# Supplementary material for: Identification of pathological transcription in autosomal dominant polycystic kidney disease epithelia
Source: Sci Rep. 2021 Jul 23;11:15139. doi: 10.1038/s41598-021-94442-8 (PMC8302622; doi:10.1038/s41598-021-94442-8)
Supplement: Supplementary file 2 — Supplementary Information 2. [file 41598_2021_94442_MOESM2_ESM.csv]

Gene Identifiers	mean normalised counts averaged over all samples from both conditions	the logarithm (to basis 2) of the fold change	standard error estimate for the log2 fold change estimate	Wald statistic	p value for the statistical significance of this change	p value adjusted for multiple testing with the Benjamini-Hochberg procedure which controls false discovery rate (FDR)	Gene Symbol	Chromosome	Start	Stop	Strand
ENSMUSG00000021262.14	'227	359958925993'	'-6	78092255997585'	'0	241667998040296'	'-28	0588353235135'	'3	12E-173'	'2	07E-170'	Evl	chr12	71215789	71296243	+
ENSMUSG00000062184.11	'149	312447538832'	'-6	59988383089851'	'0	260172321813509'	'-25	3673557006164'	'5	78E-142'	'2	33E-139'	Hs6st2	chrX	194938819	194961279	+
ENSMUSG00000013921.15	'487	879190032125'	'-5	99642029720296'	'0	161843453992946'	'-37	0507434762504'	'1	75E-300'	'3	24E-297'	Clip3	chr7	61738665	61784147	-
ENSMUSG00000051177.16	'146	021354981486'	'-5	99036028722229'	'0	243141230260873'	'-24	6373693215053'	'5	03E-134'	'1	76E-131'	Plcb1	chr2	120948480	120960868	+
ENSMUSG00000022885.15	'167	597700556745'	'-5	75899207756785'	'0	224846732976905'	'-25	6129675593702'	'1	09E-144'	'4	96E-142'	St6gal1	chr16	114030540	114220718	+
ENSMUSG00000001120.15	'177	034204064154'	'-5	31879354633482'	'0	217935216162987'	'-24	405388169836'	'1	50E-131'	'4	97E-129'	Pcbp3	chr10	45378398	45435623	+
ENSMUSG00000055322.14	'97	1648449286278'	'-5	11821801763313'	'0	250815813159315'	'-20	4062812195262'	'1	47E-92'	'2	82E-90'	Tns1	chr1	37133375	37138920	-
ENSMUSG00000020865.16	'164	398182295673'	'-5	09098469823544'	'0	20076157229874'	'-25	3583623596048'	'7	27E-142'	'2	87E-139'	Abcc3	chr11	3268547	3280508	+
ENSMUSG00000057315.14	'319	574993413148'	'-5	08975409092435'	'0	195524128319561'	'-26	0313350309674'	'2	19E-149'	'1	02E-146'	Arhgap24	chr5	110968033	111027968	+
ENSMUSG00000056124.5	'197	924884129758'	'-4	84841503635976'	'0	190354514670528'	'-25	4704494125163'	'4	19E-143'	'1	77E-140'	B4galt6	chr18	30291728	30308367	+
ENSMUSG00000026473.15	'59	6815828800411'	'-4	78667042511493'	'0	258344840512177'	'-18	528221487316'	'1	22E-76'	'1	91E-74'	Glul	chr1	50025346	50104758	+
ENSMUSG00000105987.4	'565	780677475416'	'-4	55176232684758'	'0	135822651564173'	'-33	5125420865237'	'3	16E-246'	'4	52E-243'	AI506816	chr5	58235604	58455909	-
ENSMUSG00000040594.19	'253	444867186545'	'-4	50970268478844'	'0	197623005144201'	'-22	8197252718519'	'2	92E-115'	'7	86E-113'	Ranbp17	chr11	23698296	23712667	-
ENSMUSG00000029153.11	'80	7238535528551'	'-4	48168659746569'	'0	22958220690281'	'-19	5210537346343'	'7	27E-85'	'1	23E-82'	Ociad2	chr5	66891320	66923201	+
ENSMUSG00000020376.16	'624	171901077578'	'-4	43156039943405'	'0	122149182541598'	'-36	2799022246823'	'3	36E-288'	'5	67E-285'	Rnf130	chr11	74791516	74804179	+
ENSMUSG00000016386.15	'37	5253789398512'	'-4	34681262251219'	'0	276532820589621'	'-15	7189754664345'	'1	12E-55'	'1	13E-53'	Mpped2	chr2	87133853	87335821	-
ENSMUSG00000032625.14	'62	7347950441917'	'-4	30857969491574'	'0	247002001622791'	'-17	4435011320094'	'3	86E-68'	'5	31E-66'	Thsd7a	chr6	102189620	102194081	+
ENSMUSG00000064373.11	'562	518333322948'	'-4	24065982046703'	'0	113457824865678'	'-37	3765302259893'	'9	40E-306'	'2	18E-302'	Sepp1	chr15	79821021	79830452	+
ENSMUSG00000035829.13	'36	7318532685521'	'-4	10804483728534'	'0	275258215106888'	'-14	924331452524'	'2	29E-50'	'2	04E-48'	Ppp1r26	chr2	81600481	81707527	-
ENSMUSG00000032006.14	'125	289850926088'	'-4	09094883429152'	'0	186978606445998'	'-21	8792348068604'	'4	10E-106'	'1	00E-103'	Pdgfd	chr9	1010543	1028847	+
ENSMUSG00000044827.10	'62	459443626241'	'-4	0557445865658'	'0	235471322115162'	'-17	2239428144981'	'1	76E-66'	'2	23E-64'	Tlr1	chr5	152273849	152340407	-
ENSMUSG00000009378.3	'390	266411001081'	'-4	02718126224112'	'0	145338950305719'	'-27	7088918955999'	'5	46E-169'	'3	38E-166'	Slc16a12	chr19	136647539	136835988	-
ENSMUSG00000020086.6	'673	953391575084'	'-3	96773137460881'	'0	100342695109163'	'-39	5418059111558'	0	0	H2afy2	chr10	104435118	104441050	+
ENSMUSG00000022816.11	'69	4200619730906'	'-3	9160169489744'	'0	218353155217204'	'-17	9343272831528'	'6	36E-72'	'9	38E-70'	Fstl1	chr16	68276567	68347694	+
ENSMUSG00000032855.5	'677	718186448251'	'-3	90074528353464'	'0	147524362419764'	'-26	4413634436562'	'4	59E-154'	'2	24E-151'	Pkd1	chr17	100140810	100148665	-
ENSMUSG00000083282.2	'21	3854553017541'	'-3	86675736801995'	'0	296827515754964'	'-13	026950544612'	'8	60E-39'	'5	54E-37'	Ctsf	chr19	120290259	120910619	+
ENSMUSG00000040794.5	'50	5635788686945'	'-3	8235448652219'	'0	243345907507136'	'-15	7123861436206'	'1	24E-55'	'1	24E-53'	C1qtnf4	chr2	63543538	63864158	-
ENSMUSG00000013584.5	'1159	75981522934'	'-3	7824853271768'	'0	08082327488922'	'-46	7994563739373'	0	0	Aldh1a2	chr9	108554720	108688513	+
ENSMUSG00000020642.12	'39	7218258481261'	'-3	77312606912842'	'0	261697278858642'	'-14	4179033331352'	'3	99E-47'	'3	27E-45'	Rnf144a	chr12	121566027	121593824	-
ENSMUSG00000052914.4	'85	9324735334977'	'-3	6337090957315'	'0	210805268855423'	'-17	2372783444213'	'1	39E-66'	'1	79E-64'	Cyp2j6	chr4	34668403	34747289	-
ENSMUSG00000038884.14	'18	6374754594287'	'-3	59376459293443'	'0	297029962249638'	'-12	0989969015788'	'1	07E-33'	'5	89E-32'	A230050P20Rik	chr9	20373428	20390944	-
ENSMUSG00000041477.14	'16	5384705518629'	'-3	58642518018084'	'0	30214454574892'	'-11	8698987972503'	'1	70E-32'	'8	83E-31'	Dcp1b	chr6	21204755	21223305	+
ENSMUSG00000092060.4	'145	028078675264'	'-3	49470713393815'	'0	24378318796743'	'-14	3353082018316'	'1	32E-46'	'1	05E-44'	Bend4	chr5	33729953	33887946	-
ENSMUSG00000069662.5	'1946	43791352638'	'-3	48460511865795'	'0	068148929735639'	'-51	1322060694907'	0	0	Marcks	chr10	32384633	32388252	-
ENSMUSG00000028545.13	'15	8827506539259'	'-3	3648092009638'	'0	301671906661447'	'-11	1538699052278'	'6	86E-29'	'3	12E-27'	Bend5	chr4	72663149	73046095	+
ENSMUSG00000024990.12	'30	4248574829282'	'-3	36007292824995'	'0	280559428378104'	'-11	9763322433123'	'4	73E-33'	'2	55E-31'	Rbp4	chr19	69746848	69790707	-
ENSMUSG00000035910.15	'42	206565187137'	'-3	33849649528202'	'0	26079706382297'	'-12	8011276137227'	'1	62E-37'	'9	94E-36'	Dcdc2a	chr13	44551511	44796838	+
ENSMUSG00000063568.11	'55	8635158339304'	'-3	30901902367443'	'0	233863806964832'	'-14	1493421603799'	'1	89E-45'	'1	47E-43'	Jazf1	chr6	24549950	24596514	+
ENSMUSG00000055313.14	'13	1957200537856'	'-3	30392822502353'	'0	304016778222483'	'-10	8675851521776'	'1	64E-27'	'7	01E-26'	Pgbd1	chr13	38151328	38198577	+
ENSMUSG00000054752.16	'63	2279477241293'	'-3	29658759116074'	'0	246976435532969'	'-13	3477818806753'	'1	22E-40'	'8	21E-39'	Fsd1l	chr4	102481391	102897937	+
ENSMUSG00000028664.14	'656	118633490916'	'-3	23255226707479'	'0	109015947244094'	'-29	6521045662878'	'3	19E-193'	'2	69E-190'	Ephb2	chr4	23224740	23360350	+
ENSMUSG00000051497.15	'834	834232451363'	'-3	20510768742403'	'0	085949569500353'	'-37	29056126815'	'2	33E-304'	'4	82E-301'	Kcnj16	chr11	49759115	49773975	+
ENSMUSG00000074283.5	'15	728041393847'	'-3	19241967034578'	'0	299841518196286'	'-10	6470234327453'	'1	80E-26'	'7	35E-25'	Zfp109	chr7	135362545	135383173	+
ENSMUSG00000038305.14	'12	7115709951588'	'-3	18446980314962'	'0	304981145085695'	'-10	4415300895235'	'1	60E-25'	'6	22E-24'	Spats2l	chr1	20684599	20746404	-
ENSMUSG00000028488.15	'104	498713554387'	'-3	17801462974867'	'0	191346870420211'	'-16	6086574751368'	'6	03E-62'	'7	05E-60'	Sh3gl2	chr4	66053558	66296837	-
ENSMUSG00000024087.3	'89	1239585442857'	'-3	17239415148894'	'0	202931569723673'	'-15	6328271436953'	'4	35E-55'	'4	25E-53'	Cyp1b1	chr17	51387212	51681856	-
ENSMUSG00000031502.10	'20	9954981167038'	'-3	11942306828476'	'0	291773037696255'	'-10	6912656937554'	'1	12E-26'	'4	61E-25'	Col4a1	chr8	94343295	94392997	-
ENSMUSG00000022231.9	'14	5172762061139'	'-3	11540414420875'	'0	303663644501614'	'-10	2593912726098'	'1	07E-24'	'4	01E-23'	Sema5a	chr15	146494760	146902472	+
ENSMUSG00000025887.10	'60	7077292024412'	'-3	02009316647841'	'0	250794578033239'	'-12	0420991161864'	'2	13E-33'	'1	17E-31'	Casp12	chr9	114474333	114560829	+
ENSMUSG00000033715.14	'51	0833732551326'	'-3	01343905232896'	'0	22918714876765'	'-13	1483770732013'	'1	74E-39'	'1	15E-37'	Akr1c14	chr13	94179089	94180325	+
ENSMUSG00000027070.14	'496	315845058143'	'-2	97423135548533'	'0	200704844775075'	'-14	818931545068'	'1	11E-49'	'9	64E-48'	Lrp2	chr2	77940522	77956722	-
ENSMUSG00000054000.5	'35	5234179265705'	'-2	95484531701377'	'0	248289555244235'	'-11	9008039388011'	'1	17E-32'	'6	18E-31'	Tusc1	chr4	1260771	1286629	-
ENSMUSG00000035121.5	'11	4923857198666'	'-2	93977116137216'	'0	305271079723491'	'-9	63003493169073'	'5	97E-22'	'1	98E-20'	Neil2	chr14	134786067	135475258	+
ENSMUSG00000054072.11	'53	7061057251246'	'-2	9392694594698'	'0	254732096354661'	'-11	5386694552126'	'8	42E-31'	'4	20E-29'	Iigp1	chr18	42424727	42676977	-
ENSMUSG00000020641.15	'160	36790693063'	'-2	938433511629'	'0	202551052417817'	'-14	5071253718676'	'1	09E-47'	'9	14E-46'	Rsad2	chr12	101765130	101823858	+
ENSMUSG00000075284.10	'21	258365627012'	'-2	89333150286098'	'0	285314936055623'	'-10	1408343455841'	'3	64E-24'	'1	34E-22'	Wipf1	chr2	76761857	76961887	-
ENSMUSG00000052105.16	'185	437663440602'	'-2	86248738569852'	'0	170829717835543'	'-16	756378351302'	'5	09E-63'	'6	02E-61'	Mtcl1	chr17	110814280	110817207	+
ENSMUSG00000101167.1	'19	4124463873622'	'-2	84861328152268'	'0	29586055564715'	'-9	62822933693129'	'6	08E-22'	'2	02E-20'	H2afy3	chr15	90487482	90679432	-
ENSMUSG00000021745.13	'14	563399652866'	'-2	84420871839987'	'0	307658264143793'	'-9	24470118270753'	'2	36E-20'	'7	19E-19'	Ptprg	chr14	34583531	34588731	+
ENSMUSG00000040653.5	'46	5362666500669'	'-2	83184265417477'	'0	257983082113771'	'-10	9768541059833'	'4	94E-28'	'2	15E-26'	Ppp1r14c	chr10	73922121	73930850	-
ENSMUSG00000043252.8	'11	6886150034051'	'-2	81625223823162'	'0	306611311955984'	'-9	18508916147201'	'4	11E-20'	'1	24E-18'	Tmem64	chr4	118663303	118698020	+
ENSMUSG00000078920.2	'114	585011304538'	'-2	80575664587064'	'0	197139384390367'	'-14	2323496370203'	'5	77E-46'	'4	58E-44'	Ifi47	chr11	83504034	83667080	+
ENSMUSG00000031934.13	'10	3519142982561'	'-2	79567951680649'	'0	305334932963382'	'-9	15610765421908'	'5	38E-20'	'1	61E-18'	Panx1	chr9	34810894	34879455	-
ENSMUSG00000002885.14	'22	0001384340488'	'-2	78647754832462'	'0	279236671418883'	'-9	97890976914212'	'1	89E-23'	'6	77E-22'	Adgre5	chr8	111858702	111864918	-
ENSMUSG00000025375.15	'26	8992615407168'	'-2	75800814012404'	'0	260248270616834'	'-10	597604101603'	'3	06E-26'	'1	23E-24'	Aatk	chr11	3114224	3227806	+
ENSMUSG00000021263.10	'10	5422794917749'	'-2	75063667228073'	'0	307544694537937'	'-8	94385993688933'	'3	76E-19'	'1	07E-17'	Degs2	chr12	135670033	135735326	+
ENSMUSG00000028469.15	'44	0281551495389'	'-2	69788410333234'	'0	241583559696726'	'-11	1674987599287'	'5	88E-29'	'2	69E-27'	Npr2	chr4	47436615	47470638	+
ENSMUSG00000032717.14	'32	8953783582691'	'-2	67490204598231'	'0	244307672075662'	'-10	9489072662192'	'6	73E-28'	'2	92E-26'	Mdfi	chr17	34745210	35002420	+
ENSMUSG00000030188.12	'10	6795483168253'	'-2	66640495913678'	'0	307349970905957'	'-8	67546839609964'	'4	12E-18'	'1	11E-16'	Magohb	chr6	33211795	33513746	-
ENSMUSG00000058254.12	'20	9294324761684'	'-2	66464430375212'	'0	286141630256025'	'-9	31232656138825'	'1	25E-20'	'3	87E-19'	Tspan7	chrX	91517615	91626894	+
ENSMUSG00000034793.15	'537	0449812376'	'-2	64682132854956'	'0	084291166611601'	'-31	400933632176'	'1	96E-216'	'2	15E-213'	G6pc3	chr11	8617434	8661242	-
ENSMUSG00000031503.13	'43	4599631084205'	'-2	63569568944482'	'0	23869476498284'	'-11	0421177005465'	'2	39E-28'	'1	07E-26'	Col4a2	chr8	48025146	48034853	-
ENSMUSG00000028518.8	'354	04647997803'	'-2	63097875011947'	'0	125148119648429'	'-21	0229187422913'	'4	05E-98'	'8	45E-96'	Prkaa2	chr4	64592558	64693040	-
ENSMUSG00000003617.16	'144	236181541554'	'-2	60303978688125'	'0	180090035340515'	'-14	4541022603466'	'2	36E-47'	'1	95E-45'	Cp	chr3	74195286	74199481	+
ENSMUSG00000001497.18	'206	310123782258'	'-2	59219675040732'	'0	127695092663474'	'-20	2998932561862'	'1	29E-91'	'2	42E-89'	Pax9	chr12	46442197	46448219	-
ENSMUSG00000069670.7	'13	8158456627424'	'-2	55810268418993'	'0	297864809046856'	'-8	58813329569093'	'8	84E-18'	'2	34E-16'	Nkain2	chr10	6168612	6378843	+
ENSMUSG00000038963.15	'779	249180711649'	'-2	54730542550766'	'0	12903693817432'	'-19	7409010284049'	'9	60E-87'	'1	67E-84'	Slco4a1	chr2	78657825	78707743	+
ENSMUSG00000034127.14	'501	626712925579'	'-2	54261470061944'	'0	122802573305345'	'-20	7048975618557'	'3	13E-95'	'6	18E-93'	Tspan8	chr10	140419328	140443360	+
ENSMUSG00000039200.15	'14	8573612199445'	'-2	52265944279171'	'0	296502749699763'	'-8	50804738015462'	'1	77E-17'	'4	62E-16'	Atf7ip2	chr16	113297510	113836386	+
ENSMUSG00000047342.17	'8	04350427797888'	'-2	51495093751996'	'0	306321231192974'	'-8	21017507577073'	'2	21E-16'	'5	49E-15'	Zfp286	chr11	84443563	84537060	+
ENSMUSG00000060572.17	'14	5015827801793'	'-2	4982341138595'	'0	295691663510391'	'-8	44878101804082'	'2	94E-17'	'7	66E-16'	Mfap2	chr4	1096861	1245759	-
ENSMUSG00000020099.7	'7	8275631416313'	'-2	49337368008839'	'0	306546123024488'	'-8	13376354425207'	'4	16E-16'	'1	02E-14'	Unc5b	chr10	73892306	74411825	-
ENSMUSG00000048186.14	'17	4407261539823'	'-2	48843023679188'	'0	299253124870744'	'-8	31546951386622'	'9	14E-17'	'2	32E-15'	Bend7	chr2	94172618	94173567	+
ENSMUSG00000084803.8	'7	89252129996149'	'-2	48513668601073'	'0	307178048464404'	'-8	09021575087815'	'5	96E-16'	'1	44E-14'	5830444B04Rik	chr4	80173721	80215519	+
ENSMUSG00000048078.16	'9	3790082564963'	'-2	48474114282176'	'0	307876280078187'	'-8	07058322970106'	'7	00E-16'	'1	68E-14'	Tenm4	chr7	54571366	54602846	+
ENSMUSG00000029641.8	'300	666707858868'	'-2	47535522823461'	'0	12022381567898'	'-20	5895580193883'	'3	40E-94'	'6	59E-92'	Rasl11a	chr5	93640681	93747207	+
ENSMUSG00000022836.10	'504	958230732127'	'-2	46650911056243'	'0	107079047445977'	'-23	0344700423938'	'2	11E-117'	'5	75E-115'	Mylk	chr16	108012255	108017973	-
ENSMUSG00000001300.16	'627	485262486141'	'-2	46476639822367'	'0	11023309842008'	'-22	3595855831872'	'9	74E-111'	'2	55E-108'	Efnb2	chr8	106442329	106464329	-
ENSMUSG00000020689.4	'36	8363353988849'	'-2	45746874339368'	'0	237803808897196'	'-10	3340175869767'	'4	94E-25'	'1	88E-23'	Itgb3	chr11	105029874	105109890	-
ENSMUSG00000027514.14	'9	03804181488557'	'-2	45627217076796'	'0	307265898779443'	'-7	99396282023175'	'1	31E-15'	'3	07E-14'	Zbp1	chr2	94977109	95014208	+
ENSMUSG00000033389.16	'62	2167011680163'	'-2	44450794284841'	'0	21108386998756'	'-11	5807424934576'	'5	16E-31'	'2	59E-29'	Arhgap44	chr11	45908068	45926523	-
ENSMUSG00000022311.15	'26	4882316982381'	'-2	41724926711781'	'0	265253546195455'	'-9	11297625154699'	'8	02E-20'	'2	36E-18'	Csmd3	chr15	73635808	73708415	-
ENSMUSG00000024043.13	'118	298180046134'	'-2	41523997247702'	'0	261914997113547'	'-9	22146497563844'	'2	93E-20'	'8	88E-19'	Arhgap28	chr17	138976014	138997370	-
ENSMUSG00000020638.7	'82	6143495139133'	'-2	3986908965762'	'0	19998832067184'	'-11	9941549012365'	'3	81E-33'	'2	06E-31'	Cmpk2	chr12	115817284	115849893	+
ENSMUSG00000029919.5	'63	8156396320956'	'-2	39119550364651'	'0	231822074061932'	'-10	3147878101017'	'6	04E-25'	'2	28E-23'	Hpgds	chr6	69156810	69289989	+
ENSMUSG00000033538.13	'44	4828062826047'	'-2	38691988526359'	'0	213976706841573'	'-11	1550454275888'	'6	77E-29'	'3	09E-27'	Casp4	chr9	146845071	146847726	+
ENSMUSG00000030772.5	'24	0620473083469'	'-2	38392636554998'	'0	276346854927667'	'-8	62657317440417'	'6	32E-18'	'1	70E-16'	Dkk3	chr7	73910231	74124449	-
ENSMUSG00000021747.11	'7	1747240058622'	'-2	37472785321927'	'0	305727626441069'	'-7	76746243335329'	'8	01E-15'	'1	79E-13'	4930452B06Rik	chr14	34607970	34613401	+
ENSMUSG00000051379.12	'196	756318031044'	'-2	36527112498788'	'0	136536615099719'	'-17	3233467320134'	'3	14E-67'	'4	25E-65'	Flrt3	chr2	56691767	56712822	+
ENSMUSG00000020000.7	'20	7517763986178'	'-2	34303291836251'	'0	272562120961062'	'-8	59632626170101'	'8	23E-18'	'2	18E-16'	Moxd1	chr10	897788	956786	+
ENSMUSG00000033610.15	'432	382594932594'	'-2	3251714180038'	'0	099143471774222'	'-23	4525922523561'	'1	24E-121'	'3	67E-119'	Pank1	chr19	36111965	36119844	-
ENSMUSG00000054942.13	'818	878485879635'	'-2	32386342903543'	'0	078234223325621'	'-29	7039240661112'	'6	83E-194'	'6	04E-191'	Fam73a	chr3	25748614	25754327	-
ENSMUSG00000031790.7	'218	527497691526'	'-2	31937934895138'	'0	134040364477127'	'-17	3035887958002'	'4	42E-67'	'5	91E-65'	Mmp15	chr8	116330704	116335399	-
ENSMUSG00000038740.9	'663	334329039906'	'-2	30170995889222'	'0	084252495149422'	'-27	3191904264692'	'2	51E-164'	'1	41E-161'	Mvb12b	chr2	127633226	127656695	-
ENSMUSG00000037736.18	'336	786491353797'	'-2	25881978089601'	'0	138094811493798'	'-16	3570213570078'	'3	88E-60'	'4	36E-58'	Limch1	chr5	45280437	45378260	-
ENSMUSG00000031709.15	'10	4397602146912'	'-2	25398133550192'	'0	308284136262294'	'-7	31137632584566'	'2	64E-13'	'5	21E-12'	Tbc1d9	chr8	139150223	139186510	+
ENSMUSG00000097328.7	'26	3365019043072'	'-2	22600084467662'	'0	269012759001077'	'-8	27470359748889'	'1	29E-16'	'3	24E-15'	Tnfsf12	chr11	180456245	180474867	+
ENSMUSG00000031626.16	'77	664772341119'	'-2	22173204255856'	'0	209004172392742'	'-10	6300846395721'	'2	16E-26'	'8	78E-25'	Sorbs2	chr8	48861968	48871683	-
ENSMUSG00000052560.15	'591	204613728697'	'-2	22136546006064'	'0	092819346869767'	'-23	9321384492977'	'1	42E-126'	'4	54E-124'	Cpne8	chr15	144892827	144928209	+
ENSMUSG00000020601.7	'34	8702164648749'	'-2	20887107822481'	'0	270529581885301'	'-8	16498906637619'	'3	21E-16'	'7	91E-15'	Trib2	chr12	73322199	73341028	-
ENSMUSG00000074415.10	'81	1481878947286'	'-2	20353013309475'	'0	170364196971796'	'-12	9342324987424'	'2	88E-38'	'1	83E-36'	2610203C20Rik	chr9	93013410	93890679	-
ENSMUSG00000074923.10	'619	155533246438'	'-2	1938925143481'	'0	093360362486919'	'-23	4991859061762'	'4	16E-122'	'1	27E-119'	Pak6	chr2	33003250	33017957	+
ENSMUSG00000051498.6	'20	8954164481421'	'-2	19145240986286'	'0	288720110343232'	'-7	59023127020024'	'3	19E-14'	'6	77E-13'	Tlr6	chr5	130253495	130279205	-
ENSMUSG00000061751.15	'19	5886526589899'	'-2	18698241580793'	'0	286044955119938'	'-7	64558988600561'	'2	08E-14'	'4	47E-13'	Kalrn	chr16	148504635	148552789	-
ENSMUSG00000026822.14	'2774	50341953516'	'-2	15796951425752'	'0	080186928348768'	'-26	911736846579'	'1	60E-159'	'8	74E-157'	Lcn2	chr2	57717967	58133230	+
ENSMUSG00000025789.9	'7	47699694302138'	'-2	15034485465879'	'0	307547201898515'	'-6	99191812308654'	'2	71E-12'	'4	86E-11'	St8sia2	chr7	62854307	62929346	+
ENSMUSG00000039239.14	'96	4937552524165'	'-2	12944589843411'	'0	163847219546298'	'-12	9965336264519'	'1	28E-38'	'8	23E-37'	Tgfb2	chr1	17394043	17401349	+
ENSMUSG00000054889.9	'3755	83506008707'	'-2	12152889353467'	'0	080981048512406'	'-26	1978442179549'	'2	81E-151'	'1	34E-148'	Dsp	chr13	107981702	107986453	-
ENSMUSG00000053461.9	'96	1476164902984'	'-2	10487696800449'	'0	168689895770784'	'-12	477789249835'	'9	87E-36'	'5	71E-34'	Hhipl2	chr1	153899944	153909723	+
ENSMUSG00000060183.6	'19	3130908038828'	'-2	09076536085922'	'0	30093785510286'	'-6	94749871246541'	'3	72E-12'	'6	63E-11'	Cxcl11	chr5	23682584	23684018	-
ENSMUSG00000021806.3	'17	2945103760821'	'-2	08760710020516'	'0	289046452217143'	'-7	22239309353939'	'5	11E-13'	'9	80E-12'	Nid2	chr14	99717515	99725005	+
ENSMUSG00000029755.10	'33	6415784064614'	'-2	07537804196683'	'0	240372102855522'	'-8	63402207374395'	'5	92E-18'	'1	60E-16'	Dlx5	chr6	20558074	20604521	+
ENSMUSG00000027831.9	'1515	31992264661'	'-2	07256275092218'	'0	08150548227443'	'-25	4285072989796'	'1	22E-142'	'5	04E-140'	Veph1	chr3	69316861	69560802	+
ENSMUSG00000036904.5	'121	346648886007'	'-2	05753248099799'	'0	144797980124935'	'-14	2096766765856'	'7	98E-46'	'6	28E-44'	Fzd8	chr18	78301496	78359785	+
ENSMUSG00000015619.10	'209	696137494311'	'-2	04958659768274'	'0	155232694315583'	'-13	2033178108472'	'8	40E-40'	'5	57E-38'	Gata3	chr2	3665790	3677553	-
ENSMUSG00000020331.9	'154	749846994932'	'-2	04672456972913'	'0	138818223470029'	'-14	7439184753075'	'3	37E-49'	'2	91E-47'	Hcn2	chr10	37776873	37836514	+
ENSMUSG00000028268.14	'205	105299941701'	'-2	03512407411128'	'0	175374293273011'	'-11	604460586154'	'3	91E-31'	'1	98E-29'	Gbp3	chr3	97786853	98169765	-
ENSMUSG00000025584.17	'9	15368590576519'	'-2	03437042070323'	'0	307709542257115'	'-6	61133355105173'	'3	81E-11'	'6	16E-10'	Pde8a	chr7	87264363	87310839	+
ENSMUSG00000058173.11	'24	8681264757569'	'-2	02659465797445'	'0	261854527815001'	'-7	73939131350912'	'9	99E-15'	'2	21E-13'	Smco4	chr9	127961396	128143594	-
ENSMUSG00000026211.17	'82	7129858737697'	'-2	00355191791961'	'0	16640122553223'	'-12	0404877518859'	'2	18E-33'	'1	19E-31'	Obsl1	chr1	83742990	83758855	+
ENSMUSG00000020303.2	'9	49501605796409'	'-1	99311087895413'	'0	308521526854788'	'-6	46020036032115'	'1	05E-10'	'1	62E-09'	Stc2	chr11	75005568	75392512	+
ENSMUSG00000050530.14	'1152	26605412297'	'-1	99309054963028'	'0	085667159003533'	'-23	2655147294902'	'9	91E-120'	'2	83E-117'	Fam171a1	chr2	47367751	47386160	+
ENSMUSG00000028599.10	'80	7115271173157'	'-1	99142077720713'	'0	21129586954634'	'-9	42479747229693'	'4	31E-21'	'1	37E-19'	Tnfrsf1b	chr4	84954440	85173707	-
ENSMUSG00000030107.10	'373	433994161675'	'-1	96764797229841'	'0	1350858900557'	'-14	5659030079833'	'4	63E-48'	'3	89E-46'	Usp18	chr6	140664599	140767715	+
ENSMUSG00000021974.14	'44	422423931227'	'-1	95877267469692'	'0	235336124370906'	'-8	32329792093354'	'8	55E-17'	'2	17E-15'	Fgf9	chr14	12311610	12749410	-
ENSMUSG00000041695.2	'116	517405345979'	'-1	95841283787834'	'0	184613051571252'	'-10	6082035977965'	'2	73E-26'	'1	10E-24'	Kcnj2	chr11	152120331	152152371	-
ENSMUSG00000029563.16	'37	7274427647621'	'-1	95807448553627'	'0	286792000501999'	'-6	82750732973331'	'8	64E-12'	'1	48E-10'	Foxp2	chr6	140650914	140671469	-
ENSMUSG00000078670.3	'9	35498741442488'	'-1	9549617100437'	'0	305948720651995'	'-6	3898345640327'	'1	66E-10'	'2	50E-09'	Fam174b	chr7	3935186	3949340	+
ENSMUSG00000031853.4	'9	75396743537371'	'-1	95284408892133'	'0	308440076108637'	'-6	33135652655432'	'2	43E-10'	'3	59E-09'	BC021891	chr8	95352268	95374293	+
ENSMUSG00000034227.7	'592	954416911252'	'-1	94787933378851'	'0	097024183941176'	'-20	0762248613137'	'1	19E-89'	'2	15E-87'	Foxj1	chr11	139359739	139460527	-
ENSMUSG00000000386.14	'12	6065985933528'	'-1	94514971525364'	'0	307470684113411'	'-6	32629325576992'	'2	51E-10'	'3	69E-09'	Mx1	chr16	25757273	25788705	-
ENSMUSG00000052632.15	'63	9391644855581'	'-1	91847237324704'	'0	204569264894826'	'-9	37810659990088'	'6	72E-21'	'2	12E-19'	Asap2	chr12	57237635	57370719	+
ENSMUSG00000037685.15	'18	8133223374632'	'-1	9149600955089'	'0	276804704142514'	'-6	91809086641451'	'4	58E-12'	'8	06E-11'	Atp8a1	chr5	125560595	125595820	+
ENSMUSG00000034488.14	'103	119097738896'	'-1	90530602596949'	'0	148257974084948'	'-12	8512886927606'	'8	46E-38'	'5	24E-36'	Edil3	chr13	121734479	121768475	+
ENSMUSG00000054263.11	'49	8771789573015'	'-1	90446422535'	'0	229197696979104'	'-8	30926423106092'	'9	63E-17'	'2	44E-15'	Lifr	chr15	96516138	96553661	-
ENSMUSG00000029304.14	'1970	45359894692'	'-1	90270628594264'	'0	064521661548044'	'-29	4894185966653'	'3	93E-191'	'3	18E-188'	Spp1	chr5	64924679	64933563	-
ENSMUSG00000068735.14	'6	24414789800502'	'-1	90213648581373'	'0	296440301062115'	'-6	41659207266547'	'1	39E-10'	'2	12E-09'	Trp53i11	chr2	70017085	70045532	+
ENSMUSG00000027030.15	'5	86543802277632'	'-1	90011556198306'	'0	305934042888563'	'-6	2108667085316'	'5	27E-10'	'7	50E-09'	Stk39	chr2	18930605	19111196	-
ENSMUSG00000037440.7	'75	4384187967385'	'-1	89918394568539'	'0	168163736187243'	'-11	2936593152921'	'1	41E-29'	'6	65E-28'	Vnn1	chr10	57841895	57848079	-
ENSMUSG00000024987.5	'19	2801386016511'	'-1	88570677278514'	'0	278660659108957'	'-6	76703621822636'	'1	31E-11'	'2	22E-10'	Cyp26a1	chr19	119108711	119137983	+
ENSMUSG00000027931.12	'112	55044008609'	'-1	88019877329311'	'0	170591794189762'	'-11	0216249393662'	'3	01E-28'	'1	33E-26'	Npr1	chr3	58670208	58680391	+
ENSMUSG00000037386.15	'187	470269553796'	'-1	87161172890809'	'0	135911800080113'	'-13	770781696695'	'3	82E-43'	'2	78E-41'	Rims2	chr15	142490249	142507957	-
ENSMUSG00000039519.6	'44	8915289454957'	'-1	86981580587224'	'0	206395689178135'	'-9	05937431793189'	'1	31E-19'	'3	82E-18'	Cyp7b1	chr3	136872435	136875823	-
ENSMUSG00000037541.20	'6	2355502703579'	'-1	86482435908649'	'0	305747285593478'	'-6	09923439047621'	'1	07E-09'	'1	45E-08'	Shank2	chr7	78101267	78197134	-
ENSMUSG00000046410.10	'6	95700740385921'	'-1	84886690139755'	'0	307707648801902'	'-6	00851785321666'	'1	87E-09'	'2	47E-08'	Kcnk6	chr7	62703285	62818695	+
ENSMUSG00000048402.14	'4	90971582302209'	'-1	83095703820126'	'0	294435544049003'	'-6	21853263034212'	'5	02E-10'	'7	16E-09'	Gli2	chr1	155776029	155812889	-
ENSMUSG00000016758.3	'31	416138746445'	'-1	82967874875077'	'0	241522327259865'	'-7	57560913522554'	'3	57E-14'	'7	54E-13'	Bik	chr15	66336982	66449750	-
ENSMUSG00000023284.15	'289	605414399306'	'-1	8271989398323'	'0	116406955557592'	'-15	6966474303874'	'1	59E-55'	'1	58E-53'	Zfp605	chr5	63241537	63386030	+
ENSMUSG00000032357.12	'84	6492536621831'	'-1	82587028707827'	'0	165014569932709'	'-11	0649034677534'	'1	86E-28'	'8	31E-27'	Tinag	chr9	85205126	85639195	+
ENSMUSG00000032661.9	'59	4278011078937'	'-1	82392530060588'	'0	250489456970953'	'-7	28144538561313'	'3	30E-13'	'6	47E-12'	Oas3	chr5	7503483	7553836	+
ENSMUSG00000020044.13	'10	8694990130486'	'-1	8140706763966'	'0	30767993531384'	'-5	89596677646922'	'3	72E-09'	'4	77E-08'	Timp3	chr10	32378704	32382943	+
ENSMUSG00000029455.14	'1523	25706055176'	'-1	80806532045951'	'0	064541314401299'	'-28	0140765218618'	'1	09E-172'	'7	01E-170'	Aldh2	chr5	18127642	18152408	+
ENSMUSG00000048489.12	'2410	93816241491'	'-1	80138093355653'	'0	167754179644785'	'-10	7382178934135'	'6	73E-27'	'2	80E-25'	8430408G22Rik	chr6	116336353	116413032	-
ENSMUSG00000068246.5	'28	1294729437816'	'-1	79837972796363'	'0	275775544176573'	'-6	52117189482244'	'6	98E-11'	'1	10E-09'	Apol9b	chr15	12545740	12589768	+
ENSMUSG00000058135.12	'2405	40884064031'	'-1	79783583670844'	'0	084970434751018'	'-21	1583692842868'	'2	31E-99'	'4	93E-97'	Gstm1	chr3	66745827	67057158	+
ENSMUSG00000024044.16	'357	443904268845'	'-1	79754000311708'	'0	086927943956502'	'-20	6785059130877'	'5	41E-95'	'1	06E-92'	Epb41l3	chr17	139471211	139484549	-
ENSMUSG00000004633.17	'4	71805235927532'	'-1	79173619042767'	'0	29342058440639'	'-6	10637523625847'	'1	02E-09'	'1	39E-08'	Chn2	chr6	96793339	96845966	+
ENSMUSG00000061186.15	'4	57858684061615'	'-1	78879477877208'	'0	293537819164472'	'-6	09391588403742'	'1	10E-09'	'1	50E-08'	Sfmbt2	chr2	45273424	45274967	-
ENSMUSG00000056900.13	'13	5228916989282'	'-1	78116727898802'	'0	305582573339236'	'-5	82875934162219'	'5	58E-09'	'7	00E-08'	Usp13	chr3	57285611	57301988	-
ENSMUSG00000016552.13	'909	558347001501'	'-1	77786868822159'	'0	071686750509819'	'-24	8005199786265'	'8	85E-136'	'3	22E-133'	Foxred2	chr15	83932857	84086502	-
ENSMUSG00000019838.10	'11	2876190541995'	'-1	76912310797566'	'0	301375455194301'	'-5	87016320501311'	'4	35E-09'	'5	54E-08'	Slc16a10	chr10	40059769	40134228	-
ENSMUSG00000000266.11	'692	834555603935'	'-1	76347646567044'	'0	101057918558563'	'-17	4501562156013'	'3	43E-68'	'4	76E-66'	Mid2	chrX	99317225	99370482	-
ENSMUSG00000051527.11	'145	706948695261'	'-1	75763566072353'	'0	157176531294937'	'-11	1825578936169'	'4	96E-29'	'2	28E-27'	Usp29	chr7	96557957	96561883	+
ENSMUSG00000047844.3	'71	3850051089674'	'-1	74289337212204'	'0	182554190805035'	'-9	54726574304406'	'1	33E-21'	'4	35E-20'	Bex4	chrX	58468125	58524243	-
ENSMUSG00000074272.10	'60	6216358086938'	'-1	74238349349748'	'0	209939340899525'	'-8	29946157795821'	'1	05E-16'	'2	64E-15'	Ceacam1	chr7	122394565	122397401	-
ENSMUSG00000020911.14	'2403	37869416582'	'-1	73475745948038'	'0	059343769593971'	'-29	232343535801'	'7	53E-188'	'5	59E-185'	Krt19	chr11	71626509	71771602	-
ENSMUSG00000053552.14	'14	0106466821853'	'-1	73319929838488'	'0	288094843091844'	'-6	01607192889716'	'1	79E-09'	'2	37E-08'	Ebf4	chr2	92441314	92506833	-
ENSMUSG00000024399.5	'159	714776960745'	'-1	72354938937567'	'0	153235450468508'	'-11	2477196634723'	'2	38E-29'	'1	11E-27'	Ltb	chr17	41964720	42124297	-
ENSMUSG00000053414.7	'8	60391509473272'	'-1	71986695530067'	'0	308085311985458'	'-5	58243735872047'	'2	37E-08'	'2	77E-07'	Hunk	chr16	79397772	79423650	+
ENSMUSG00000045827.10	'424	360689807236'	'-1	71435466530688'	'0	089194695341904'	'-19	2203657261832'	'2	50E-82'	'4	15E-80'	Serpinb9	chr13	118875520	118925314	-
ENSMUSG00000039004.5	'6	28864590957892'	'-1	70645908924448'	'0	306046242343658'	'-5	57582107911753'	'2	46E-08'	'2	87E-07'	Bmp6	chr13	24665838	24681813	-
ENSMUSG00000018909.15	'6	13322276168167'	'-1	69120476280557'	'0	307155986938719'	'-5	50601269296757'	'3	67E-08'	'4	15E-07'	Arrb1	chr7	132492032	132510501	-
ENSMUSG00000023915.4	'66	8880809326445'	'-1	68976602666793'	'0	196243374032727'	'-8	61056346486445'	'7	27E-18'	'1	94E-16'	Tnfrsf21	chr17	145128769	145140238	-
ENSMUSG00000068457.14	'1611	51988100083'	'-1	67952796614015'	'0	078053685675297'	'-21	5175997342007'	'1	07E-102'	'2	44E-100'	Uty	chrY	143285674	143394262	-
ENSMUSG00000024803.8	'2194	1964113859'	'-1	67313760573229'	'0	082592432558679'	'-20	2577591420809'	'3	03E-91'	'5	58E-89'	Ankrd1	chr19	106693269	106868356	+
ENSMUSG00000097566.1	'40	5400937481113'	'-1	67060537906067'	'0	227254896108551'	'-7	35124042503657'	'1	96E-13'	'3	91E-12'	A930024N18Rik	chr17	139252324	139270051	+
ENSMUSG00000079575.3	'24	4713930494449'	'-1	66797974473391'	'0	267239603998847'	'-6	24151405620669'	'4	33E-10'	'6	22E-09'	Rbpsuh-rs3	chr6	90885860	90890525	+
ENSMUSG00000071551.12	'30	446908022323'	'-1	66384262324405'	'0	27061485169309'	'-6	14837882264886'	'7	83E-10'	'1	09E-08'	Akr1c19	chr13	110110092	110129794	+
ENSMUSG00000034427.16	'19	2445314108632'	'-1	64320505899811'	'0	282104046109446'	'-5	82481918164551'	'5	72E-09'	'7	16E-08'	Myo15b	chr11	21771395	21852515	-
ENSMUSG00000086213.1	'71	584228866353'	'-1	63392453570634'	'0	198269884181405'	'-8	24091133382312'	'1	71E-16'	'4	27E-15'	A330040F15Rik	chr19	79706953	79715041	-
ENSMUSG00000024176.10	'4	73179275938178'	'-1	62938008108327'	'0	302443065696149'	'-5	3873944087058'	'7	15E-08'	'7	80E-07'	Sox8	chr17	108449948	109953461	+
ENSMUSG00000106590.1	'5	63814528277813'	'-1	62672918486194'	'0	299380406837543'	'-5	43365279660628'	'5	52E-08'	'6	11E-07'	Gm42879	chr5	115863064	116065839	-
ENSMUSG00000071226.11	'17	6227530591882'	'-1	62456167449576'	'0	282635598193032'	'-5	74790183855833'	'9	04E-09'	'1	10E-07'	Cecr2	chr6	130164454	130175122	-
ENSMUSG00000041624.9	'37	0585387411304'	'-1	6114784436598'	'0	248469223074021'	'-6	48562596092528'	'8	84E-11'	'1	37E-09'	Gucy1a2	chr9	78188973	78199757	-
ENSMUSG00000056673.14	'1177	85690524065'	'-1	60682224600618'	'0	07928785714891'	'-20	2656788036082'	'2	58E-91'	'4	80E-89'	Kdm5d	chrY	139200637	139249840	+
ENSMUSG00000057228.5	'63	5789788558715'	'-1	60423887489726'	'0	172922516295268'	'-9	27721218304505'	'1	74E-20'	'5	37E-19'	Aadat	chr8	108214404	108287105	+
ENSMUSG00000082100.1	'3	84622965241571'	'-1	59510747932754'	'0	286632738390503'	'-5	56498705725094'	'2	62E-08'	'3	04E-07'	Glns-ps1	chr11	63010213	63387183	-
ENSMUSG00000069045.11	'3225	31432645865'	'-1	58813074067084'	'0	064096666154478'	'-24	7771192474086'	'1	58E-135'	'5	65E-133'	Ddx3y	chrY	139751282	139775674	-
ENSMUSG00000014773.13	'275	585447839681'	'-1	58555347929107'	'0	114109858180514'	'-13	8949737084313'	'6	79E-44'	'5	15E-42'	Dll1	chr17	88452745	88504073	-
ENSMUSG00000000216.8	'495	059350582036'	'-1	58529893170014'	'0	091938187615963'	'-17	2430953101025'	'1	26E-66'	'1	63E-64'	Scnn1g	chr7	49979427	50107173	+
ENSMUSG00000028037.13	'365	338399567092'	'-1	5845685323969'	'0	115141898463566'	'-13	7618760289792'	'4	32E-43'	'3	14E-41'	Ifi44	chr3	78842647	78850902	+
ENSMUSG00000022435.5	'211	464766681112'	'-1	58252073562197'	'0	118402834759685'	'-13	3655645900195'	'9	61E-41'	'6	51E-39'	Upk3a	chr15	58727910	58734251	+
ENSMUSG00000046463.4	'10	3740646866027'	'-1	57760905177627'	'0	306728678711802'	'-5	14333729210422'	'2	70E-07'	'2	72E-06'	5930403N24Rik	chr10	115824049	115855780	+
ENSMUSG00000030921.16	'61	699771524891'	'-1	57659610642554'	'0	204076380887453'	'-7	72551972731731'	'1	11E-14'	'2	46E-13'	Trim30a	chr7	95547007	95564167	-
ENSMUSG00000055134.5	'42	1100513622013'	'-1	57647921595164'	'0	223614637155345'	'-7	04998221943968'	'1	79E-12'	'3	25E-11'	9130017K11Rik	chr11	5537454	5559538	-
ENSMUSG00000072774.10	'9	52438354888324'	'-1	56078983903115'	'0	307278694650926'	'-5	07939491478327'	'3	79E-07'	'3	75E-06'	Zfp951	chr5	100704734	100810913	+
ENSMUSG00000040350.15	'123	29087437961'	'-1	56037562975958'	'0	162712817472968'	'-9	58975238701653'	'8	83E-22'	'2	92E-20'	Trim7	chr11	13207717	13474396	-
ENSMUSG00000038578.15	'143	954063593135'	'-1	55948580985666'	'0	16139030651895'	'-9	66282203369843'	'4	34E-22'	'1	45E-20'	Susd1	chr4	28446800	28455508	+
ENSMUSG00000016200.13	'4	49040783500832'	'-1	54797424138446'	'0	293672789301569'	'-5	27108502311688'	'1	36E-07'	'1	43E-06'	Syt14	chr1	55336432	55348555	+
ENSMUSG00000029335.5	'39	2285638245771'	'-1	54209169686119'	'0	243987801360727'	'-6	32036392090464'	'2	61E-10'	'3	83E-09'	Bmp3	chr5	95702075	95721051	+
ENSMUSG00000051022.7	'6	60785480472856'	'-1	53517663869667'	'0	30781857457827'	'-4	98727745978279'	'6	12E-07'	'5	83E-06'	Hs3st1	chr5	140008689	140321552	-
ENSMUSG00000016028.9	'1390	93751823626'	'-1	53233760392252'	'0	103357260889581'	'-14	8256406055454'	'1	00E-49'	'8	76E-48'	Celsr1	chr15	85898758	86033777	-
ENSMUSG00000046314.15	'166	475401732899'	'-1	52073505122635'	'0	122393042643703'	'-12	4250122260081'	'1	91E-35'	'1	09E-33'	Stxbp6	chr12	69424340	69586065	-
ENSMUSG00000037379.7	'4	28989303092897'	'-1	51486905550846'	'0	299164628190328'	'-5	06366365793989'	'4	11E-07'	'4	05E-06'	Spon2	chr5	91547072	91565169	+
ENSMUSG00000026304.13	'88	5024563163959'	'-1	50764174237873'	'0	157963865830439'	'-9	54421908107173'	'1	37E-21'	'4	48E-20'	Rab17	chr1	79716634	79736108	+
ENSMUSG00000042035.11	'77	1001555993955'	'-1	50717475091688'	'0	179887897871264'	'-8	37841104794879'	'5	36E-17'	'1	37E-15'	Igsf3	chr3	154376313	154408099	-
ENSMUSG00000029669.14	'1542	93801616117'	'-1	50355196959579'	'0	095892123200451'	'-15	6796191325621'	'2	09E-55'	'2	05E-53'	Tspan12	chr6	42147400	42151703	+
ENSMUSG00000015533.8	'238	239404607885'	'-1	50291740155258'	'0	160612612760089'	'-9	35740584581319'	'8	17E-21'	'2	56E-19'	Itga2	chr13	93041123	93045022	-
ENSMUSG00000031137.17	'5	50612987984597'	'-1	49269393729311'	'0	305548045081219'	'-4	88530023779512'	'1	03E-06'	'9	59E-06'	Fgf13	chrX	129269175	129332720	-
ENSMUSG00000048264.15	'443	237826776937'	'-1	49177430035381'	'0	102943540380764'	'-14	4911890035653'	'1	38E-47'	'1	15E-45'	Dip2c	chr13	9574442	9581499	+
ENSMUSG00000052949.14	'426	138184846624'	'-1	48377889953464'	'0	09035768275284'	'-16	4211703347164'	'1	35E-60'	'1	54E-58'	Rnf157	chr11	121245906	121270917	+
ENSMUSG00000031486.14	'130	983464992709'	'-1	48338864874566'	'0	166752337942575'	'-8	89575922621543'	'5	80E-19'	'1	63E-17'	Adgra2	chr8	26442753	26456452	-
ENSMUSG00000036957.8	'64	9807604585979'	'-1	47672691751723'	'0	204465395241485'	'-7	22238066628895'	'5	11E-13'	'9	80E-12'	Lrfn3	chr7	9276528	9668928	+
ENSMUSG00000069049.11	'2608	53375906525'	'-1	4733508420184'	'0	04886570234117'	'-30	1510215023982'	'1	04E-199'	'9	66E-197'	Eif2s3y	chrY	82948870	85206141	+
ENSMUSG00000017491.8	'4	6750852357728'	'-1	47266744078156'	'0	303668382586237'	'-4	84959095260222'	'1	24E-06'	'1	14E-05'	Rarb	chr14	19957054	20009145	+
ENSMUSG00000049721.14	'60	7108573036619'	'-1	47228306689049'	'0	190868572123767'	'-7	713596065128'	'1	22E-14'	'2	69E-13'	Gal3st1	chr11	17306335	17341452	+
ENSMUSG00000034330.9	'74	3880530844217'	'-1	47206187783307'	'0	188160077771861'	'-7	82345487557623'	'5	14E-15'	'1	17E-13'	Plcg2	chr8	26306797	26415256	-
ENSMUSG00000038879.7	'32	5962233390601'	'-1	46852958978909'	'0	232398827181278'	'-6	31900602770081'	'2	63E-10'	'3	86E-09'	Nipal2	chr15	160771923	160994704	-
ENSMUSG00000029832.16	'49	8824665349994'	'-1	46766835292868'	'0	207077239173654'	'-7	08754066253465'	'1	37E-12'	'2	52E-11'	Nfe2l3	chr6	136923655	136941899	-
ENSMUSG00000055675.6	'20	8304166403412'	'-1	45907644891247'	'0	252960969371553'	'-5	76799042372958'	'8	02E-09'	'9	87E-08'	Kbtbd11	chr8	66743504	66823691	+
ENSMUSG00000054850.4	'9	47753220023134'	'-1	45846110598727'	'0	308828084445278'	'-4	72256630612783'	'2	33E-06'	'2	05E-05'	Smim10l2a	chrX	73040015	73053887	-
ENSMUSG00000020019.4	'1006	27764344762'	'-1	44545680632586'	'0	068029226890049'	'-21	2475853747691'	'3	47E-100'	'7	50E-98'	Ntn4	chr10	17326141	17356667	-
ENSMUSG00000028926.15	'49	745383657062'	'-1	44327119119282'	'0	194993406361584'	'-7	40164099967828'	'1	35E-13'	'2	72E-12'	Cdk14	chr5	67392147	67428310	-
ENSMUSG00000062866.15	'691	924653403207'	'-1	44323295870753'	'0	096675632107975'	'-14	9286115563808'	'2	15E-50'	'1	93E-48'	Phactr2	chr10	49076587	49096974	+
ENSMUSG00000028389.10	'189	290632901917'	'-1	4332670821641'	'0	133917028055801'	'-10	7026500137599'	'9	89E-27'	'4	08E-25'	Zfp37	chr4	73714579	73790709	-
ENSMUSG00000027074.14	'3	56518334229366'	'-1	4266789555986'	'0	283138131097201'	'-5	03880897309738'	'4	68E-07'	'4	57E-06'	Slc43a3	chr2	9212856	9216201	+
ENSMUSG00000017830.15	'118	800126608435'	'-1	42256052297648'	'0	180403947938112'	'-7	88541791482572'	'3	13E-15'	'7	25E-14'	Dhx58	chr11	106483456	106492283	-
ENSMUSG00000040562.12	'942	273140458789'	'-1	42214616789992'	'0	07643995045712'	'-18	6047499951965'	'2	94E-77'	'4	63E-75'	Gstm2	chr3	52768797	53068631	-
ENSMUSG00000017978.18	'3	16074234645663'	'-1	41982028060513'	'0	281759679271872'	'-5	03911803233964'	'4	68E-07'	'4	57E-06'	Cadps2	chr6	8966033	8997324	-
ENSMUSG00000021895.9	'74	5470299104015'	'-1	41956503403081'	'0	247467577699341'	'-5	7363677586706'	'9	67E-09'	'1	18E-07'	Arhgef3	chr14	60601947	60763185	+
ENSMUSG00000036813.11	'13	4342854364025'	'-1	4182525588698'	'0	302002497161178'	'-4	69616169469248'	'2	65E-06'	'2	30E-05'	Entpd8	chr2	93442330	93449077	+
ENSMUSG00000043003.13	'292	347387547489'	'-1	41544053663857'	'0	099591922415341'	'-14	212402997259'	'7	67E-46'	'6	07E-44'	Rasef	chr4	106420041	106485401	-
ENSMUSG00000099876.1	'31	1846266201'	'-1	41439887288473'	'0	236141511098938'	'-5	98962404493183'	'2	10E-09'	'2	76E-08'	Gm29650	chrY	38526813	38563221	-
ENSMUSG00000027797.15	'131	71519198884'	'-1	41403037566239'	'0	160868750489063'	'-8	78996306842408'	'1	50E-18'	'4	13E-17'	Dclk1	chr3	97564684	97611195	-
ENSMUSG00000102748.1	'38	5611704147195'	'-1	41115127143014'	'0	269771744732849'	'-5	23090834745346'	'1	69E-07'	'1	75E-06'	Pcdhgb2	chr18	15367354	15376872	-
ENSMUSG00000054200.6	'76	281486265364'	'-1	41107876577364'	'0	169060926576727'	'-8	34656945484821'	'7	03E-17'	'1	79E-15'	Ffar4	chr19	138995056	139000577	+
ENSMUSG00000020990.4	'2247	49418103978'	'-1	39817208779087'	'0	052781249486823'	'-26	4899391618215'	'1	27E-154'	'6	53E-152'	Cdkl1	chr12	20836662	20843388	+
ENSMUSG00000078921.3	'8	3981990107219'	'-1	39089588856733'	'0	308639247906268'	'-4	50654250229945'	'6	59E-06'	'5	35E-05'	Tgtp2	chr11	20030633	20059554	-
ENSMUSG00000024164.15	'42	5865588408934'	'-1	38921562885879'	'0	226765763284418'	'-6	12621415480776'	'9	00E-10'	'1	24E-08'	C3	chr17	78198017	78279391	+
ENSMUSG00000044229.8	'7	51914685282861'	'-1	38804464722584'	'0	308081382879889'	'-4	50544798991307'	'6	62E-06'	'5	37E-05'	Nxpe4	chr9	59653483	60605531	-
ENSMUSG00000062563.14	'838	858831541633'	'-1	38531281511907'	'0	086639707425056'	'-15	9893524146232'	'1	52E-57'	'1	56E-55'	Cys1	chr12	125226464	125328963	-
ENSMUSG00000091561.2	'124	692684901489'	'-1	38482710698518'	'0	186684230264995'	'-7	41801867795391'	'1	19E-13'	'2	42E-12'	Gm6665	chr18	139802485	139819917	-
ENSMUSG00000023341.14	'103	191232294768'	'-1	38304767640023'	'0	189250224123373'	'-7	30803719153652'	'2	71E-13'	'5	33E-12'	Mx2	chr16	93675455	94283917	-
ENSMUSG00000052676.16	'6	93345956799626'	'-1	38299038624655'	'0	308657601929137'	'-4	48066199440007'	'7	44E-06'	'5	99E-05'	Zmat1	chrX	139082284	139092993	-
ENSMUSG00000053886.3	'2497	22111400274'	'-1	37402638228206'	'0	046610491170303'	'-29	4789080265583'	'5	37E-191'	'4	15E-188'	Sh2d4a	chr8	39198332	39681940	+
ENSMUSG00000021367.7	'269	550982368843'	'-1	37305792259585'	'0	174629021340697'	'-7	86271326526559'	'3	76E-15'	'8	60E-14'	Edn1	chr13	151730922	151749960	-
ENSMUSG00000030170.14	'154	510734161652'	'-1	37237532961848'	'0	198474675586279'	'-6	91461177888106'	'4	69E-12'	'8	25E-11'	Wnt5b	chr6	79995900	80014808	-
ENSMUSG00000020334.6	'184	756758260488'	'-1	36988610231384'	'0	124168854771758'	'-11	0324453328647'	'2	67E-28'	'1	18E-26'	Slc22a4	chr11	110748578	110755149	-
ENSMUSG00000066861.14	'78	6555105644034'	'-1	36595052999468'	'0	196988095625745'	'-6	93417805606804'	'4	09E-12'	'7	23E-11'	Oas1g	chr5	104461676	104467999	-
ENSMUSG00000033355.5	'636	232943274014'	'-1	36507355295392'	'0	120732930260047'	'-11	306555303625'	'1	22E-29'	'5	77E-28'	Rtp4	chr16	47854970	47864790	+
ENSMUSG00000002265.16	'3892	42848608113'	'-1	36260685498311'	'0	148288711382326'	'-9	18887784701262'	'3	97E-20'	'1	19E-18'	Peg3	chr7	14168954	14310235	-
ENSMUSG00000090946.3	'590	842569829163'	'-1	36145954837505'	'0	082316631829991'	'-16	5393009663817'	'1	91E-61'	'2	21E-59'	Ccdc71l	chr12	121510978	121519333	-
ENSMUSG00000044393.15	'708	010746993586'	'-1	36129934336105'	'0	074649144913802'	'-18	235967001805'	'2	67E-74'	'4	07E-72'	Dsg2	chr18	147475828	147632612	+
ENSMUSG00000030246.11	'877	326489537272'	'-1	35124936900549'	'0	079274340093729'	'-17	0452301136518'	'3	79E-65'	'4	63E-63'	Ldhb	chr6	28813131	28967499	+
ENSMUSG00000034981.9	'5334	15916462778'	'-1	34521119138157'	'0	060010403524007'	'-22	4162997144892'	'2	73E-111'	'7	24E-109'	Parm1	chr5	96712982	96747436	-
ENSMUSG00000020083.13	'16	1348792338539'	'-1	34033517567932'	'0	293249171396178'	'-4	57063584970384'	'4	86E-06'	'4	04E-05'	2010107G23Rik	chr10	54906727	54913132	-
ENSMUSG00000027800.14	'508	01137050511'	'-1	33946956093874'	'0	082229044568554'	'-16	2894943990506'	'1	17E-59'	'1	28E-57'	Tm4sf1	chr3	33437019	33464029	-
ENSMUSG00000056162.13	'18	0945681173358'	'-1	33767337330741'	'0	276504371383261'	'-4	83780190025736'	'1	31E-06'	'1	20E-05'	Cndp1	chr18	108106366	108132620	-
ENSMUSG00000034855.13	'491	710894890658'	'-1	33765574119772'	'0	103705262285343'	'-12	8986293628687'	'4	58E-38'	'2	88E-36'	Cxcl10	chr5	84576626	84614359	+
ENSMUSG00000073409.12	'8	92904638042693'	'-1	3375449893426'	'0	307227877237841'	'-4	3535925234647'	'1	34E-05'	'0	000102572386335'	H2-Q6	chr17	65446844	65537184	-
ENSMUSG00000036139.6	'20	4605197969627'	'-1	33362384538111'	'0	274840906235798'	'-4	85234845004088'	'1	22E-06'	'1	12E-05'	Hoxc9	chr15	141858142	141874920	-
ENSMUSG00000029330.8	'1359	4427237024'	'-1	33317942957824'	'0	054570063741945'	'-24	4306005556945'	'8	09E-132'	'2	73E-129'	Cds1	chr5	114622152	114658421	-
ENSMUSG00000066258.13	'11	3675341721353'	'-1	33148225680978'	'0	301646252616082'	'-4	41405204030302'	'1	01E-05'	'7	94E-05'	Trim12a	chr7	45269987	45272567	-
ENSMUSG00000097440.1	'8	06618997794703'	'-1	3303769342882'	'0	307171386683465'	'-4	33105748765308'	'1	48E-05'	'0	000112956516792'	Gm6277	chr18	85017141	85022560	+
ENSMUSG00000027702.7	'12	3384052374757'	'-1	32851862156321'	'0	296536199228083'	'-4	48012291592559'	'7	46E-06'	'6	00E-05'	Lrrc34	chr3	93267257	93276231	+
ENSMUSG00000039431.16	'130	264938288295'	'-1	3220486661778'	'0	128635207935208'	'-10	2775024614078'	'8	90E-25'	'3	33E-23'	Mtmr7	chr8	53631471	53707009	+
ENSMUSG00000033278.9	'2	9842011055733'	'-1	32133416119415'	'0	281869590537594'	'-4	68774995796476'	'2	76E-06'	'2	39E-05'	Ptprm	chr17	70313949	70569716	+
ENSMUSG00000024776.17	'151	060528737093'	'-1	31801414146707'	'0	137883179340197'	'-9	55891899051121'	'1	19E-21'	'3	90E-20'	Stambpl1	chr19	104231390	104332090	+
ENSMUSG00000037254.18	'8	08230562253462'	'-1	31596132635543'	'0	308913551697382'	'-4	259966321078'	'2	04E-05'	'0	000151049842181'	Itih2	chr2	102811141	102901665	-
ENSMUSG00000026235.14	'287	690227275041'	'-1	31556796927673'	'0	12461732376034'	'-10	5568626381898'	'4	72E-26'	'1	88E-24'	Epha4	chr1	9857078	9890034	-
ENSMUSG00000032353.8	'144	680411886945'	'-1	31432654088479'	'0	12472263900039'	'-10	5379949576009'	'5	77E-26'	'2	29E-24'	Tmed3	chr9	91485238	91507441	+
ENSMUSG00000043760.16	'765	129299025985'	'-1	30936833953557'	'0	118172263501013'	'-11	0801663668255'	'1	57E-28'	'7	02E-27'	Pkhd1	chr1	4049011	4090422	+
ENSMUSG00000021998.16	'16	7977631380749'	'-1	3067030282264'	'0	269220369102635'	'-4	85365588265815'	'1	21E-06'	'1	12E-05'	Lcp1	chr14	3330401	3342971	+
ENSMUSG00000001123.15	'769	175737840795'	'-1	29663656720325'	'0	127936365463939'	'-10	1350117497963'	'3	86E-24'	'1	42E-22'	Lgals9	chr11	78226655	78684767	+
ENSMUSG00000056596.8	'156	684207689151'	'-1	29479863047386'	'0	146946225384097'	'-8	81137727144359'	'1	24E-18'	'3	42E-17'	Trnp1	chr4	82586921	82722059	+
ENSMUSG00000039385.4	'859	891446954656'	'-1	29255348443394'	'0	112385033064301'	'-11	5011176238602'	'1	30E-30'	'6	43E-29'	Cdh6	chr15	62185396	62231218	-
ENSMUSG00000105504.4	'9	14194143241739'	'-1	29045044251534'	'0	308399804846221'	'-4	18434260410381'	'2	86E-05'	'0	00020484917202'	Gbp5	chr3	44085402	44139705	-
ENSMUSG00000036553.16	'119	798918687657'	'-1	29006337034738'	'0	167795879728701'	'-7	68828991768576'	'1	49E-14'	'3	25E-13'	Sh3tc1	chr5	4855129	4860912	+
ENSMUSG00000031980.9	'3	6131175923992'	'-1	28990023997629'	'0	288599531313688'	'-4	46951605951937'	'7	84E-06'	'6	28E-05'	Agt	chr8	186622792	186705989	-
ENSMUSG00000040274.11	'1176	34246799827'	'-1	28258478878177'	'0	109006884084304'	'-11	7660898167664'	'5	84E-32'	'3	00E-30'	Cdk6	chr5	13573927	13582826	+
ENSMUSG00000058952.12	'9	50356833198'	'-1	28113764499864'	'0	304809479726821'	'-4	2030767748655'	'2	63E-05'	'0	000189406641043'	Cfi	chr3	46886831	47015153	-
ENSMUSG00000087434.1	'9	96443902030325'	'-1	27572941541571'	'0	302752945398053'	'-4	21376384542985'	'2	51E-05'	'0	000181361073853'	Rab11fip4os1	chr11	24002910	24049394	-
ENSMUSG00000059895.12	'3	52769713829606'	'-1	26736717331027'	'0	297014646217478'	'-4	26701911656667'	'1	98E-05'	'0	000147115232882'	Ptp4a3	chr15	41376397	41617772	+
ENSMUSG00000038042.9	'60	6415165369548'	'-1	26552715051787'	'0	229844119316311'	'-5	50602362280262'	'3	67E-08'	'4	15E-07'	Ptpdc1	chr13	181688419	181693977	-
ENSMUSG00000026255.15	'1103	13268722163'	'-1	26292560833957'	'0	07123793563628'	'-17	7282735253264'	'2	54E-70'	'3	68E-68'	Efhd1	chr1	92346638	92348889	-
ENSMUSG00000047146.15	'31	9636476163277'	'-1	26129832814293'	'0	229710819349422'	'-5	49080940860831'	'4	00E-08'	'4	50E-07'	Tet1	chr10	35400179	35463231	-
ENSMUSG00000031740.7	'34	5274682236668'	'-1	25946328112798'	'0	2188769836102'	'-5	75420613147233'	'8	70E-09'	'1	07E-07'	Mmp2	chr8	87190607	87200070	+
ENSMUSG00000023092.16	'346	082727543799'	'-1	25739672806017'	'0	09820586131103'	'-12	8036831129442'	'1	56E-37'	'9	65E-36'	Fhl1	chrX	108268897	108280526	+
ENSMUSG00000054612.3	'61	6134401325653'	'-1	24368969423311'	'0	198424028137559'	'-6	26783815401082'	'3	66E-10'	'5	30E-09'	Mgmt	chr7	61523150	61858342	+
ENSMUSG00000021186.8	'32	9467655246367'	'-1	24213651763285'	'0	221752512317274'	'-5	60145409245987'	'2	13E-08'	'2	50E-07'	Fbln5	chr12	88821472	89323223	+
ENSMUSG00000032690.16	'18	5412226789377'	'-1	240493541776'	'0	281444105573792'	'-4	40760178383184'	'1	05E-05'	'8	17E-05'	Oas2	chr5	56731787	56793346	+
ENSMUSG00000027994.14	'62	8694688116113'	'-1	24041495257978'	'0	196148341822679'	'-6	32386152772646'	'2	55E-10'	'3	75E-09'	Ccdc109b	chr3	25056004	25210706	+
ENSMUSG00000028207.18	'6	77326207368955'	'-1	23781890303546'	'0	308966729668856'	'-4	00631778173051'	'6	17E-05'	'0	000417132687973'	Asph	chr4	21645813	21662694	+
ENSMUSG00000045314.5	'527	44277955044'	'-1	23771420829118'	'0	08455102295081'	'-14	6386662762349'	'1	59E-48'	'1	36E-46'	Sowahb	chr5	124493080	124531391	-
ENSMUSG00000024084.7	'56	0203004311772'	'-1	23694426817546'	'0	191834263580015'	'-6	44798403106713'	'1	13E-10'	'1	74E-09'	Qpct	chr17	136213972	136215513	-
ENSMUSG00000049313.8	'4625	41696446894'	'-1	23303484188828'	'0	076489018613666'	'-16	1204165543834'	'1	83E-58'	'1	91E-56'	Sorl1	chr9	31950139	31973442	+
ENSMUSG00000005267.13	'18	7047423655838'	'-1	23156362300588'	'0	297940364408712'	'-4	1335910474904'	'3	57E-05'	'0	000251010495196'	Zfp287	chr11	121723537	121735048	+
ENSMUSG00000052776.10	'262	264520668771'	'-1	22958719696477'	'0	125688324757381'	'-9	7828274769217'	'1	33E-22'	'4	56E-21'	Oas1a	chr5	129533160	129542346	+
ENSMUSG00000000093.6	'19	2533942967085'	'-1	22816876231114'	'0	293060590983548'	'-4	19083561590201'	'2	78E-05'	'0	000199381027814'	Tbx2	chr11	6299788	6440712	+
ENSMUSG00000028004.12	'9	95134554349087'	'-1	22800974578074'	'0	307095687112574'	'-3	9987853861672'	'6	37E-05'	'0	000429536068904'	Npy2r	chr3	140758408	140830431	-
ENSMUSG00000037016.11	'34	2896461967358'	'-1	22769925373473'	'0	27214772192032'	'-4	51115021309705'	'6	45E-06'	'5	25E-05'	Frem2	chr3	139336189	139351418	-
ENSMUSG00000044499.11	'7	77490954378739'	'-1	22746500390433'	'0	308588322002343'	'-3	97767807913032'	'6	96E-05'	'0	00046493631198'	Hs3st5	chr10	14703025	14799943	+
ENSMUSG00000034910.5	'8	90064969627671'	'-1	22712049368771'	'0	306830356383115'	'-3	99934513700952'	'6	35E-05'	'0	000428677219849'	Pygo1	chr9	90603076	90640657	-
ENSMUSG00000043943.14	'3	30982688831364'	'-1	22662058745303'	'0	285885367171427'	'-4	2906029069949'	'1	78E-05'	'0	000133339989642'	Naalad2	chr9	75592844	75602829	+
ENSMUSG00000028078.14	'128	941727465893'	'-1	22283674843285'	'0	1490778778944'	'-8	20267074970738'	'2	35E-16'	'5	82E-15'	Dclk2	chr3	34640871	34650009	+
ENSMUSG00000049907.8	'2447	24573022491'	'-1	22186937381934'	'0	055172024577452'	'-22	1465386339783'	'1	13E-108'	'2	83E-106'	Rasl11b	chr5	42123273	42129059	-
ENSMUSG00000103088.1	'195	987115768655'	'-1	21977275526083'	'0	120598555748316'	'-10	1143230753645'	'4	77E-24'	'1	75E-22'	Pcdhgb6	chr18	44959373	44974851	-
ENSMUSG00000024331.11	'501	192154705414'	'-1	21612513278495'	'0	087792842539414'	'-13	8522127500198'	'1	23E-43'	'9	24E-42'	Dsc2	chr18	20601961	20643462	+
ENSMUSG00000025993.10	'2081	04460295451'	'-1	21526923749945'	'0	058302269840218'	'-20	8442868661886'	'1	72E-96'	'3	51E-94'	Slc40a1	chr1	92855350	92919279	+
ENSMUSG00000039062.15	'52	0549911929594'	'-1	21435731433817'	'0	205868583324479'	'-5	89870146638242'	'3	66E-09'	'4	70E-08'	Anpep	chr7	92831645	92860779	+
ENSMUSG00000106430.1	'10	5648641225029'	'-1	21240356950339'	'0	294775356944258'	'-4	11297464642764'	'3	91E-05'	'0	000272725161952'	Gm42460	chr5	183418215	183436808	+
ENSMUSG00000031972.4	'52	5926623958954'	'-1	2113367480936'	'0	194594588832754'	'-6	2249251397977'	'4	82E-10'	'6	89E-09'	Acta1	chr8	97606318	97662074	-
ENSMUSG00000028480.14	'86	7235316033695'	'-1	20699355440762'	'0	160978210107545'	'-7	49786914391248'	'6	49E-14'	'1	35E-12'	Glipr2	chr4	41911871	41918664	+
ENSMUSG00000020160.18	'81	460976875272'	'-1	20524165306632'	'0	171795726848396'	'-7	01555082408949'	'2	29E-12'	'4	13E-11'	Meis1	chr11	5664829	5694578	-
ENSMUSG00000075254.11	'388	996186015425'	'-1	20160975340499'	'0	127906601486527'	'-9	39443108830907'	'5	75E-21'	'1	82E-19'	Heg1	chr16	37899036	38043577	-
ENSMUSG00000038203.18	'7	25411565374772'	'-1	20016636874679'	'0	308687908078004'	'-3	88796042002239'	'0	000101090105802'	'0	000653286894596'	Hoxa13	chr6	44852488	45074493	-
ENSMUSG00000046687.5	'17	8013223592456'	'-1	19931679791501'	'0	281754433339454'	'-4	25660311250574'	'2	08E-05'	'0	000152973959451'	Gm5424	chr10	9872297	9899533	-
ENSMUSG00000040209.12	'2048	407507819'	'-1	19737037954597'	'0	105017241666543'	'-11	4016552000854'	'4	10E-30'	'1	99E-28'	Zfp704	chr3	39086410	39118349	-
ENSMUSG00000056144.13	'31	0775456162351'	'-1	19259186294084'	'0	237155716429318'	'-5	02872914428052'	'4	94E-07'	'4	80E-06'	Trim34a	chr7	140620578	140649031	-
ENSMUSG00000022637.10	'1037	76039622833'	'-1	18826108954241'	'0	098634055790164'	'-12	0471684959436'	'2	01E-33'	'1	10E-31'	Cblb	chr16	137621612	137628333	+
ENSMUSG00000069170.13	'17	118958286848'	'-1	18658196830996'	'0	307013192280963'	'-3	86492176278882'	'0	000111124813961'	'0	000712188119287'	Adgrv1	chr13	43579169	43584262	+
ENSMUSG00000043629.12	'56	1214043976637'	'-1	1842570355269'	'0	20830203508898'	'-5	68528788026973'	'1	31E-08'	'1	57E-07'	1700019D03Rik	chr1	166384622	166409863	-
ENSMUSG00000028476.13	'104	28968372045'	'-1	18190974189675'	'0	140350303852727'	'-8	42114131179188'	'3	73E-17'	'9	66E-16'	Reck	chr4	35421128	35507652	+
ENSMUSG00000053175.17	'85	1462727440953'	'-1	17984793539531'	'0	16332838926677'	'-7	22377745039915'	'5	06E-13'	'9	73E-12'	Bcl3	chr7	121459528	121532404	-
ENSMUSG00000025602.13	'65	5576893769877'	'-1	17951575050545'	'0	159950828158062'	'-7	37423972159659'	'1	65E-13'	'3	31E-12'	Zfp202	chr9	138914430	139010532	+
ENSMUSG00000052085.6	'103	182815596341'	'-1	17660228475336'	'0	22064567005033'	'-5	33254191883743'	'9	68E-08'	'1	04E-06'	Dock8	chr19	89306289	89311032	-
ENSMUSG00000039903.16	'18	0675734472354'	'-1	17656403617162'	'0	263806675500399'	'-4	45994792944442'	'8	20E-06'	'6	54E-05'	Eva1c	chr16	20868642	20874307	+
ENSMUSG00000026321.7	'31	5488174978684'	'-1	17454924454658'	'0	223256954473345'	'-5	26097494842793'	'1	43E-07'	'1	50E-06'	Tnfrsf11a	chr1	93181933	93206495	-
ENSMUSG00000073555.1	'6	44376015884083'	'-1	1715692581954'	'0	307593623998426'	'-3	80882166205563'	'0	000139630617364'	'0	000873479102831'	Gm4951	chr18	52031549	52208047	+
ENSMUSG00000061517.8	'95	0507248835428'	'-1	16820645795198'	'0	160977115062656'	'-7	25697225656755'	'3	96E-13'	'7	69E-12'	Sox21	chr14	5345430	5373032	+
ENSMUSG00000074896.3	'4814	19876256133'	'-1	16578287301688'	'0	049204110713355'	'-23	6927942831505'	'4	28E-124'	'1	35E-121'	Ifit3	chr19	75479310	75506452	-
ENSMUSG00000030616.15	'164	258375716517'	'-1	16537154630258'	'0	148516988942089'	'-7	84672214676391'	'4	27E-15'	'9	72E-14'	Sytl2	chr7	33083129	33594552	+
ENSMUSG00000072660.5	'11	9202247662535'	'-1	16499017222342'	'0	294106762850298'	'-3	9611131717376'	'7	46E-05'	'0	000495376253798'	Gm6288	chr6	120721470	120723969	+
ENSMUSG00000030256.11	'392	573019750077'	'-1	16453006226561'	'0	114327424839249'	'-10	1859205164728'	'2	29E-24'	'8	51E-23'	Bhlhe41	chr6	26469204	26479835	+
ENSMUSG00000042842.10	'4	72157425302275'	'-1	16298098989536'	'0	294265473037471'	'-3	95214898265441'	'7	75E-05'	'0	000512843191621'	Serpinb6b	chr13	38116620	38125321	-
ENSMUSG00000035557.9	'7	57761598159322'	'-1	16284831322402'	'0	305215216896583'	'-3	80992902335543'	'0	000139006692705'	'0	000870162218944'	Krt17	chr11	95281345	95296166	+
ENSMUSG00000040464.15	'634	497742755867'	'-1	16163453160036'	'0	07753448939905'	'-14	9821652351604'	'9	60E-51'	'8	70E-49'	Gtpbp10	chr5	28835049	28913960	+
ENSMUSG00000063415.12	'5	28521548124931'	'-1	15659415776686'	'0	294454101003186'	'-3	92792681041432'	'8	57E-05'	'0	000562118801792'	Cyp26b1	chr6	3323301	3385732	+
ENSMUSG00000078922.9	'6	16452734821687'	'-1	15625696035905'	'0	308479282599826'	'-3	74824834463518'	'0	000178073887907'	'0	001093705793684'	Tgtp1	chr11	109340653	109685698	+
ENSMUSG00000022456.15	'42	8903198183248'	'-1	15573170574121'	'0	217013562963516'	'-5	32561969841264'	'1	01E-07'	'1	07E-06'	Sept3	chr15	140084708	140183764	-
ENSMUSG00000060969.8	'2	49614323150102'	'-1	15543594915861'	'0	262724383251583'	'-4	39790146182271'	'1	09E-05'	'8	50E-05'	Irx1	chr13	90612882	90624181	+
ENSMUSG00000049604.3	'323	027984774707'	'-1	15409650202122'	'0	103251378112157'	'-11	177540901852'	'5	25E-29'	'2	41E-27'	Hoxb13	chr11	93334138	93335511	-
ENSMUSG00000039865.8	'512	718290342566'	'-1	15325898598616'	'0	094564935398434'	'-12	1954187472036'	'3	29E-34'	'1	83E-32'	Slc44a3	chr3	137650463	137684726	-
ENSMUSG00000032232.14	'2199	04437953763'	'-1	15223817239392'	'0	07105998042414'	'-16	2150083002624'	'3	95E-59'	'4	17E-57'	Cgnl1	chr9	44293676	44306864	+
ENSMUSG00000030329.11	'228	226819841102'	'-1	15076182741282'	'0	110441694166931'	'-10	4196321515447'	'2	02E-25'	'7	81E-24'	Pianp	chr6	64887756	65217826	+
ENSMUSG00000039542.15	'3	67007975878393'	'-1	15028771977819'	'0	284984350921183'	'-4	03631889280938'	'5	43E-05'	'0	000370480198271'	Ncam1	chr9	123973628	124005558	+
ENSMUSG00000002808.6	'125	612700265974'	'-1	14677628037608'	'0	139871396578112'	'-8	19879052065987'	'2	43E-16'	'6	00E-15'	Epdr1	chr13	119175253	119221616	+
ENSMUSG00000042784.9	'294	375128180322'	'-1	14618303539242'	'0	138118884795508'	'-8	29852512268257'	'1	05E-16'	'2	65E-15'	Muc1	chr3	159839672	159938664	+
ENSMUSG00000017652.16	'5	55198729705566'	'-1	14365739325773'	'0	307434621172451'	'-3	72000195975393'	'0	000199221232094'	'0	001208404945681'	Cd40	chr2	42074939	42086370	-
ENSMUSG00000026737.12	'459	354515698532'	'-1	14170824168049'	'0	105651426075019'	'-10	8063684901878'	'3	21E-27'	'1	35E-25'	Pip4k2a	chr2	44394451	44407709	-
ENSMUSG00000032500.10	'396	646539474963'	'-1	14110264690197'	'0	101396712863264'	'-11	253842601789'	'2	22E-29'	'1	04E-27'	Dclk3	chr9	3341485	3531008	+
ENSMUSG00000018509.8	'28	4926945176732'	'-1	1406690463508'	'0	248527896876051'	'-4	58970224545732'	'4	44E-06'	'3	72E-05'	Cenpv	chr11	100845713	100899102	+
ENSMUSG00000044628.4	'2	51373541458452'	'-1	13701470852125'	'0	277418464786956'	'-4	09855454068071'	'4	16E-05'	'0	000288870448549'	Rnf208	chr2	70083529	70090862	+
ENSMUSG00000086697.1	'9	12363093510643'	'-1	13644637514699'	'0	306396852701542'	'-3	70906673853466'	'0	00020802459554'	'0	001254021685483'	4933427G23Rik	chr5	31398735	31516811	+
ENSMUSG00000105826.1	'10	7286612841749'	'-1	13553051975836'	'0	297750926360501'	'-3	81369265123131'	'0	000136905711797'	'0	000858746972373'	Gm43819	chr5	79988584	79996062	+
ENSMUSG00000057346.11	'22	2471254637928'	'-1	13002892511994'	'0	283767811739793'	'-3	9822308181879'	'6	83E-05'	'0	000457132280357'	Apol9a	chr15	30599723	30602797	+
ENSMUSG00000062488.9	'1702	74780810249'	'-1	12292730891117'	'0	055030943731007'	'-20	4053798241235'	'1	50E-92'	'2	84E-90'	Ifit3b	chr19	142560026	142573209	+
ENSMUSG00000044522.8	'48	8633529524309'	'-1	12173616120723'	'0	213223936670186'	'-5	26083599583064'	'1	43E-07'	'1	50E-06'	A730020M07Rik	chr3	52943417	53040214	-
ENSMUSG00000040640.9	'45	2722791345816'	'-1	12113766025755'	'0	188027136342347'	'-5	96263753236265'	'2	48E-09'	'3	23E-08'	Erc2	chr14	16588877	16809246	-
ENSMUSG00000007783.9	'415	412131490108'	'-1	11733928223427'	'0	089034428084472'	'-12	5495193968584'	'4	00E-36'	'2	34E-34'	Cpt1c	chr7	65002039	65162961	-
ENSMUSG00000040957.14	'441	21345235188'	'-1	11695060988723'	'0	105205393232203'	'-10	6168569459358'	'2	49E-26'	'1	01E-24'	Cables1	chr18	139791513	139802653	+
ENSMUSG00000034382.14	'3551	52737434709'	'-1	1133376971393'	'0	048214059987213'	'-23	0915566420787'	'5	63E-118'	'1	56E-115'	AI661453	chr17	60376029	60392627	+
ENSMUSG00000076441.9	'46	5871715222616'	'-1	11069118250369'	'0	225577032555099'	'-4	92377778855831'	'8	49E-07'	'7	95E-06'	Ass1	chr2	71882019	71895727	+
ENSMUSG00000108601.1	'43	186632620537'	'-1	11014047588047'	'0	230009004293899'	'-4	82650876772618'	'1	39E-06'	'1	26E-05'	RP23-8I8.4	chr7	31265234	31329644	+
ENSMUSG00000041301.15	'11	6865523837053'	'-1	10609743055276'	'0	265697198959671'	'-4	16299996719443'	'3	14E-05'	'0	000223169738182'	Cftr	chr6	30855950	30897192	+
ENSMUSG00000027703.16	'9	72547575895469'	'-1	10459014572383'	'0	303683245709686'	'-3	63731012931743'	'0	000275500140246'	'0	001620132331709'	Lrriq4	chr3	13034200	13173639	-
ENSMUSG00000097233.1	'8	15178911580137'	'-1	10283485373382'	'0	304718144563859'	'-3	61919653754881'	'0	000295519137217'	'0	001725456439965'	Gm17552	chr19	94489599	94499974	-
ENSMUSG00000023873.12	'41	9625424689051'	'-1	10207714843579'	'0	220142019428752'	'-5	00620986077797'	'5	55E-07'	'5	33E-06'	1700010I14Rik	chr17	73292784	73314069	+
ENSMUSG00000027955.16	'386	203235652096'	'-1	10081003073589'	'0	100635528525254'	'-10	9385824953426'	'7	54E-28'	'3	26E-26'	Fam198b	chr3	82448423	82586849	-
ENSMUSG00000090659.8	'24	577198607395'	'-1	09453798094047'	'0	288161716997583'	'-3	79834626314934'	'0	000145664734586'	'0	000908167544633'	Zfp493	chr13	76951307	76967509	+
ENSMUSG00000031958.16	'12	8381214276334'	'-1	09278930324349'	'0	299151706676319'	'-3	65296028354565'	'0	000259234340158'	'0	001532874689513'	Ldhd	chr8	143987909	144014877	-
ENSMUSG00000086477.2	'64	403382518921'	'-1	09106254607927'	'0	181115781723298'	'-6	02411637295171'	'1	70E-09'	'2	27E-08'	Gm15506	chr7	92603041	92606579	+
ENSMUSG00000029314.14	'424	552123582081'	'-1	09033617348997'	'0	093525366835914'	'-11	6581865474307'	'2	08E-31'	'1	07E-29'	Agpat9	chr5	9427020	9610085	-
ENSMUSG00000025723.12	'8	2689617756696'	'-1	08945856911986'	'0	304618727108836'	'-3	57646615971386'	'0	000348270376846'	'0	002001988767924'	Nmb	chr7	145167213	145182041	+
ENSMUSG00000022865.13	'13240	3073572767'	'-1	08800399548665'	'0	060059198056407'	'-18	115526525426'	'2	40E-73'	'3	60E-71'	Cxadr	chr16	52248996	52454074	-
ENSMUSG00000030554.16	'48	7752311235825'	'-1	08785861623627'	'0	215882222823393'	'-5	03913014239353'	'4	68E-07'	'4	57E-06'	Synm	chr7	137781906	137787655	-
ENSMUSG00000066026.14	'3483	43995757397'	'-1	08763074295304'	'0	055659209467475'	'-19	5408945502291'	'4	93E-85'	'8	40E-83'	Dhrs3	chr4	144542265	144550869	-
ENSMUSG00000023232.17	'2071	82715273086'	'-1	08639750299392'	'0	056586646985641'	'-19	1988315418228'	'3	79E-82'	'6	22E-80'	Serinc2	chr4	66676091	66687234	+
ENSMUSG00000027894.14	'105	996192173457'	'-1	08324327974489'	'0	190488326685519'	'-5	68666489224421'	'1	30E-08'	'1	56E-07'	Slc6a17	chr3	107397099	107403376	-
ENSMUSG00000029333.14	'188	539404092164'	'-1	0831564910892'	'0	165164077256047'	'-6	55806340630615'	'5	45E-11'	'8	67E-10'	Rasgef1b	chr5	139823592	139826885	-
ENSMUSG00000060002.14	'2581	58329181348'	'-1	07508095489343'	'0	07122655499381'	'-15	0938221704933'	'1	78E-51'	'1	66E-49'	Chpt1	chr10	72389164	72411713	-
ENSMUSG00000038569.13	'92	2042586041205'	'-1	0741101217087'	'0	163783555136327'	'-6	55810725817163'	'5	45E-11'	'8	67E-10'	Rad9b	chr5	23609919	23614222	+
ENSMUSG00000038463.8	'42	0579378705369'	'-1	06715920112059'	'0	227225469188753'	'-4	69647704956049'	'2	65E-06'	'2	30E-05'	Olfml2b	chr1	27556620	27563674	+
ENSMUSG00000041757.15	'3	31526266783979'	'-1	06645520426038'	'0	290277386063357'	'-3	67391762315101'	'0	00023885976805'	'0	001422544173993'	Plekha6	chr1	23894688	23905343	+
ENSMUSG00000078490.9	'5	22097189533023'	'-1	06589646812133'	'0	304709014064447'	'-3	49807986939265'	'0	00046862077201'	'0	002611369216486'	Cfap74	chr4	141576062	141606096	-
ENSMUSG00000015599.8	'2	51629190998785'	'-1	0646224128772'	'0	264209318041364'	'-4	02946580676812'	'5	59E-05'	'0	000380887850851'	Ttbk1	chr17	88659448	88676171	-
ENSMUSG00000107369.1	'148	294896681812'	'-1	06386390370231'	'0	209702210097192'	'-5	07321264382115'	'3	91E-07'	'3	87E-06'	Gstm2-ps1	chr5	111439081	111489118	+
ENSMUSG00000007989.6	'2	29867268249277'	'-1	05985230200706'	'0	269579655500952'	'-3	931499578622'	'8	44E-05'	'0	000554220186329'	Fzd3	chr14	35194439	35196320	+
ENSMUSG00000040570.14	'93	7774762545682'	'-1	05800413397575'	'0	146465861081352'	'-7	22355452775511'	'5	06E-13'	'9	74E-12'	Rundc3b	chr5	51857422	52012549	-
ENSMUSG00000007655.16	'975	967006881364'	'-1	05705373554404'	'0	073235302059262'	'-14	4336639000774'	'3	18E-47'	'2	61E-45'	Cav1	chr6	23104168	23349895	-
ENSMUSG00000068245.14	'4	53958407565519'	'-1	05254086089319'	'0	292600436430159'	'-3	5971951160928'	'0	000321667192633'	'0	001864063890414'	Phf11d	chr14	140514485	140666012	-
ENSMUSG00000006235.5	'140	957465661619'	'-1	05186186518539'	'0	129449720865985'	'-8	12564027290837'	'4	45E-16'	'1	08E-14'	Epor	chr9	84054761	84417382	-
ENSMUSG00000019768.16	'4	50475116383207'	'-1	0481965434376'	'0	305841759073915'	'-3	42725122498485'	'0	000609724695573'	'0	003308330929269'	Esr1	chr10	145083830	145108761	+
ENSMUSG00000036790.5	'3	12966866921825'	'-1	04629226767179'	'0	267908051767434'	'-3	90541553629774'	'9	41E-05'	'0	000612567818861'	Slitrk2	chrX	6730578	6967219	+
ENSMUSG00000046879.6	'2491	09468577295'	'-1	04580074378969'	'0	053161170457325'	'-19	6722670850374'	'3	73E-86'	'6	41E-84'	Irgm1	chr11	96194316	96197447	+
ENSMUSG00000029602.11	'7	10543215833245'	'-1	04551893107848'	'0	308643789059112'	'-3	38746143010265'	'0	000705426350588'	'0	00377141151683'	Rasal1	chr5	43631935	43651244	+
ENSMUSG00000047963.7	'401	669152363611'	'-1	04418139900903'	'0	091515559722056'	'-11	4098783002621'	'3	73E-30'	'1	81E-28'	Stbd1	chr5	5308828	5336783	+
ENSMUSG00000037031.9	'580	786907900331'	'-1	04272991685203'	'0	079810551820772'	'-13	0650633664789'	'5	21E-39'	'3	39E-37'	Tspan15	chr10	111415006	111460298	+
ENSMUSG00000033805.12	'2	35255303025644'	'-1	04100498306978'	'0	257736210529634'	'-4	039032702974'	'5	37E-05'	'0	000367029302862'	Ephx4	chr5	78926725	78930465	+
ENSMUSG00000063975.13	'24	134611140573'	'-1	03546928980065'	'0	266110003751114'	'-3	89113252115502'	'9	98E-05'	'0	000646152702621'	Slco1a5	chr6	30118304	30155162	-
ENSMUSG00000029449.11	'288	569100927934'	'-1	03397053504149'	'0	106093116212017'	'-9	74587769648691'	'1	92E-22'	'6	52E-21'	Rhof	chr5	40950354	41040234	+
ENSMUSG00000072620.3	'2	88015310613469'	'-1	03145387225147'	'0	2703982966536'	'-3	8145723734822'	'0	000136418953745'	'0	000856272128389'	Slfn2	chr11	144264526	144358112	-
ENSMUSG00000057143.14	'47	00138088007'	'-1	0289361094922'	'0	23449264829525'	'-4	38792481117217'	'1	14E-05'	'8	86E-05'	Trim12c	chr7	127165156	127172340	+
ENSMUSG00000087141.1	'218	046883702869'	'-1	02577178129089'	'0	115720301459271'	'-8	86423357315506'	'7	70E-19'	'2	15E-17'	Plcxd2	chr16	20057779	20618064	-
ENSMUSG00000019734.16	'1001	50505666779'	'-1	0229730627237'	'0	057023822087314'	'-17	9393984001516'	'5	81E-72'	'8	63E-70'	Tmc4	chr7	76951693	77045794	-
ENSMUSG00000008193.13	'5	67972511859475'	'-1	02146266709927'	'0	305622203248584'	'-3	34223972028772'	'0	000831052546482'	'0	004381248636338'	Spib	chr7	81036416	81214040	+
ENSMUSG00000040219.4	'2	06621936924386'	'-1	02117340906201'	'0	257384673121078'	'-3	96749890612808'	'7	26E-05'	'0	00048350275681'	Ttc12	chr9	11312805	11449287	+
ENSMUSG00000028532.14	'2	27056085896904'	'-1	01857873249566'	'0	262175107602371'	'-3	88510847505971'	'0	00010228420836'	'0	000660314425396'	Cachd1	chr4	53983123	54028090	-
ENSMUSG00000037708.16	'11	9460037933474'	'-1	01853178582961'	'0	296406896416593'	'-3	43626210504255'	'0	000589800074144'	'0	00321902932033'	Spag6	chr2	129725063	129758327	+
ENSMUSG00000041417.15	'675	986122978199'	'-1	01818424551557'	'0	107300811320901'	'-9	4890638102495'	'2	33E-21'	'7	48E-20'	Pik3r1	chr13	69573449	69611442	-
ENSMUSG00000079465.8	'1611	38031909757'	'-1	01549820091509'	'0	077521843548314'	'-13	0995104661332'	'3	31E-39'	'2	16E-37'	Col4a3	chr1	90450591	90465866	-
ENSMUSG00000039145.16	'172	095496831968'	'-1	01545257067263'	'0	202411558992372'	'-5	01677164944368'	'5	25E-07'	'5	09E-06'	Camk1d	chr2	65107539	65168188	+
ENSMUSG00000021822.2	'1074	29016240161'	'-1	01282875436711'	'0	073010732967395'	'-13	8723268922588'	'9	32E-44'	'7	01E-42'	Plau	chr14	94612757	94658872	-
ENSMUSG00000020027.18	'161	540121616343'	'-1	011905523473'	'0	137467203979395'	'-7	36106863441169'	'1	82E-13'	'3	65E-12'	Socs2	chr10	19934472	20142753	+
ENSMUSG00000049521.1	'1571	65543170935'	'-1	01169879622431'	'0	067125017023342'	'-15	0718590637005'	'2	48E-51'	'2	29E-49'	Cdc42ep1	chr15	32599709	32620806	+
ENSMUSG00000027356.8	'210	947720669699'	'-1	01087321650355'	'0	119173774353191'	'-8	48234623758461'	'2	21E-17'	'5	75E-16'	Fermt1	chr2	3366150	3464975	+
ENSMUSG00000048960.13	'22	8027379619802'	'-1	00942735322993'	'0	242553140589518'	'-4	16167504892558'	'3	16E-05'	'0	000224125804146'	Prex2	chr1	15946977	15967567	-
ENSMUSG00000033147.16	'13	5474950842245'	'-1	00873249987798'	'0	299224271792106'	'-3	37115867585377'	'0	000748527305847'	'0	003978934645537'	Slc22a15	chr3	47815328	47834691	-
ENSMUSG00000028654.13	'47	3241642657542'	'-1	00491978854026'	'0	207700321667992'	'-4	83831599522807'	'1	31E-06'	'1	20E-05'	Mycl	chr4	111675115	111683134	+
ENSMUSG00000026981.15	'139	179617459711'	'1	00454386137009'	'0	124787227311572'	'8	05005354323579'	'8	28E-16'	'1	97E-14'	Il1rn	chr2	129846986	129864050	+
ENSMUSG00000026872.17	'107	33196181971'	'1	00475872455808'	'0	156184965797313'	'6	43313342887297'	'1	25E-10'	'1	91E-09'	Zeb2	chr2	43514711	43523765	-
ENSMUSG00000071657.12	'349	98822063876'	'1	00615521086669'	'0	09218072679348'	'10	9150279658878'	'9	77E-28'	'4	21E-26'	Bscl2	chr19	4195198	4201603	-
ENSMUSG00000046818.7	'428	602859036917'	'1	0061995003339'	'0	082125524309778'	'12	2519704901793'	'1	64E-34'	'9	23E-33'	Ddit4l	chr3	19535904	19538583	+
ENSMUSG00000033717.5	'5	33866766502676'	'1	00663676325205'	'0	30074329923372'	'3	34716273252611'	'0	000816432675153'	'0	00431396986504'	Adra2a	chr19	121856366	122050102	-
ENSMUSG00000039963.18	'6	60726792628338'	'1	0070574177738'	'0	308068920873947'	'3	26893545417345'	'0	001079529244948'	'0	005535642370628'	Ccdc40	chr11	45067206	45158997	+
ENSMUSG00000029718.14	'271	322507706947'	'1	00917450123028'	'0	106803879553567'	'9	4488562161652'	'3	43E-21'	'1	10E-19'	Pcolce	chr5	39843013	39846341	+
ENSMUSG00000039137.18	'196	813750017894'	'1	01038732843853'	'0	107742291946265'	'9	37781543520943'	'6	74E-21'	'2	12E-19'	Whrn	chr4	91250763	91400785	-
ENSMUSG00000052062.14	'7	05381032853634'	'1	01176919248415'	'0	309048231835161'	'3	27382294496932'	'0	001061030707146'	'0	005449812866103'	Pard3b	chr1	123332713	123369515	+
ENSMUSG00000026921.18	'224	064632652503'	'1	01221437264903'	'0	103127899017493'	'9	81513617840051'	'9	69E-23'	'3	36E-21'	Egfl7	chr2	100759674	100775899	-
ENSMUSG00000027750.16	'119	411637472069'	'1	01258298825041'	'0	295435275343652'	'3	42742750361333'	'0	000609328977413'	'0	003307149940824'	Postn	chr3	86997256	87025406	-
ENSMUSG00000041827.15	'25	4747188064073'	'1	01459669632746'	'0	250643415579235'	'4	04796868085575'	'5	17E-05'	'0	000354472308059'	Oasl1	chr5	103957163	103981284	-
ENSMUSG00000031824.14	'367	196445288123'	'1	01484185646981'	'0	093420589365311'	'10	8631497977537'	'1	73E-27'	'7	34E-26'	6430548M08Rik	chr8	56994968	57062805	+
ENSMUSG00000028463.14	'11	2773188847493'	'1	01893318930983'	'0	297596811152952'	'3	42387132900473'	'0	000617358443535'	'0	003346817971912'	Car9	chr4	120345690	120348542	-
ENSMUSG00000000567.5	'50	2711616460692'	'1	01917186134471'	'0	225703711390048'	'4	51552991781974'	'6	32E-06'	'5	15E-05'	Sox9	chr11	105518422	105663677	-
ENSMUSG00000040345.9	'5	60564616981758'	'1	02208765440285'	'0	308155554764709'	'3	31679127180837'	'0	000910576168967'	'0	004757280221161'	Arhgap9	chr10	27187005	27196271	-
ENSMUSG00000013418.8	'5	75393000769446'	'1	02525510695955'	'0	307889765940443'	'3	32994214285729'	'0	000868640314845'	'0	004553558161901'	B4galnt2	chr11	67052670	67067070	+
ENSMUSG00000029547.10	'4174	88140608491'	'1	0278482538183'	'0	067473336901129'	'15	233398865754'	'2	12E-52'	'1	99E-50'	Ints1	chr5	89582533	89591923	-
ENSMUSG00000044468.14	'82	8795381985241'	'1	02797169147331'	'0	188748189889815'	'5	44625986651001'	'5	14E-08'	'5	71E-07'	Fam46c	chr3	152297227	152307121	+
ENSMUSG00000032246.13	'92	0175678672503'	'1	02989959931008'	'0	166629398922323'	'6	18077965815739'	'6	38E-10'	'8	97E-09'	Calml4	chr9	22128283	22166435	-
ENSMUSG00000029581.14	'5	62424756401078'	'1	03057384809332'	'0	30892713391554'	'3	3359771122438'	'0	000850001614014'	'0	004467198635283'	Fscn1	chr5	112326358	112338073	+
ENSMUSG00000078452.10	'67	900781657276'	'1	03270352260982'	'0	160747643090955'	'6	42437738278683'	'1	32E-10'	'2	02E-09'	Raet1d	chr10	57181831	57188257	+
ENSMUSG00000034732.4	'2	21425015168711'	'1	03542181485331'	'0	254602534445485'	'4	06681660537443'	'4	77E-05'	'0	000328332338413'	Pabpc5	chrX	56787481	56822190	-
ENSMUSG00000037605.16	'53	249875322608'	'1	03644417852992'	'0	205535875804345'	'5	04264364784928'	'4	59E-07'	'4	50E-06'	Adgrl3	chr5	79156017	79172667	-
ENSMUSG00000027376.15	'173	584761024456'	'1	03737927231948'	'0	142513356556788'	'7	27917226415274'	'3	36E-13'	'6	56E-12'	Prom2	chr2	73911347	73937767	-
ENSMUSG00000021733.9	'1904	71964857058'	'1	03815827101696'	'0	081985099798185'	'12	662767668424'	'9	51E-37'	'5	66E-35'	Slc4a7	chr14	100159277	100161365	+
ENSMUSG00000039058.11	'13	0172435508567'	'1	03887033139035'	'0	295985804957127'	'3	50986538540531'	'0	000448333606832'	'0	002514160652081'	Ak5	chr3	86344719	86359400	-
ENSMUSG00000001020.8	'7	09050825773891'	'1	04188405295263'	'0	307100505844529'	'3	39264844285241'	'0	000692204148327'	'0	003706055822106'	S100a4	chr3	57142800	57148305	-
ENSMUSG00000021950.15	'8	70908876965606'	'1	04322790792563'	'0	306552948433313'	'3	40309207025153'	'0	000666278242747'	'0	003583778106732'	Anxa8	chr14	135072900	135078266	-
ENSMUSG00000051669.5	'72	225133441042'	'1	04399708276656'	'0	16062264239164'	'6	49968813376279'	'8	05E-11'	'1	26E-09'	AU021092	chr16	52196065	52197056	-
ENSMUSG00000038843.17	'1409	94052919098'	'1	04822568975441'	'0	073091548478291'	'14	3412707977551'	'1	21E-46'	'9	67E-45'	Gcnt1	chr19	75431224	75697696	-
ENSMUSG00000029189.10	'127	182156612185'	'1	04959327500405'	'0	198439437786219'	'5	28923729432648'	'1	23E-07'	'1	30E-06'	Sel1l3	chr5	32621758	32635058	+
ENSMUSG00000022144.3	'145	301884888803'	'1	0507887231459'	'0	168793221705076'	'6	22530165922123'	'4	81E-10'	'6	88E-09'	Gdnf	chr15	36743659	36777202	+
ENSMUSG00000029757.16	'5	42726965525993'	'1	05732413524914'	'0	286649251741306'	'3	68856408599087'	'0	000225523225082'	'0	001351175115952'	Dync1i1	chr6	103563402	103564529	+
ENSMUSG00000014786.7	'33	8693277283844'	'1	05962936006449'	'0	232724215493392'	'4	55315471928006'	'5	28E-06'	'4	37E-05'	Slc9a5	chr8	92483952	92485895	-
ENSMUSG00000027210.20	'1592	18585532473'	'1	06044253266209'	'0	068331862370832'	'15	5190052761498'	'2	58E-54'	'2	50E-52'	Meis2	chr2	78322968	78327781	+
ENSMUSG00000035258.14	'41	132212398675'	'1	06527051825844'	'0	230886935588739'	'4	61381894797165'	'3	95E-06'	'3	34E-05'	Abi3bp	chr16	151796502	151837630	-
ENSMUSG00000064288.4	'7	25525496335895'	'1	06596760920278'	'0	308231729955654'	'3	45833185102697'	'0	000543531440185'	'0	002982277529854'	Hist1h4k	chr13	103957986	103981878	+
ENSMUSG00000020871.8	'6	5777122842365'	'1	07236912700696'	'0	307996377215072'	'3	48175889828124'	'0	000498131982319'	'0	002754333226441'	Dlx4	chr11	67194506	67209298	+
ENSMUSG00000000782.15	'225	836655600759'	'1	07307514869465'	'0	11604098701449'	'9	24738039810583'	'2	30E-20'	'7	03E-19'	Tcf7	chr11	126382854	126396737	-
ENSMUSG00000072941.5	'23	4789681102176'	'1	07329444654918'	'0	262361478038027'	'4	09089952753514'	'4	30E-05'	'0	000297905145895'	Sod3	chr5	34201330	34230336	-
ENSMUSG00000017724.14	'10	4689528042678'	'1	0739280145567'	'0	304501019769286'	'3	52684537927127'	'0	000420542275773'	'0	002371919735174'	Etv4	chr11	98246845	98262992	-
ENSMUSG00000050132.13	'18	9203627663189'	'1	07690290086809'	'0	262985866718623'	'4	09490789107805'	'4	22E-05'	'0	000293125984248'	Sarm1	chr11	141980175	141982321	+
ENSMUSG00000078532.9	'86	9231944176396'	'1	07787674441632'	'0	151235599858291'	'7	12713637150444'	'1	02E-12'	'1	91E-11'	Nkain1	chr4	61365186	61439947	-
ENSMUSG00000024647.14	'2	77349386943356'	'1	08093965747945'	'0	256583841404108'	'4	21281266803167'	'2	52E-05'	'0	000181977689977'	Cbln2	chr18	134717963	134721917	+
ENSMUSG00000028289.12	'983	031063453438'	'1	08406507695078'	'0	079786515103275'	'13	5870713935504'	'4	78E-42'	'3	36E-40'	Epha7	chr4	50592669	50851202	+
ENSMUSG00000041515.9	'85	1798896407578'	'1	08451084623894'	'0	182906349840026'	'5	92932310544426'	'3	04E-09'	'3	94E-08'	Irf8	chr8	86325641	86328569	-
ENSMUSG00000056313.5	'105	050493783002'	'1	09268913362993'	'0	153434412649394'	'7	12153886968487'	'1	07E-12'	'1	99E-11'	1810011O10Rik	chr8	115631049	115631816	-
ENSMUSG00000022176.11	'97	8357163923928'	'1	09471592506521'	'0	151026649502214'	'7	24849507469976'	'4	21E-13'	'8	18E-12'	Rem2	chr14	77015489	77050670	-
ENSMUSG00000057719.10	'55	0222195732559'	'1	0978777617236'	'0	203189341548116'	'5	4032251561956'	'6	55E-08'	'7	19E-07'	Sh3rf2	chr18	4773206	4785739	-
ENSMUSG00000025857.10	'1327	8064550648'	'1	10039326351171'	'0	055632215038961'	'19	7797851971393'	'4	45E-87'	'7	79E-85'	Dnaaf5	chr5	128438757	128503281	+
ENSMUSG00000035878.13	'67	0150919630302'	'1	10056411283884'	'0	182442216206409'	'6	03239828874746'	'1	62E-09'	'2	16E-08'	Hykk	chr9	111746428	111808993	-
ENSMUSG00000027068.6	'22	7041006193898'	'1	10149187146815'	'0	252753508454082'	'4	35796867155364'	'1	31E-05'	'0	000100626236645'	Dhrs9	chr2	52630703	52651919	+
ENSMUSG00000069372.2	'38	2136564852405'	'1	10674430559295'	'0	255598607763659'	'4	33000913141242'	'1	49E-05'	'0	000113437014495'	Ctxn3	chr18	155732545	155734727	-
ENSMUSG00000023443.13	'2	39524279793885'	'1	10769608818844'	'0	260101007024402'	'4	25871510787544'	'2	06E-05'	'0	000151776923394'	Esx1	chrX	67464849	67480581	+
ENSMUSG00000029223.12	'297	98155812646'	'1	11260805570556'	'0	098018432857014'	'11	351008410108'	'7	33E-30'	'3	51E-28'	Uchl1	chr5	11383663	11399658	-
ENSMUSG00000041180.13	'5	3935718290941'	'1	1136892548418'	'0	307917725372393'	'3	61684035400986'	'0	000298221107257'	'0	001740138430753'	Hectd2	chr19	78261752	78290623	+
ENSMUSG00000046442.4	'17	8082783488893'	'1	11745551689941'	'0	293612543442144'	'3	80588480246451'	'0	000141298142051'	'0	000883315514071'	Ppm1e	chr11	81347026	81455465	-
ENSMUSG00000022860.14	'2	83710922393118'	'1	11844838369565'	'0	280839782002699'	'3	98251407161717'	'6	82E-05'	'0	000456888336223'	Chodl	chr16	66713686	66766845	+
ENSMUSG00000030827.4	'10	7356359957345'	'1	12289679086143'	'0	295695994932118'	'3	79747040915859'	'0	000146180220455'	'0	000910769954546'	Fgf21	chr7	24974932	25059697	+
ENSMUSG00000059326.6	'64	2341235366614'	'1	1276668811849'	'0	198384381198021'	'5	68425233062726'	'1	31E-08'	'1	57E-07'	Csf2ra	chr19	21956708	21958123	-
ENSMUSG00000031561.15	'2	74456011641979'	'1	13252467626906'	'0	267933261462433'	'4	22689094324277'	'2	37E-05'	'0	000172577717394'	Tenm3	chr8	86498871	86544805	-
ENSMUSG00000063275.15	'6	39394660494048'	'1	13776180798894'	'0	308819119643512'	'3	68423370062812'	'0	000229391705988'	'0	00137125334526'	Hacd1	chr2	35262730	35267499	+
ENSMUSG00000051855.15	'178	469861237284'	'1	13908804310613'	'0	137204075929566'	'8	30214434512051'	'1	02E-16'	'2	58E-15'	Mest	chr6	96953340	96982959	-
ENSMUSG00000033450.7	'11	9629185750924'	'1	13975703283135'	'0	292508162960953'	'3	89649649874387'	'9	76E-05'	'0	000633118200011'	Tagap	chr17	50575273	50581837	+
ENSMUSG00000009545.14	'74	4481828202062'	'1	1402170023449'	'0	173817810563914'	'6	55983986132215'	'5	39E-11'	'8	58E-10'	Kcnq1	chr7	45055186	45077436	+
ENSMUSG00000037188.7	'99	7933005833515'	'1	1417481807715'	'0	179461848333012'	'6	36206631870224'	'1	99E-10'	'2	97E-09'	Grhl3	chr4	128399296	128416427	+
ENSMUSG00000052396.7	'5	73325501145619'	'1	14604828812011'	'0	30877331116688'	'3	71161705585596'	'0	000205939391565'	'0	001243065427215'	Mogat2	chr7	86154780	86278284	+
ENSMUSG00000078648.2	'38	3406211829356'	'1	15061783705545'	'0	217250813035145'	'5	29626481475727'	'1	18E-07'	'1	25E-06'	Gm17546	chr15	141384610	141398724	-
ENSMUSG00000086003.7	'13	6950389438044'	'1	15185257915198'	'0	291780941405478'	'3	94766215231066'	'7	89E-05'	'0	000521617517275'	B230206L02Rik	chr11	141710998	141725263	-
ENSMUSG00000055809.7	'24	1701867596268'	'1	15788540164703'	'0	262733014955786'	'4	40707994707814'	'1	05E-05'	'8	18E-05'	Dnaaf3	chr7	157135182	157412595	-
ENSMUSG00000042258.13	'2	75132513141999'	'1	16002271058932'	'0	27249196899059'	'4	25708953877237'	'2	07E-05'	'0	000152762869602'	Isl1	chr13	87747890	87824306	-
ENSMUSG00000047810.8	'30	6443117059258'	'1	16086743680556'	'0	254362609210741'	'4	56382893856766'	'5	02E-06'	'4	17E-05'	Ccdc88b	chr19	73610660	73775346	-
ENSMUSG00000061603.7	'5	28173357774836'	'1	16129720340209'	'0	303459964803271'	'3	82685473569783'	'0	000129791056277'	'0	00081909931642'	Akap6	chr12	43587040	43589048	+
ENSMUSG00000105509.1	'135	664912965429'	'1	1628460014875'	'0	143458878564276'	'8	10577925273893'	'5	24E-16'	'1	28E-14'	C130013H08Rik	chr3	34850391	34856372	+
ENSMUSG00000046550.8	'51	1303253981851'	'1	16816579906341'	'0	219832597248301'	'5	31388799334419'	'1	07E-07'	'1	14E-06'	Spin2c	chrX	90989311	91082770	-
ENSMUSG00000022479.15	'19	2346386252755'	'1	16980555512009'	'0	266501479881633'	'4	38948990316923'	'1	14E-05'	'8	81E-05'	Vdr	chr15	32225628	32267707	-
ENSMUSG00000039179.13	'21	6631564965076'	'1	17419464119217'	'0	267464228465165'	'4	39009974503974'	'1	13E-05'	'8	79E-05'	Tekt5	chr16	104027721	104063240	+
ENSMUSG00000006724.12	'5	29051857916559'	'1	17453844821001'	'0	308190986990713'	'3	81107332073084'	'0	000138364716554'	'0	000866727784338'	Cyp27b1	chr10	87858903	87885608	-
ENSMUSG00000063681.14	'4	26334377445089'	'1	17544611402656'	'0	291976761636616'	'4	02582077915324'	'5	68E-05'	'0	000386128804862'	Crb1	chr1	33926936	33951212	-
ENSMUSG00000026764.15	'34	0929440147223'	'1	17616222717143'	'0	253563922843507'	'4	63852354854647'	'3	51E-06'	'2	99E-05'	Kif5c	chr2	6209866	6215293	-
ENSMUSG00000034457.10	'3	89398512982083'	'1	17620010015804'	'0	278936226420229'	'4	21673482592412'	'2	48E-05'	'0	000179460172925'	Eda2r	chrX	17759618	17793382	+
ENSMUSG00000026811.18	'224	556717506665'	'1	17628743085669'	'0	106894453778667'	'11	0041951595756'	'3	65E-28'	'1	59E-26'	St6galnac6	chr2	36887540	36902899	-
ENSMUSG00000002459.17	'10	0189673925799'	'1	17641263646251'	'0	300210818900305'	'3	91862172313377'	'8	91E-05'	'0	000582207342904'	Rgs20	chr1	80606205	80713071	-
ENSMUSG00000061451.13	'12	0054723435251'	'1	1765501453919'	'0	298504436966156'	'3	94148293857789'	'8	10E-05'	'0	000533344085942'	Tmem151a	chr19	25517982	25546940	-
ENSMUSG00000070424.11	'5	20168917873058'	'1	17743246164707'	'0	306439998441185'	'3	84229365499442'	'0	00012188987764'	'0	000774764099045'	Art5	chr7	64235201	64236362	+
ENSMUSG00000039672.12	'47	2929031747807'	'1	17995503629093'	'0	205238823574588'	'5	74918047053659'	'8	97E-09'	'1	09E-07'	Kcne2	chr16	84249906	84257326	-
ENSMUSG00000060780.2	'2	54035134880386'	'1	18174635070038'	'0	265609971341433'	'4	44917916572223'	'8	62E-06'	'6	85E-05'	Lrrtm1	chr6	148815583	148990555	-
ENSMUSG00000040364.7	'18	7963610996844'	'1	18441845228992'	'0	28494596590644'	'4	15664229013445'	'3	23E-05'	'0	000228943456902'	Sec1	chr7	57406328	57417953	+
ENSMUSG00000038725.11	'5	00470899781392'	'1	18574424535928'	'0	307818485101633'	'3	85208914587368'	'0	000117114369281'	'0	000747736397616'	Pkhd1l1	chr15	83165920	83200117	+
ENSMUSG00000005364.11	'12	7257759891434'	'1	18583383278514'	'0	305347576183872'	'3	88355410449061'	'0	000102940612406'	'0	000663859720217'	Il5ra	chr6	60593973	60660142	-
ENSMUSG00000028641.16	'183	478583462083'	'1	18705061739226'	'0	125032647585244'	'9	49392530925138'	'2	22E-21'	'7	15E-20'	P3h1	chr4	148591503	148594993	+
ENSMUSG00000027834.15	'80	8099649149275'	'1	19539245124668'	'0	155862469241543'	'7	6695336411882'	'1	73E-14'	'3	74E-13'	Serpini1	chr3	76347040	76351111	-
ENSMUSG00000049804.9	'36	5281099229084'	'1	1962292703846'	'0	219636316494168'	'5	44640927092019'	'5	14E-08'	'5	71E-07'	Armcx4	chrX	151755371	151822051	+
ENSMUSG00000022244.6	'168	52270040661'	'1	19630770100468'	'0	129807340038311'	'9	21602507725375'	'3	08E-20'	'9	31E-19'	Amacr	chr15	43889800	43964314	+
ENSMUSG00000050335.16	'1424	76477881996'	'1	19680165941742'	'0	068153022405812'	'17	5605074752395'	'4	94E-69'	'6	96E-67'	Lgals3	chr14	66079649	66089405	+
ENSMUSG00000040133.2	'7	14667155809521'	'1	20006954261958'	'0	308881566637431'	'3	8852093237025'	'0	000102241757172'	'0	000660269873417'	Gpr176	chr2	87274886	87282814	-
ENSMUSG00000031517.7	'2	6698388934489'	'1	2013795452437'	'0	275965787280276'	'4	35336407851005'	'1	34E-05'	'0	00010263705334'	Gpm6a	chr8	126766334	126775649	+
ENSMUSG00000073000.2	'7	50416628533659'	'1	20591919618973'	'0	307856332143939'	'3	9171492357867'	'8	96E-05'	'0	000585567633537'	Gm10451	chr12	20148471	20281589	+
ENSMUSG00000004473.10	'33	4368625202085'	'1	20893557787421'	'0	235362695093726'	'5	13647915780699'	'2	80E-07'	'2	81E-06'	Clec11a	chr7	150897133	150914437	-
ENSMUSG00000014782.15	'9	48765209280832'	'1	21102739672385'	'0	299055897757234'	'4	0495018015225'	'5	13E-05'	'0	00035228837265'	Plekhg4	chr8	90908716	90918258	-
ENSMUSG00000070570.4	'14	3010708335973'	'1	21349375859736'	'0	293449111387781'	'4	1352783549369'	'3	55E-05'	'0	00024951065821'	Slc17a7	chr7	79755241	79759853	-
ENSMUSG00000055172.10	'15	3938019986515'	'1	21692351734106'	'0	277272133052007'	'4	38891389461345'	'1	14E-05'	'8	83E-05'	C1ra	chr6	69189087	69198429	-
ENSMUSG00000028565.18	'13	996374449534'	'1	21858406852113'	'0	282344762616532'	'4	31594359048251'	'1	59E-05'	'0	000120279900461'	Nfia	chr4	14112184	14120984	-
ENSMUSG00000001119.7	'15	8045152056667'	'1	22321558821503'	'0	279029577631033'	'4	38382052039125'	'1	17E-05'	'9	01E-05'	Col6a1	chr10	17715962	17805097	-
ENSMUSG00000034607.6	'20	3467000773324'	'1	22398326550648'	'0	27730462996273'	'4	41385802202791'	'1	02E-05'	'7	95E-05'	Pof1b	chrX	57486385	57513133	+
ENSMUSG00000055963.12	'20	6752673913154'	'1	22609116120897'	'0	290280782564666'	'4	2238109956033'	'2	40E-05'	'0	000174680386034'	Triqk	chr4	89767511	89773240	-
ENSMUSG00000040258.6	'39	9509698797756'	'1	22884889181972'	'0	212714189258128'	'5	77699539511448'	'7	60E-09'	'9	40E-08'	Nxph4	chr10	24603961	24638830	+
ENSMUSG00000018566.14	'33	1786085690179'	'1	22970699899604'	'0	245201756960015'	'5	01508233155349'	'5	30E-07'	'5	13E-06'	Slc2a4	chr11	42963842	43105718	-
ENSMUSG00000005087.17	'556	926736482601'	'1	22980007706648'	'0	092999477614553'	'13	2237310209797'	'6	40E-40'	'4	26E-38'	Cd44	chr2	127869058	127896324	-
ENSMUSG00000006143.12	'154	478424604546'	'1	23025292602955'	'0	131201739754443'	'9	37680345041221'	'6	80E-21'	'2	14E-19'	Upk3bl	chr5	39592574	39603382	+
ENSMUSG00000022912.8	'676	025055630475'	'1	23638865252814'	'0	065715257587196'	'18	8143316776566'	'5	76E-79'	'9	23E-77'	Pros1	chr16	108637466	108780798	-
ENSMUSG00000049946.7	'4	34102157713904'	'1	23667607244314'	'0	299705594762431'	'4	12630292545396'	'3	69E-05'	'0	000258076926921'	BC030500	chr8	17145362	17164271	+
ENSMUSG00000037709.13	'3	89435033856284'	'1	24381696555368'	'0	294976209478998'	'4	21666875356007'	'2	48E-05'	'0	000179460172925'	Fam13a	chr6	80567124	80577321	-
ENSMUSG00000007594.9	'194	044271213211'	'1	24435252651756'	'0	10691160919636'	'11	6390777004592'	'2	61E-31'	'1	33E-29'	Hapln4	chr8	36993575	36995531	+
ENSMUSG00000023019.12	'915	852995384915'	'1	24696222287528'	'0	068207519767064'	'18	281887790874'	'1	15E-74'	'1	77E-72'	Gpd1	chr15	27262104	27427033	-
ENSMUSG00000046598.14	'185	425155697645'	'1	2474776958732'	'0	126336048781509'	'9	87428139398789'	'5	38E-23'	'1	90E-21'	Bdh1	chr16	122874474	122888941	+
ENSMUSG00000025429.8	'226	812482903867'	'1	25369067674861'	'0	119291034475721'	'10	5095129928123'	'7	81E-26'	'3	08E-24'	Pstpip2	chr18	32080566	32085692	-
ENSMUSG00000011034.6	'4	26042901539034'	'1	25423313661637'	'0	301342226813458'	'4	16215526738238'	'3	15E-05'	'0	000223740324638'	Slc5a1	chr5	17348458	17430094	+
ENSMUSG00000027488.12	'509	843669154366'	'1	25696840379695'	'0	085806626723454'	'14	6488499990569'	'1	37E-48'	'1	18E-46'	Snta1	chr2	67312998	67332560	-
ENSMUSG00000024936.7	'9	93446576013566'	'1	25883366772199'	'0	297941642104782'	'4	22510146224971'	'2	39E-05'	'0	000173818496829'	Kcnk7	chr19	88327197	88372092	+
ENSMUSG00000042256.4	'13	6600688434781'	'1	27451541182343'	'0	292959809241205'	'4	35047870601961'	'1	36E-05'	'0	000103874424528'	Ptchd4	chr17	57684739	57687580	-
ENSMUSG00000020682.17	'9	52801529184801'	'1	27928129965199'	'0	307292141985198'	'4	16307846789526'	'3	14E-05'	'0	000223169738182'	Mmp28	chr11	137510253	137517501	+
ENSMUSG00000098509.2	'2	7750972366221'	'1	28079064028499'	'0	27203544423586'	'4	70817559778907'	'2	50E-06'	'2	18E-05'	Rgs21	chr1	18271136	18283942	+
ENSMUSG00000013089.15	'56	2353690498284'	'1	28356096702955'	'0	205167678226835'	'6	25615583371973'	'3	95E-10'	'5	69E-09'	Etv5	chr16	138851983	138856852	-
ENSMUSG00000021751.13	'9	11238999242672'	'1	2836280601741'	'0	303118539583241'	'4	23473952447437'	'2	29E-05'	'0	000167315511559'	Acox2	chr14	170285035	170285880	+
ENSMUSG00000026589.14	'26	1125957317069'	'1	29107794578945'	'0	240496494814416'	'5	36838570884677'	'7	94E-08'	'8	61E-07'	Sec16b	chr1	40221173	40271842	-
ENSMUSG00000024274.8	'4	91318359205239'	'1	29429462107967'	'0	303757163421945'	'4	2609517632405'	'2	04E-05'	'0	000150624934631'	Zscan30	chr18	88331039	88362194	-
ENSMUSG00000004655.5	'358	243333214857'	'1	29851965787494'	'0	087088689187797'	'14	9103134974834'	'2	82E-50'	'2	51E-48'	Aqp1	chr6	117802062	117803234	+
ENSMUSG00000068758.7	'7	37885222127868'	'1	30073983085942'	'0	307571439115698'	'4	22906572404508'	'2	35E-05'	'0	0001710522201'	Il3ra	chr14	136987019	136996648	+
ENSMUSG00000027765.6	'4	58631748556165'	'1	30129478257117'	'0	280395205490951'	'4	64093093279786'	'3	47E-06'	'2	96E-05'	P2ry1	chr3	110154400	110176504	-
ENSMUSG00000002602.16	'1474	10323339402'	'1	30272545342904'	'0	075415009114869'	'17	2740873298151'	'7	37E-67'	'9	71E-65'	Axl	chr7	94500331	94604672	+
ENSMUSG00000036334.12	'5	6918464607924'	'1	30628293529767'	'0	297792735269338'	'4	38655071325432'	'1	15E-05'	'8	91E-05'	Igsf10	chr3	99041244	99054392	+
ENSMUSG00000061809.8	'4	87921894376619'	'1	3196274075909'	'0	297012284371333'	'4	44300615506215'	'8	87E-06'	'7	04E-05'	Tbpl2	chr2	114130386	114139323	+
ENSMUSG00000024659.14	'41050	7924320931'	'1	32012032939461'	'0	047763145358776'	'27	638890183602'	'3	80E-168'	'2	27E-165'	Anxa1	chr19	8793129	8798557	-
ENSMUSG00000033488.11	'106	387801974241'	'1	32286904318487'	'0	137742122935239'	'9	6039542225354'	'7	69E-22'	'2	55E-20'	BC026585	chr1	71388634	71440637	-
ENSMUSG00000040969.14	'25	0726516876937'	'1	32449834974274'	'0	260128563069419'	'5	09170670884487'	'3	55E-07'	'3	54E-06'	Arhgef38	chr3	106203108	106215389	+
ENSMUSG00000033737.14	'323	896526803383'	'1	32565486982565'	'0	095034153225152'	'13	9492469268912'	'3	18E-44'	'2	44E-42'	Fndc3c1	chrX	92186712	92214925	-
ENSMUSG00000025272.16	'5	14325543368939'	'1	33008403219948'	'0	305287875574339'	'4	35681905053447'	'1	32E-05'	'0	000101114260488'	Tro	chrX	113014508	113074401	+
ENSMUSG00000029168.14	'40	6365933220597'	'1	34174459619721'	'0	211664888384094'	'6	33900410427276'	'2	31E-10'	'3	43E-09'	Dpysl5	chr5	50872720	50887651	-
ENSMUSG00000024140.9	'31	0751293103413'	'1	34306080645247'	'0	24333710316554'	'5	51934246352395'	'3	40E-08'	'3	86E-07'	Epas1	chr17	36328353	36362341	+
ENSMUSG00000044337.5	'3	40406527582256'	'1	34659045120952'	'0	291660297975936'	'4	61698236117357'	'3	89E-06'	'3	29E-05'	Ackr3	chr1	28331671	28350805	-
ENSMUSG00000022864.13	'3	82530573944844'	'1	34702067903684'	'0	280166109350829'	'4	8079358426257'	'1	52E-06'	'1	38E-05'	D16Ertd472e	chr16	75214228	75219865	-
ENSMUSG00000044254.6	'1809	95160900916'	'1	35419070888349'	'0	064300368040822'	'21	060388146204'	'1	84E-98'	'3	88E-96'	Pcsk9	chr4	126890391	126933235	-
ENSMUSG00000001870.15	'798	762326226548'	'1	36653755832497'	'0	077784648095685'	'17	5682167597384'	'4	32E-69'	'6	12E-67'	Ltbp1	chr17	88098058	88194140	+
ENSMUSG00000010461.14	'213	528297159284'	'1	36733406808988'	'0	121744580540717'	'11	2311698969843'	'2	87E-29'	'1	33E-27'	Eya4	chr10	108284082	108361511	+
ENSMUSG00000040212.11	'53	9069934890029'	'1	37294877050202'	'0	185350499023042'	'7	40731089335421'	'1	29E-13'	'2	62E-12'	Emp3	chr7	169969409	169972396	+
ENSMUSG00000007805.4	'13	7937215400931'	'1	37404665199881'	'0	285581570513476'	'4	81139819186607'	'1	50E-06'	'1	35E-05'	Twist2	chr1	133679008	133756769	-
ENSMUSG00000030074.9	'959	141459270178'	'1	37457131583331'	'0	091838930304006'	'14	9671964958999'	'1	20E-50'	'1	08E-48'	Gxylt2	chr6	104999656	105017080	-
ENSMUSG00000034792.8	'36	1458432558672'	'1	37516246137358'	'0	25460706558425'	'5	40111665093811'	'6	62E-08'	'7	27E-07'	Gna15	chr10	44147744	44181260	+
ENSMUSG00000051726.6	'15	2535232096642'	'1	37832003576819'	'0	297336545844539'	'4	63555541702175'	'3	56E-06'	'3	03E-05'	Kcnf1	chr12	77293444	77295898	+
ENSMUSG00000018554.13	'80	2648871870908'	'1	38192593761159'	'0	178718595936875'	'7	73241268132892'	'1	06E-14'	'2	33E-13'	Ybx2	chr11	4593008	4713950	+
ENSMUSG00000041482.16	'863	830829957249'	'1	38909900818192'	'0	090068449590411'	'15	422703671473'	'1	15E-53'	'1	09E-51'	Piezo2	chr18	67259971	67261262	-
ENSMUSG00000028943.18	'1116	03016764197'	'1	39799392629733'	'0	080415911103169'	'17	3845437690035'	'1	08E-67'	'1	48E-65'	Espn	chr4	98355370	98383306	-
ENSMUSG00000022510.14	'20	5468953083244'	'1	39858683371491'	'0	298151514567319'	'4	69085939658753'	'2	72E-06'	'2	36E-05'	Trp63	chr16	98720057	98728760	-
ENSMUSG00000018012.11	'194	311325619046'	'1	39965274849354'	'0	116569309254745'	'12	007043341355'	'3	26E-33'	'1	77E-31'	Rac3	chr11	55599896	55610443	+
ENSMUSG00000046743.6	'7	97971168941856'	'1	4162361350962'	'0	308878426023123'	'4	58509243695181'	'4	54E-06'	'3	79E-05'	Fat4	chr3	46341121	46375252	+
ENSMUSG00000028015.3	'119	270360566075'	'1	42286637132021'	'0	174036067594652'	'8	17569823879388'	'2	94E-16'	'7	25E-15'	Ctso	chr3	93996091	94126085	+
ENSMUSG00000006435.15	'26	711585220769'	'1	42772633895555'	'0	247096772863118'	'5	77800479711829'	'7	56E-09'	'9	35E-08'	Neurl1a	chr19	151542483	151561692	+
ENSMUSG00000070644.13	'57	3508810617541'	'1	43869009812424'	'0	190555026292252'	'7	54999816125416'	'4	35E-14'	'9	13E-13'	Etnk2	chr1	86044816	86046904	-
ENSMUSG00000024304.14	'292	003075621767'	'1	44091641306288'	'0	12431005007239'	'11	5913106963096'	'4	56E-31'	'2	30E-29'	Cdh2	chr18	59949675	59951770	-
ENSMUSG00000028033.16	'4	9505084541077'	'1	44500583952799'	'0	295055233223204'	'4	89740793187311'	'9	71E-07'	'9	05E-06'	Kcnq5	chr1	79295123	79307685	+
ENSMUSG00000025856.15	'857	46353750877'	'1	44854277722178'	'0	06990665247907'	'20	7211005798836'	'2	24E-95'	'4	46E-93'	Pdgfa	chr5	133936385	133981812	-
ENSMUSG00000021614.16	'7	12809461534499'	'1	45315048798493'	'0	308178081819394'	'4	71529473934665'	'2	41E-06'	'2	12E-05'	Vcan	chr13	55454508	55512243	-
ENSMUSG00000020396.8	'5	57160783115631'	'1	45619664210152'	'0	304783265930301'	'4	77781034879562'	'1	77E-06'	'1	58E-05'	Nefh	chr11	50066429	50193569	+
ENSMUSG00000106820.1	'4	75953391258065'	'1	45711918039213'	'0	298801985390785'	'4	87653781311544'	'1	08E-06'	'1	00E-05'	D5Ertd605e	chr5	138434671	138442265	+
ENSMUSG00000045103.17	'265	659131249136'	'1	45764899112758'	'0	100747452583156'	'14	4683458862094'	'1	92E-47'	'1	59E-45'	Dmd	chrX	56269319	56276786	-
ENSMUSG00000048562.6	'32	2448739659357'	'1	4636139915833'	'0	242672896069237'	'6	03122151377676'	'1	63E-09'	'2	17E-08'	Sp8	chr12	130663321	130781564	+
ENSMUSG00000066842.18	'12	9405298891953'	'1	47682997645962'	'0	296077494892146'	'4	98798457139608'	'6	10E-07'	'5	82E-06'	Hmcn1	chr1	104511028	104534637	-
ENSMUSG00000036931.14	'18	2833629991675'	'1	4819411167202'	'0	277346295150697'	'5	34328794951085'	'9	13E-08'	'9	79E-07'	Nfkbid	chr7	31947050	31948494	-
ENSMUSG00000033854.9	'22	3819726291723'	'1	48810246333255'	'0	261708477284757'	'5	68610722423556'	'1	30E-08'	'1	56E-07'	Kcnk10	chr12	55739020	55745690	-
ENSMUSG00000055538.7	'24	3284122566887'	'1	49326932386349'	'0	259205903448983'	'5	76093871317788'	'8	36E-09'	'1	03E-07'	Zcchc24	chr14	34809092	34823464	-
ENSMUSG00000049047.11	'22	1919836413633'	'1	50178907994336'	'0	25529513240624'	'5	88256057132195'	'4	04E-09'	'5	16E-08'	Armcx3	chrX	21556787	21572367	-
ENSMUSG00000028546.17	'7	31044960437584'	'1	52475596969033'	'0	308672274575962'	'4	93972441089811'	'7	82E-07'	'7	36E-06'	Elavl4	chr4	105634203	105640416	-
ENSMUSG00000026826.13	'1607	299520749'	'1	52819353221763'	'0	211613156691562'	'7	22163761511793'	'5	14E-13'	'9	85E-12'	Nr4a2	chr2	103305215	103350428	+
ENSMUSG00000030510.11	'193	277018225216'	'1	54062636256617'	'0	107303641902848'	'14	3576334898404'	'9	54E-47'	'7	71E-45'	Cers3	chr7	167001417	167091302	+
ENSMUSG00000035778.17	'424	213792985921'	'1	54547472798975'	'0	119819749184721'	'12	8983305215167'	'4	60E-38'	'2	89E-36'	Ggta1	chr2	32580332	32616585	-
ENSMUSG00000006369.14	'4	26251126738313'	'1	54817622404857'	'0	295497894925446'	'5	23921236203452'	'1	61E-07'	'1	68E-06'	Fbln1	chr15	77265491	77286432	+
ENSMUSG00000027784.10	'1673	93030352264'	'1	57405602235017'	'0	086603068229619'	'18	1755225828342'	'8	07E-74'	'1	22E-71'	Ppm1l	chr3	120509494	120531319	-
ENSMUSG00000040990.17	'59	2466379503325'	'1	58016929799798'	'0	181895820901242'	'8	68722156544716'	'3	71E-18'	'1	01E-16'	Sh3kbp1	chrX	34153072	34160230	+
ENSMUSG00000024972.16	'14	1504579276947'	'1	58966101314854'	'0	29026763178347'	'5	47653557987608'	'4	34E-08'	'4	86E-07'	Lgals12	chr19	31931507	31958619	+
ENSMUSG00000059921.15	'4	57623011985972'	'1	58996141739128'	'0	295700885554986'	'5	37692477453072'	'7	58E-08'	'8	23E-07'	Unc5c	chr3	94790866	94944578	-
ENSMUSG00000019892.12	'3	97334918924578'	'1	5939837171935'	'0	286872316648668'	'5	55642222928625'	'2	75E-08'	'3	18E-07'	Lrriq1	chr10	11281330	11298052	+
ENSMUSG00000021185.15	'24	3165018775432'	'1	6063221553088'	'0	260465698469965'	'6	16711591869758'	'6	95E-10'	'9	74E-09'	9030617O03Rik	chr12	62574486	62600515	+
ENSMUSG00000048399.4	'28	482368605259'	'1	6064216266759'	'0	231478063990365'	'6	93984388405272'	'3	93E-12'	'6	97E-11'	Tprg	chr16	74371426	74376566	-
ENSMUSG00000042156.15	'291	447591041326'	'1	61172774539254'	'0	100363732362647'	'16	058866160625'	'4	96E-58'	'5	11E-56'	Dzip1	chr14	31455899	31531037	-
ENSMUSG00000052415.5	'250	915073897335'	'1	61427297061222'	'0	115598931269142'	'13	9644281559473'	'2	57E-44'	'1	98E-42'	Tchh	chr3	99299007	99304675	-
ENSMUSG00000048304.8	'8	09400489596967'	'1	61442760286834'	'0	308629375028256'	'5	23095898671516'	'1	69E-07'	'1	75E-06'	Slitrk3	chr3	76241580	76305731	+
ENSMUSG00000034613.12	'12	4616152506311'	'1	61544876513599'	'0	297112212779127'	'5	43716715656151'	'5	41E-08'	'5	99E-07'	Ppm1h	chr10	26382802	26389316	-
ENSMUSG00000073007.10	'7	99726412052634'	'1	62089614265743'	'0	308498641462134'	'5	2541435352038'	'1	49E-07'	'1	56E-06'	Fam46d	chrX	123312645	123343252	-
ENSMUSG00000030701.17	'16	7208248384773'	'1	62213854447829'	'0	285828675020583'	'5	6752127628954'	'1	39E-08'	'1	65E-07'	Plekhb1	chr7	83763634	83792382	+
ENSMUSG00000042428.6	'832	835577755612'	'1	62367635777385'	'0	076005610210924'	'21	3625856468749'	'2	98E-101'	'6	59E-99'	Mgat3	chr15	94653767	94660089	+
ENSMUSG00000026674.9	'24	1863757053569'	'1	63208197624483'	'0	252699996336667'	'6	45857538545606'	'1	06E-10'	'1	63E-09'	Ddr2	chr1	62448653	62470896	-
ENSMUSG00000032826.16	'43	5366630495735'	'1	64042543172554'	'0	216339832602069'	'7	58263243525246'	'3	39E-14'	'7	16E-13'	Ank2	chr3	69067149	69127113	-
ENSMUSG00000046402.10	'15	9392373132985'	'1	6415016500338'	'0	286651075414577'	'5	72647999893158'	'1	03E-08'	'1	24E-07'	Rbp1	chr9	129765558	129787449	-
ENSMUSG00000021750.15	'14	5681267960113'	'1	64172201563141'	'0	290276852917512'	'5	65571108798654'	'1	55E-08'	'1	85E-07'	Fam107a	chr14	127753616	127774092	-
ENSMUSG00000085399.7	'31	9877560399814'	'1	64183889360724'	'0	225553771015655'	'7	2791462816788'	'3	36E-13'	'6	56E-12'	Foxd2os	chr4	127296260	127335138	+
ENSMUSG00000072623.6	'110	716101023365'	'1	64646709641515'	'0	169854159132888'	'9	69341642748357'	'3	22E-22'	'1	08E-20'	Zfp9	chr6	47385393	47392967	+
ENSMUSG00000053469.13	'50	6931787045566'	'1	65034832287108'	'0	21755253454909'	'7	58597607833745'	'3	30E-14'	'6	99E-13'	Tg	chr15	13869641	13881639	+
ENSMUSG00000032769.4	'6	98098143124995'	'1	6534407602846'	'0	307190601073599'	'5	38245882037406'	'7	35E-08'	'7	99E-07'	Trpa1	chr1	27591552	27640826	+
ENSMUSG00000022762.17	'4	57500507628988'	'1	65461710968026'	'0	288398609308073'	'5	73725758820413'	'9	62E-09'	'1	17E-07'	Ncam2	chr16	35170991	35176068	-
ENSMUSG00000070822.4	'8	16334989587403'	'1	66084286491598'	'0	308560035804493'	'5	3825598658159'	'7	34E-08'	'7	99E-07'	Zscan18	chr7	4886100	4938296	+
ENSMUSG00000075585.3	'183	955959452151'	'1	66804854086143'	'0	120238828935067'	'13	8727943014335'	'9	26E-44'	'6	99E-42'	6330403L08Rik	chr5	111961376	111966977	-
ENSMUSG00000040690.15	'47	5518672421989'	'1	66897641395701'	'0	230443724471703'	'7	24244679599401'	'4	41E-13'	'8	54E-12'	Col16a1	chr4	191170296	191218039	-
ENSMUSG00000039110.14	'99	1600506331767'	'1	67361727681991'	'0	169581966399906'	'9	86907577703873'	'5	67E-23'	'1	99E-21'	Mycbpap	chr11	59208870	59212033	+
ENSMUSG00000045092.8	'9	0344874807873'	'1	71822421493533'	'0	306762388399021'	'5	60115672557731'	'2	13E-08'	'2	50E-07'	S1pr1	chr3	104830741	104849876	-
ENSMUSG00000052726.15	'5	25710747536513'	'1	72261087834785'	'0	298667911687928'	'5	76764630861239'	'8	04E-09'	'9	88E-08'	Kcnt2	chr1	3629777	3631722	-
ENSMUSG00000103713.1	'4	60438862234102'	'1	72596038869532'	'0	291446825710663'	'5	92204215807376'	'3	18E-09'	'4	11E-08'	Gm2136	chr3	57080066	57087782	-
ENSMUSG00000046546.3	'144	122812586925'	'1	73801422700664'	'0	14975835386187'	'11	6054576067903'	'3	87E-31'	'1	96E-29'	Fam43a	chr16	84009502	84017670	+
ENSMUSG00000025969.15	'469	108282149535'	'1	75021162269301'	'0	103328038077545'	'16	9383998308331'	'2	34E-64'	'2	81E-62'	Nrp2	chr1	56278962	56290511	-
ENSMUSG00000032184.4	'14	7968148256617'	'1	75538925169929'	'0	28716788081386'	'6	11276319177605'	'9	79E-10'	'1	34E-08'	Lysmd2	chr9	34179158	34345182	-
ENSMUSG00000040183.13	'19	8067318848013'	'1	75952387344512'	'0	273777660844627'	'6	42683507491754'	'1	30E-10'	'1	99E-09'	Ankrd6	chr4	30057378	30072577	+
ENSMUSG00000048706.3	'13	6870844620697'	'1	76877653106357'	'0	29188274886699'	'6	05988719076234'	'1	36E-09'	'1	84E-08'	Lurap1l	chr4	35771559	35807172	+
ENSMUSG00000028965.13	'36	2698290563889'	'1	78528146788827'	'0	232708874167464'	'7	67173780662756'	'1	70E-14'	'3	68E-13'	Tnfrsf9	chr4	4784557	4789656	-
ENSMUSG00000010021.13	'141	833405538196'	'1	78741242873441'	'0	181443048058522'	'9	85109348558729'	'6	78E-23'	'2	36E-21'	Kif19a	chr11	150087365	150105927	+
ENSMUSG00000054459.6	'66	9650747426247'	'1	7938584560472'	'0	185082943649803'	'9	69218676055519'	'3	25E-22'	'1	10E-20'	Vsnl1	chr12	31572651	31617526	+
ENSMUSG00000000184.12	'23	3851056992869'	'1	80639669895345'	'0	25528735916358'	'7	07593476179903'	'1	48E-12'	'2	72E-11'	Ccnd2	chr6	131410601	131448944	+
ENSMUSG00000043004.13	'8	60510935793326'	'1	81037256824038'	'0	307163964045562'	'5	89383124373225'	'3	77E-09'	'4	83E-08'	Gng2	chr14	96937825	96943986	-
ENSMUSG00000003282.9	'14	2596311934676'	'1	83061439923448'	'0	292324683425774'	'6	26226419808749'	'3	79E-10'	'5	49E-09'	Plag1	chr4	114959336	114987241	-
ENSMUSG00000021123.12	'31	4258597064559'	'1	83368747261162'	'0	262625115522794'	'6	9821481809209'	'2	91E-12'	'5	20E-11'	Rdh12	chr12	95326137	95331950	-
ENSMUSG00000066952.11	'34	0470575545486'	'1	84029728191964'	'0	251227429979336'	'7	32522432789687'	'2	38E-13'	'4	73E-12'	Myo1h	chr5	102304560	102319742	-
ENSMUSG00000035653.16	'178	80180230871'	'1	85830327173812'	'0	144582075202059'	'12	8529298610569'	'8	28E-38'	'5	14E-36'	Lrfn5	chr12	94688790	94790336	+
ENSMUSG00000041120.6	'319	339834896078'	'1	86049568162797'	'0	13492413989443'	'13	7891980121845'	'2	96E-43'	'2	16E-41'	Nbl1	chr4	54360841	54369673	+
ENSMUSG00000048583.16	'29	6418500412717'	'1	86616723384378'	'0	273968684825396'	'6	81160781215969'	'9	65E-12'	'1	65E-10'	Igf2	chr7	8798147	8866315	+
ENSMUSG00000027790.14	'42	6947391293586'	'1	87738401897763'	'0	217516270370835'	'8	63100500839297'	'6	08E-18'	'1	63E-16'	Sis	chr3	164373378	164402650	+
ENSMUSG00000089728.2	'6	7436071205264'	'1	8840464627063'	'0	30760820643989'	'6	12482509654522'	'9	08E-10'	'1	25E-08'	Clec2f	chr6	34893757	34914026	-
ENSMUSG00000021699.17	'239	637637023998'	'1	89522421375811'	'0	121841521880657'	'15	5548304428967'	'1	48E-54'	'1	43E-52'	Pde4d	chr13	120089175	120154606	-
ENSMUSG00000026983.10	'6	75875187045779'	'1	90152144196968'	'0	306677769672047'	'6	20038890984213'	'5	63E-10'	'7	99E-09'	Il1f5	chr2	113366025	113377883	-
ENSMUSG00000040260.7	'21	9276998484582'	'1	90568956416919'	'0	259028377899633'	'7	35706867186421'	'1	88E-13'	'3	75E-12'	Daam2	chr17	83437677	83441233	+
ENSMUSG00000015709.9	'10	4182528048173'	'1	90966103361356'	'0	304425821519788'	'6	27299295467099'	'3	54E-10'	'5	14E-09'	Arnt2	chr7	116109949	116129688	-
ENSMUSG00000031387.14	'1113	79395608238'	'1	91412166689316'	'0	081078178344707'	'23	6083457469307'	'3	16E-123'	'9	79E-121'	Renbp	chrX	62316426	62458541	-
ENSMUSG00000031565.17	'9	28359330438964'	'1	92970772622336'	'0	307210087483078'	'6	28139441003758'	'3	36E-10'	'4	90E-09'	Fgfr1	chr8	47505051	47599691	+
ENSMUSG00000040420.14	'18	3535926775347'	'1	94159103661754'	'0	282651716429466'	'6	86919952634376'	'6	46E-12'	'1	12E-10'	Cdh18	chr15	107614125	107635367	-
ENSMUSG00000090891.3	'17	2201689771211'	'1	9480614534601'	'0	285262234623307'	'6	82901981761639'	'8	55E-12'	'1	47E-10'	D6Ertd527e	chr6	88999376	89020293	+
ENSMUSG00000036782.13	'10	2005801620196'	'1	95264686682835'	'0	308604596226751'	'6	32734214170168'	'2	49E-10'	'3	67E-09'	Klhl13	chrX	154964123	154980938	+
ENSMUSG00000031283.16	'195	280321924831'	'1	96872408090412'	'0	125097674041953'	'15	737495488876'	'8	37E-56'	'8	45E-54'	Chrdl1	chrX	143249697	143270022	-
ENSMUSG00000031292.14	'113	057795042154'	'1	97470684476181'	'0	137051971654041'	'14	4084526543445'	'4	58E-47'	'3	73E-45'	Cdkl5	chrX	156109982	156127265	+
ENSMUSG00000030208.15	'1019	07121500392'	'1	97938435210554'	'0	077582213314745'	'25	5133782285294'	'1	40E-143'	'6	05E-141'	Emp1	chr6	103020426	103058186	+
ENSMUSG00000041235.11	'53	8277285341119'	'1	98340926417402'	'0	240064476827234'	'8	26198565646762'	'1	43E-16'	'3	59E-15'	Chd7	chr4	123279218	123369915	-
ENSMUSG00000033227.7	'68	0472454448927'	'2	0074019486148'	'0	193842804100627'	'10	3558239261372'	'3	94E-25'	'1	50E-23'	Wnt6	chr1	98518821	98534244	-
ENSMUSG00000067276.5	'12	5010804586879'	'2	00934530138589'	'0	303614641734339'	'6	61807773797698'	'3	64E-11'	'5	91E-10'	Capn6	chrX	24875686	24876634	+
ENSMUSG00000035948.12	'5	43286088513868'	'2	00935233153387'	'0	299770257616018'	'6	70297429609475'	'2	04E-11'	'3	41E-10'	Acss3	chr10	20549787	20562089	+
ENSMUSG00000020886.16	'176	115031775421'	'2	03601470488689'	'0	118628312608333'	'17	1629745051593'	'5	03E-66'	'6	35E-64'	Dlg4	chr11	32615451	32653265	+
ENSMUSG00000009731.4	'55	9856377005867'	'2	03828024186174'	'0	201537906586686'	'10	1136321021823'	'4	81E-24'	'1	76E-22'	Kcnd1	chrX	103353094	103365840	-
ENSMUSG00000062044.14	'28	6861899714509'	'2	05344740953349'	'0	26107025502513'	'7	86549739010227'	'3	68E-15'	'8	43E-14'	Lmtk3	chr7	4003904	4008445	+
ENSMUSG00000047216.8	'6	08579598692733'	'2	05932213551254'	'0	303416193300114'	'6	78712007132603'	'1	14E-11'	'1	95E-10'	Cdh19	chr1	99702287	99713995	+
ENSMUSG00000026109.14	'5	70115789439685'	'2	06395419453796'	'0	303915925219793'	'6	791201195019'	'1	11E-11'	'1	89E-10'	Tmeff2	chr1	120784272	120789102	+
ENSMUSG00000021062.15	'16	1454512444979'	'2	08099772515175'	'0	282569030149053'	'7	36456406441298'	'1	78E-13'	'3	56E-12'	Rab15	chr12	111481493	111481636	+
ENSMUSG00000037010.7	'417	221289582316'	'2	08341767413387'	'0	093626929556563'	'22	252333639492'	'1	07E-109'	'2	72E-107'	Apln	chrX	120968317	121017247	-
ENSMUSG00000024747.3	'11	9821229065659'	'2	08645371243076'	'0	302072464222215'	'6	90712977696601'	'4	95E-12'	'8	68E-11'	Aldh1a7	chr19	92483926	92529809	+
ENSMUSG00000031239.5	'64	9700467976952'	'2	08786798061816'	'0	184138989931395'	'11	3385436804885'	'8	45E-30'	'4	04E-28'	Itm2a	chrX	117926162	117929763	-
ENSMUSG00000031765.7	'3776	52414628573'	'2	10237931459175'	'0	083990135546968'	'25	0312646943649'	'2	79E-138'	'1	04E-135'	Mt1	chr8	29692947	29744331	+
ENSMUSG00000019647.16	'10	1132350469935'	'2	1038207972446'	'0	307158085794178'	'6	84930950720383'	'7	42E-12'	'1	28E-10'	Sema6a	chr18	27143969	27167764	-
ENSMUSG00000022309.8	'1447	80658788792'	'2	11894896492927'	'0	086561393492564'	'24	4791457188278'	'2	46E-132'	'8	47E-130'	Angpt1	chr15	108107028	108185582	-
ENSMUSG00000044921.4	'16	2056499040151'	'2	13640364074001'	'0	287759094412505'	'7	4242784406232'	'1	13E-13'	'2	31E-12'	Rassf9	chr10	120625117	120633600	-
ENSMUSG00000075324.13	'9	48477860584585'	'2	14039832309603'	'0	308285093850059'	'6	94291863536244'	'3	84E-12'	'6	83E-11'	Fign	chr2	56668248	56697430	+
ENSMUSG00000043811.5	'174	131572639565'	'2	14919201343546'	'0	130182459916543'	'16	5090751458627'	'3	16E-61'	'3	62E-59'	Rtn4r	chr16	3965445	3979573	-
ENSMUSG00000044365.15	'10	3002982475279'	'2	16253843127023'	'0	308331759878418'	'7	01367394692967'	'2	32E-12'	'4	18E-11'	Cxxc4	chr3	148944867	148947129	+
ENSMUSG00000037579.6	'31	6205854539355'	'2	17220274434296'	'0	236981534580789'	'9	16612658528648'	'4	90E-20'	'1	47E-18'	Kcnh3	chr15	85599105	85639878	+
ENSMUSG00000022235.14	'53	9317394266259'	'2	19610290576281'	'0	230483843303073'	'9	52822928622839'	'1	60E-21'	'5	20E-20'	Cmbl	chr15	88171556	88177785	-
ENSMUSG00000048387.7	'127	478110657354'	'2	19928295641969'	'0	150542518645617'	'14	6090485014197'	'2	46E-48'	'2	08E-46'	Osr1	chr12	73314003	73375774	-
ENSMUSG00000030220.13	'111	158060826485'	'2	20888848896563'	'0	153824971448002'	'14	3597523092167'	'9	26E-47'	'7	51E-45'	Arhgdib	chr6	50293330	50456201	-
ENSMUSG00000047414.6	'9	62696442228132'	'2	21181059537978'	'0	308197117847521'	'7	17661025134592'	'7	15E-13'	'1	35E-11'	Flrt2	chr12	93342854	93373489	+
ENSMUSG00000049929.7	'11	0279516244948'	'2	22715970510045'	'0	304341782746224'	'7	3179557700021'	'2	52E-13'	'4	97E-12'	Lpar4	chrX	120081095	120101482	-
ENSMUSG00000042515.13	'30	8850723040751'	'2	23689447081563'	'0	248910270495821'	'8	98675039145556'	'2	55E-19'	'7	31E-18'	Mum1l1	chrX	26628457	26636497	+
ENSMUSG00000022321.15	'44	9713693165075'	'2	24060227541351'	'0	21473477170479'	'10	4342778657842'	'1	73E-25'	'6	71E-24'	Cdh10	chr15	45006558	45012762	+
ENSMUSG00000055733.6	'124	07797872291'	'2	24405644946728'	'0	138374984219866'	'16	2172119629779'	'3	81E-59'	'4	04E-57'	Nap1l3	chrX	108793176	108840526	-
ENSMUSG00000050556.9	'6	39201347774213'	'2	24594399230892'	'0	304560395429556'	'7	37437968302217'	'1	65E-13'	'3	31E-12'	Kcnb1	chr2	4032839	4037847	-
ENSMUSG00000031762.6	'896	94146919293'	'2	25173736747557'	'0	105371519998156'	'21	3695063667581'	'2	57E-101'	'5	75E-99'	Mt2	chr8	99093170	99104737	+
ENSMUSG00000039238.6	'101	709742076109'	'2	28238523953844'	'0	167570994503843'	'13	6204075549967'	'3	03E-42'	'2	15E-40'	Zfp750	chr11	85832306	85858822	+
ENSMUSG00000020566.18	'61	886856165461'	'2	28894500629193'	'0	21244093692928'	'10	7745006182773'	'4	54E-27'	'1	90E-25'	Atp6v1c2	chr12	116925297	117979529	+
ENSMUSG00000004872.15	'144	088448360915'	'2	29460326791324'	'0	134817287928753'	'17	0200966297873'	'5	83E-65'	'7	03E-63'	Pax3	chr1	130667610	130681614	+
ENSMUSG00000090919.6	'285	831358606787'	'2	32516030419298'	'0	105238049673924'	'22	094292999513'	'3	59E-108'	'8	88E-106'	Pabpc4l	chr3	129749742	130465834	+
ENSMUSG00000026728.9	'84	3770664212218'	'2	34053114469961'	'0	18013065899266'	'12	9935190255146'	'1	33E-38'	'8	53E-37'	Vim	chr2	86768846	86807746	-
ENSMUSG00000005124.9	'737	264661664448'	'2	34188478201481'	'0	070869997679085'	'33	0447983449833'	'1	85E-239'	'2	45E-236'	Wisp1	chr15	33983433	33985013	+
ENSMUSG00000004105.8	'16	10135226819'	'2	36974120481159'	'0	289169925957168'	'8	19497808068257'	'2	51E-16'	'6	18E-15'	Angptl2	chr2	44333092	44346743	+
ENSMUSG00000040254.11	'37	0461642045154'	'2	37220429975529'	'0	227058716965672'	'10	4475367933746'	'1	50E-25'	'5	87E-24'	Sema3d	chr5	24696234	24700529	+
ENSMUSG00000086212.7	'38	1473156631076'	'2	3959211454579'	'0	230820941414728'	'10	3799990190362'	'3	06E-25'	'1	17E-23'	Mkln1os	chr6	136488807	136489127	+
ENSMUSG00000025418.7	'105	577724282493'	'2	40296515257895'	'0	169364461387616'	'14	1881309271808'	'1	09E-45'	'8	50E-44'	Bsnd	chr4	49012146	49066653	-
ENSMUSG00000091243.1	'49	5322342448178'	'2	42861810441873'	'0	223336219318832'	'10	8742689019539'	'1	53E-27'	'6	53E-26'	Vgll3	chr16	10199132	10204169	-
ENSMUSG00000031520.5	'9	81621721655543'	'2	46017992006533'	'0	307797357868303'	'7	99285587473418'	'1	32E-15'	'3	10E-14'	Vegfc	chr8	121155398	121171695	-
ENSMUSG00000028328.13	'8	06173497562565'	'2	46641755847024'	'0	306243636079173'	'8	053775712853'	'8	03E-16'	'1	92E-14'	Tmod1	chr4	71616215	71659031	+
ENSMUSG00000066720.6	'397	012785499086'	'2	49849492524536'	'0	135590725537009'	'18	4267391102898'	'8	02E-76'	'1	24E-73'	Cldn9	chr17	36608314	36645395	-
ENSMUSG00000048349.9	'86	5106509390036'	'2	52982838247735'	'0	18486205824694'	'13	6849519391264'	'1	25E-42'	'8	96E-41'	Pou4f1	chr14	46243920	46248054	-
ENSMUSG00000056870.9	'369	749944315661'	'2	53054045912432'	'0	095615492661753'	'26	4657995130171'	'2	40E-154'	'1	21E-151'	Gulp1	chr1	80229758	80247102	-
ENSMUSG00000053279.6	'52	597650271905'	'2	60087346037376'	'0	20760495904392'	'12	5279929359661'	'5	25E-36'	'3	06E-34'	Aldh1a1	chr19	50924968	50927139	+
ENSMUSG00000103037.1	'21	0290593056945'	'2	60383732635724'	'0	289401137215858'	'8	99732928283242'	'2	31E-19'	'6	66E-18'	Pcdhgb1	chr18	171270328	171276896	+
ENSMUSG00000029913.14	'35	6702540468844'	'2	66240509873114'	'0	268527955342436'	'9	91481536935681'	'3	59E-23'	'1	27E-21'	Prdm5	chr6	12755314	12941841	-
ENSMUSG00000018411.17	'79	7224184775846'	'2	69492467553016'	'0	203404133839275'	'13	249114581219'	'4	57E-40'	'3	05E-38'	Mapt	chr11	63143596	63176833	-
ENSMUSG00000026360.9	'9	25908324213057'	'2	74222059909683'	'0	30687753358292'	'8	93587929712641'	'4	04E-19'	'1	15E-17'	Rgs2	chr1	36179368	36235610	+
ENSMUSG00000028019.9	'29	375077955096'	'2	79858461590131'	'0	25336830061093'	'11	0455199373926'	'2	30E-28'	'1	03E-26'	Pdgfc	chr3	100762145	100798598	-
ENSMUSG00000033420.12	'1811	2754667419'	'2	83156899922952'	'0	088435799335597'	'32	0183570511331'	'6	06E-225'	'7	03E-222'	Antxr1	chr6	69201779	69228190	-
ENSMUSG00000019890.3	'9	6235982642593'	'2	84386947730533'	'0	306729090713626'	'9	27160012990247'	'1	83E-20'	'5	64E-19'	Nts	chr10	61505144	61512931	+
ENSMUSG00000026986.14	'72	8518959130099'	'2	86081113305226'	'0	220980823593518'	'12	9459700915703'	'2	48E-38'	'1	57E-36'	Hnmt	chr2	5210031	5334439	-
ENSMUSG00000052854.15	'44	582066516675'	'2	89628177630528'	'0	237630106238158'	'12	1881937526997'	'3	59E-34'	'1	99E-32'	Nrk	chrX	52691664	52742281	-
ENSMUSG00000026312.17	'11	3862533382934'	'2	91523020441672'	'0	30644371991054'	'9	51310147673366'	'1	85E-21'	'6	01E-20'	Cdh7	chr1	120789201	120796403	-
ENSMUSG00000035799.5	'30	6526416334059'	'2	92391037627351'	'0	268667441934262'	'10	8830096986182'	'1	39E-27'	'5	94E-26'	Twist1	chr12	84417196	84418578	+
ENSMUSG00000025889.13	'12	8921384574533'	'2	96095870007652'	'0	304103558898287'	'9	73667888269229'	'2	10E-22'	'7	12E-21'	Snca	chr6	88396144	88438928	-
ENSMUSG00000026315.13	'15	6299725289039'	'2	96512823198462'	'0	300445701750833'	'9	86909852497631'	'5	67E-23'	'1	99E-21'	Serpinb8	chr1	65848433	65885755	-
ENSMUSG00000044071.7	'14	5658557776505'	'2	97286848195639'	'0	301131004888429'	'9	87234271362344'	'5	49E-23'	'1	93E-21'	Fam19a2	chr10	43027690	43031710	-
ENSMUSG00000006269.7	'190	224210971774'	'2	98694290141048'	'0	169257737190561'	'17	6473049385482'	'1	07E-69'	'1	52E-67'	Atp6v1b1	chr6	35116196	35122053	-
ENSMUSG00000029096.15	'17	3214356448226'	'2	99906990032825'	'0	298561228344593'	'10	0450748978926'	'9	66E-24'	'3	50E-22'	Htra3	chr5	15543079	15564354	-
ENSMUSG00000028370.7	'16	1457167748013'	'3	00128477227004'	'0	300275910584581'	'9	99509007041922'	'1	60E-23'	'5	76E-22'	Pappa	chr4	93628097	93630346	+
ENSMUSG00000040710.10	'18	9531997985774'	'3	03294449010989'	'0	290231575199102'	'10	4500845162324'	'1	46E-25'	'5	72E-24'	St8sia4	chr1	14074098	14149634	+
ENSMUSG00000056019.12	'40	203430466636'	'3	03455876708171'	'0	263173448355918'	'11	5306418107109'	'9	25E-31'	'4	60E-29'	Zfp709	chr8	30560494	30587592	-
ENSMUSG00000036526.8	'12	4730060276059'	'3	14471496959781'	'0	30570643256739'	'10	2867150788677'	'8	09E-25'	'3	04E-23'	Card11	chr5	19131402	19163065	-
ENSMUSG00000019894.13	'14	0076346236802'	'3	24955662483287'	'0	303082613459497'	'10	7216860371542'	'8	05E-27'	'3	33E-25'	Slc6a15	chr10	80798198	80804924	+
ENSMUSG00000033214.9	'17	8903659453142'	'3	27924296961037'	'0	299652223220963'	'10	9434962115808'	'7	14E-28'	'3	09E-26'	Slitrk5	chr14	60902246	60914750	-
ENSMUSG00000026365.15	'27	9315303040775'	'3	31633222975158'	'0	277597009096936'	'11	9465704639257'	'6	77E-33'	'3	59E-31'	Cfh	chr1	126426652	126475065	-
ENSMUSG00000029245.16	'19	8824552653105'	'3	33763906227446'	'0	297446672782792'	'11	2209662022737'	'3	22E-29'	'1	49E-27'	Epha5	chr5	110425926	110476694	-
ENSMUSG00000033721.16	'27	4410411985735'	'3	37146037559394'	'0	282189619169206'	'11	9474996476478'	'6	69E-33'	'3	56E-31'	Vav3	chr3	19094594	19098549	+
ENSMUSG00000027792.11	'145	63347011184'	'3	37876882837698'	'0	162509594899905'	'20	791195931896'	'5	20E-96'	'1	05E-93'	Bche	chr3	7194272	7195216	+
ENSMUSG00000026251.13	'34	1837487723069'	'3	47966451490512'	'0	27022047020089'	'12	8771314486953'	'6	05E-38'	'3	79E-36'	Chrnd	chr1	56673225	56711769	+
ENSMUSG00000026167.14	'394	089377414804'	'3	51737273293339'	'0	107389904513209'	'32	7532904408231'	'2	73E-235'	'3	38E-232'	Wnt10a	chr1	30272747	30348126	+
ENSMUSG00000032940.16	'28	3881406384704'	'3	52721273421564'	'0	279801407517393'	'12	6061293454944'	'1	95E-36'	'1	16E-34'	Rbm11	chr16	32303676	32321153	-
ENSMUSG00000022199.10	'39	7842420896155'	'3	57478841443344'	'0	263671306094343'	'13	5577453132286'	'7	13E-42'	'4	98E-40'	Slc22a17	chr14	147427738	147428733	+
ENSMUSG00000052353.13	'64	4671446029867'	'3	57694006210272'	'0	219581318395176'	'16	2898195905053'	'1	17E-59'	'1	28E-57'	Cemip	chr7	167062934	167065862	+
ENSMUSG00000035852.10	'583	854071525011'	'3	59023381309085'	'0	11828523042102'	'30	3523423872271'	'2	34E-202'	'2	41E-199'	Misp	chr10	134869093	134898578	-
ENSMUSG00000030218.2	'66	8502668619483'	'3	61634483419921'	'0	212229265032451'	'17	0398028455042'	'4	16E-65'	'5	05E-63'	Mgp	chr6	3979105	4003770	-
ENSMUSG00000103082.1	'28	3710130996484'	'3	70389790431747'	'0	277115391056294'	'13	3659046875713'	'9	57E-41'	'6	51E-39'	Gm38124	chr3	45795166	45823619	+
ENSMUSG00000087143.9	'36	7202613930459'	'3	71397442452729'	'0	268125613752005'	'13	8516211582919'	'1	24E-43'	'9	28E-42'	A830082K12Rik	chr13	42761496	42832514	+
ENSMUSG00000036908.16	'71	3070154474904'	'3	84125147975239'	'0	221844202431349'	'17	3150861625112'	'3	62E-67'	'4	87E-65'	Unc93b1	chr19	98180978	98188991	+
ENSMUSG00000069171.13	'47	0722536230293'	'3	95494192139099'	'0	255987825170604'	'15	4497266374102'	'7	58E-54'	'7	25E-52'	Nr2f1	chr13	116208038	116262686	+
ENSMUSG00000045871.4	'26	4655793610633'	'3	9817737089657'	'0	290230872939169'	'13	7193320222699'	'7	78E-43'	'5	60E-41'	Slitrk6	chr14	102210208	102238567	+
ENSMUSG00000020102.14	'27	9437669559399'	'4	0156397426021'	'0	29045233987028'	'13	825468730586'	'1	79E-43'	'1	32E-41'	Slc16a7	chr10	47953390	47965300	+
ENSMUSG00000055540.15	'27	4827241035895'	'4	04657297220878'	'0	292527882894795'	'13	833118854055'	'1	61E-43'	'1	20E-41'	Epha6	chr16	103739815	103791563	-
ENSMUSG00000055421.8	'89	1037174894344'	'4	09067709505138'	'0	21079875887349'	'19	4056033200194'	'6	92E-84'	'1	16E-81'	Pcdh9	chr14	128411616	128441438	+
ENSMUSG00000103477.1	'52	1691345337546'	'4	12951248094857'	'0	253088620610509'	'16	316468401413'	'7	54E-60'	'8	33E-58'	5930409G06Rik	chr3	25754509	25769704	+
ENSMUSG00000022022.2	'49	3170285340412'	'4	20703983975764'	'0	261832903438828'	'16	0676514849881'	'4	30E-58'	'4	46E-56'	Mtrf1	chr14	136707982	136711478	+
ENSMUSG00000027966.19	'2576	40540551343'	'4	32177774693138'	'0	069272022681431'	'62	3885023078713'	0	0	Col11a1	chr3	69666936	69672423	-
ENSMUSG00000005958.14	'236	008909230134'	'4	39469610395868'	'0	159956043529378'	'27	4743986347194'	'3	55E-166'	'2	06E-163'	Ephb3	chr16	115369966	115384435	-
ENSMUSG00000039745.8	'255	119417182727'	'4	4065858635124'	'0	17212659713849'	'25	600842268246'	'1	49E-144'	'6	60E-142'	Htatip2	chr7	72480641	72492614	-
ENSMUSG00000025161.16	'1028	34555200583'	'4	41610168073436'	'0	116596484839433'	'37	8750842001441'	0	0	Slc16a3	chr11	27882755	27884510	-
ENSMUSG00000029108.14	'81	1988355509232'	'4	43423351900226'	'0	235668054577099'	'18	8155901187346'	'5	63E-79'	'9	09E-77'	Pcdh7	chr5	115564434	115583985	+
ENSMUSG00000097040.6	'87	7831535357847'	'4	49559425100385'	'0	22462758111407'	'20	0135452142937'	'4	20E-89'	'7	42E-87'	2610316D01Rik	chr3	73901375	73947530	+
ENSMUSG00000035131.14	'166	194755711'	'4	62140884103772'	'0	182913633386082'	'25	2655242558283'	'7	65E-141'	'2	96E-138'	Brinp3	chr1	11814101	11898144	-
ENSMUSG00000025813.14	'269	302241726095'	'4	63807949379517'	'0	153239056140825'	'30	2669541995405'	'3	12E-201'	'3	05E-198'	Homer2	chr7	97688823	97700497	-
ENSMUSG00000055639.16	'65	3201831945545'	'4	72777180808401'	'0	264119125213827'	'17	9001494278631'	'1	18E-71'	'1	72E-69'	Dach1	chr14	23850597	23855038	+
ENSMUSG00000034755.18	'227	099436965303'	'4	79639313833223'	'0	168152115148323'	'28	5241320580561'	'5	88E-179'	'4	20E-176'	Pcdh11x	chrX	95830124	95855885	-
ENSMUSG00000025592.17	'107	82346293554'	'4	83348571575842'	'0	223941093760022'	'21	5837371989352'	'2	55E-103'	'6	00E-101'	Dach2	chrX	108879063	108943324	+
ENSMUSG00000036192.15	'47	3067305948918'	'4	84921730857049'	'0	283403878566739'	'17	1106243608749'	'1	24E-65'	'1	55E-63'	Rorb	chr19	103650228	103704907	+
ENSMUSG00000016494.9	'609	671995322483'	'5	01176910125123'	'0	132973748816078'	'37	6899135797341'	0	0	Cd34	chr1	29320372	29518641	-
ENSMUSG00000052504.6	'231	116624364677'	'5	05550259756938'	'0	178077943010051'	'28	3892688342881'	'2	74E-177'	'1	89E-174'	Epha3	chr16	146729574	146812990	-
ENSMUSG00000038702.6	'145	052137703238'	'5	10015084041689'	'0	21777464801164'	'23	4193965504391'	'2	71E-121'	'7	87E-119'	Dsel	chr1	90768518	90770063	+
ENSMUSG00000052516.17	'93	4165664770611'	'5	21949700394759'	'0	243537131679726'	'21	4320377674962'	'6	72E-102'	'1	52E-99'	Robo2	chr16	78883938	78906992	-
ENSMUSG00000049100.15	'1108	01828543021'	'5	31069152875508'	'0	101624026600575'	'52	2582277676158'	0	0	Pcdh10	chr3	40328438	40329427	+
ENSMUSG00000022883.10	'190	574838392869'	'5	50280117070975'	'0	205567355298132'	'26	7688474307076'	'7	45E-158'	'3	95E-155'	Robo1	chr16	19357676	19395795	-
ENSMUSG00000025597.13	'153	494545007548'	'5	64713955592072'	'0	225274041033755'	'25	0678663640369'	'1	11E-138'	'4	23E-136'	Klhl4	chrX	102626296	102634425	+
ENSMUSG00000035566.6	'94	6642127693034'	'5	75405531365695'	'0	267074098461915'	'21	5447898047571'	'5	93E-103'	'1	38E-100'	Pcdh17	chr14	98316422	98324415	+
ENSMUSG00000005583.16	'124	460262351091'	'5	77597649489696'	'0	246146197357269'	'23	4656336636939'	'9	15E-122'	'2	74E-119'	Mef2c	chr13	6820189	6871592	-
ENSMUSG00000056854.4	'141	195070752546'	'5	94814495219871'	'0	244809061238135'	'24	2970783929142'	'2	10E-130'	'6	86E-128'	Pou3f4	chrX	75531694	75577575	+
ENSMUSG00000025089.15	'644	140064552929'	'8	00535521658559'	'0	225352698227739'	'35	5236714694025'	'2	12E-276'	'3	28E-273'	Gfra1	chr19	4920540	5119299	+
