# Supplementary material for: Identification of pathological transcription in autosomal dominant polycystic kidney disease epithelia
Source: Sci Rep. 2021 Jul 23;11:15139. doi: 10.1038/s41598-021-94442-8 (PMC8302622; doi:10.1038/s41598-021-94442-8)
Supplement: Supplementary file 3 — Supplementary Information 3. [file 41598_2021_94442_MOESM3_ESM.csv]

Gene Identifiers	mean normalised counts averaged over all samples from both conditions	the logarithm (to basis 2) of the fold change	standard error estimate for the log2 fold change estimate	Wald statistic	p value for the statistical significance of this change	p value adjusted for multiple testing with the Benjamini-Hochberg procedure which controls false discovery rate (FDR)		Gene Symbol	Chromosome	Start	Stop	Strand
ENSMUSG00000022587.14	'1854	03981681105'	'-7	7519207757733'	'0	174909363070276'	'-44	3196444129677'	0	0	NA	Ly6e	chr15	74955051	74959905	+
ENSMUSG00000013921.15	'487	879190032125'	'-7	43191200187983'	'0	217477301441835'	'-34	1732767171912'	'6	03E-256'	'4	31E-253'	NA	Clip3	chr7	30291728	30308367	+
ENSMUSG00000021262.14	'227	359958925993'	'-6	96654336045949'	'0	248020786138173'	'-28	088546403439'	'1	35E-173'	'4	33E-171'	NA	Evl	chr12	108554720	108688513	+
ENSMUSG00000062184.11	'149	312447538832'	'-6	60822610395485'	'0	259989600203796'	'-25	417270916894'	'1	62E-142'	'3	43E-140'	NA	Hs6st2	chrX	51387212	51681856	-
ENSMUSG00000016262.14	'827	171259900566'	'-6	60154522081458'	'0	197888579713846'	'-33	3599100582794'	'5	23E-244'	'3	60E-241'	NA	Sertad4	chr1	192844488	192855756	-
ENSMUSG00000020607.6	'973	251936135904'	'-6	5229061905872'	'0	172941313599535'	'-37	7174548684864'	0	0	NA	Fam84a	chr12	14147599	14152038	-
ENSMUSG00000024044.16	'357	443904268845'	'-6	45170488984959'	'0	204857007932749'	'-31	4936987265165'	'1	06E-217'	'5	96E-215'	NA	Epb41l3	chr17	69156810	69289989	+
ENSMUSG00000043003.13	'292	347387547489'	'-6	35829015921881'	'0	220595222467979'	'-28	8233357372087'	'1	09E-182'	'3	91E-180'	NA	Rasef	chr4	73714579	73790709	-
ENSMUSG00000030560.17	'466	772448313643'	'-6	29962660427974'	'0	210786258624748'	'-29	886324874216'	'2	96E-196'	'1	25E-193'	NA	Ctsc	chr7	88278085	88310888	+
ENSMUSG00000022885.15	'167	597700556745'	'-6	20605681975577'	'0	240841892441738'	'-25	7681782717975'	'2	02E-146'	'4	86E-144'	NA	St6gal1	chr16	23224740	23360350	+
ENSMUSG00000001504.10	'313	738068177195'	'-6	20105239809733'	'0	217763362428429'	'-28	4761051121967'	'2	32E-178'	'7	97E-176'	NA	Irx2	chr13	72628820	72634198	+
ENSMUSG00000015222.17	'453	889335289536'	'-6	07558640652261'	'0	213423425294673'	'-28	4672893715115'	'2	98E-178'	'1	01E-175'	NA	Map2	chr1	66175273	66442583	+
ENSMUSG00000047996.16	'363	536341382053'	'-6	02502163840988'	'0	21652473680141'	'-27	8260199153866'	'2	10E-170'	'6	51E-168'	NA	Prrg1	chrX	78449613	78583896	-
ENSMUSG00000020376.16	'624	171901077578'	'-5	9429001963076'	'0	15510373623249'	'-38	3156482278388'	0	0	NA	Rnf130	chr11	50025346	50104758	+
ENSMUSG00000023092.16	'346	082727543799'	'-5	89542120046398'	'0	194378025386204'	'-30	3296691524185'	'4	66E-202'	'2	22E-199'	NA	Fhl1	chrX	56731787	56793346	+
ENSMUSG00000063632.6	'263	839118176176'	'-5	74763395032186'	'0	221068798314165'	'-25	9992997390513'	'5	04E-149'	'1	28E-146'	NA	Sox11	chr12	27334264	27342574	-
ENSMUSG00000064373.11	'562	518333322948'	'-5	6756772876047'	'0	145878686758118'	'-38	9068301458976'	0	0	NA	Sepp1	chr15	3268547	3280508	+
ENSMUSG00000041548.4	'282	446325605964'	'-5	61785119854884'	'0	219997597769029'	'-25	5359660992613'	'7	86E-144'	'1	74E-141'	NA	Hspb8	chr5	116408491	116422864	-
ENSMUSG00000031284.16	'232	754130293662'	'-5	58406145706897'	'0	220904657009875'	'-25	278151817412'	'5	56E-141'	'1	12E-138'	NA	Pak3	chrX	143518591	143797796	+
ENSMUSG00000040596.15	'767	758925172331'	'-5	56244668684835'	'0	136461999694869'	'-40	7618728971148'	0	0	NA	Pogk	chr1	166384622	166409863	-
ENSMUSG00000029153.11	'80	7238535528551'	'-5	48441578016314'	'0	261129109805895'	'-21	002697800486'	'6	20E-98'	'6	93E-96'	NA	Ociad2	chr5	73322199	73341028	-
ENSMUSG00000038400.15	'240	762257035502'	'-5	45206322954652'	'0	223149022868063'	'-24	4323867497733'	'7	75E-132'	'1	37E-129'	NA	Pmepa1	chr2	173224458	173276533	-
ENSMUSG00000020865.16	'164	398182295673'	'-5	37818663237398'	'0	210608329137977'	'-25	5364384418555'	'7	77E-144'	'1	74E-141'	NA	Abcc3	chr11	94343295	94392997	-
ENSMUSG00000046314.15	'166	475401732899'	'-5	36516966689007'	'0	218127141490331'	'-24	5965248993459'	'1	38E-133'	'2	56E-131'	NA	Stxbp6	chr12	44852488	45074493	-
ENSMUSG00000026473.15	'59	6815828800411'	'-5	28542120805517'	'0	271757152207207'	'-19	4490601815889'	'2	97E-84'	'2	69E-82'	NA	Glul	chr1	153899944	153909723	+
ENSMUSG00000032353.8	'144	680411886945'	'-5	20853270686121'	'0	222667196583679'	'-23	3915582841761'	'5	21E-121'	'8	27E-119'	NA	Tmed3	chr9	89699205	89705068	-
ENSMUSG00000027966.19	'2576	40540551343'	'-5	20300268493457'	'0	200631849868498'	'-25	9330843450071'	'2	82E-148'	'6	99E-146'	NA	Col11a1	chr3	114030540	114220718	+
ENSMUSG00000031327.10	'177	459455394528'	'-5	15754576807027'	'0	232074686839196'	'-22	2236463541753'	'2	03E-109'	'2	79E-107'	NA	Chic1	chrX	103356476	103396092	+
ENSMUSG00000029337.2	'200	199536970534'	'-5	09310589481121'	'0	195758648230816'	'-26	017271476078'	'3	16E-149'	'8	26E-147'	NA	Fgf5	chr5	98254184	98277030	+
ENSMUSG00000074415.10	'81	1481878947286'	'-5	04572053809287'	'0	249710379401776'	'-20	206290784471'	'8	62E-91'	'8	65E-89'	NA	2610203C20Rik	chr9	41376397	41617772	+
ENSMUSG00000031119.4	'570	670582239911'	'-4	99706010021549'	'0	140244950082834'	'-35	6309449806502'	'4	65E-278'	'5	08E-275'	NA	Gpc4	chrX	52053021	52165252	-
ENSMUSG00000044043.4	'228	013791853793'	'-4	98808091349638'	'0	20030014280065'	'-24	9030322382785'	'6	90E-137'	'1	31E-134'	NA	Pcdhb14	chr18	37447656	37456350	+
ENSMUSG00000033737.14	'323	896526803383'	'-4	847795836046'	'0	208950548227688'	'-23	2006849331808'	'4	48E-119'	'7	05E-117'	NA	Fndc3c1	chrX	106420041	106485401	-
ENSMUSG00000042686.5	'138	976914651366'	'-4	82225670859942'	'0	225594821461451'	'-21	3757420376932'	'2	25E-101'	'2	68E-99'	NA	Jph1	chr1	16964560	17097889	-
ENSMUSG00000032076.18	'139	891379766551'	'-4	76732352819514'	'0	228725580865088'	'-20	8429835882988'	'1	76E-96'	'1	91E-94'	NA	Cadm1	chr9	47530173	47857637	+
ENSMUSG00000020160.18	'81	460976875272'	'-4	70922088192656'	'0	250788130822569'	'-18	7776864338859'	'1	15E-78'	'9	45E-77'	NA	Meis1	chr11	18879817	19018985	-
ENSMUSG00000016386.15	'37	5253789398512'	'-4	67840474903678'	'0	283041922745955'	'-16	529016986773'	'2	27E-61'	'1	25E-59'	NA	Mpped2	chr2	106693269	106868356	+
ENSMUSG00000037375.16	'149	23087497578'	'-4	67469611264919'	'0	238371281658484'	'-19	6109870288261'	'1	25E-85'	'1	16E-83'	NA	Hhat	chr1	192496711	192771223	-
ENSMUSG00000027276.7	'109	731302805101'	'-4	62408046741151'	'0	236337494622745'	'-19	5655813090205'	'3	04E-85'	'2	79E-83'	NA	Jag1	chr2	137081456	137116644	-
ENSMUSG00000052914.4	'85	9324735334977'	'-4	59854004239019'	'0	237443709832617'	'-19	3668640269809'	'1	47E-83'	'1	31E-81'	NA	Cyp2j6	chr4	96516138	96553661	-
ENSMUSG00000025602.13	'65	5576893769877'	'-4	58794570554057'	'0	251083874585999'	'-18	2725621591806'	'1	37E-74'	'9	93E-73'	NA	Zfp202	chr9	40192316	40213604	+
ENSMUSG00000044528.5	'119	398998500116'	'-4	58790682777624'	'0	237739174297872'	'-19	2980683193081'	'5	58E-83'	'4	92E-81'	NA	Tram1l1	chr3	124320855	124324743	+
ENSMUSG00000027102.4	'248	009116300497'	'-4	58210689152258'	'0	180296547574229'	'-25	4142797140145'	'1	75E-142'	'3	66E-140'	NA	Hoxd8	chr2	74704615	74707933	+
ENSMUSG00000030774.13	'350	445008236408'	'-4	56495332330671'	'0	150365698596555'	'-30	3590071799215'	'1	91E-202'	'9	59E-200'	NA	Pak1	chr7	97788541	97912381	+
ENSMUSG00000051177.16	'146	021354981486'	'-4	5339685470781'	'0	192180324232517'	'-23	5922619299596'	'4	63E-123'	'7	47E-121'	NA	Plcb1	chr2	134786067	135475258	+
ENSMUSG00000058571.10	'115	252402850945'	'-4	52323874345321'	'0	241304462380985'	'-18	7449444524224'	'2	13E-78'	'1	73E-76'	NA	Gpc6	chr14	116925297	117979529	+
ENSMUSG00000047910.6	'279	654284098017'	'-4	50399423633635'	'0	173509487810572'	'-25	9582014399902'	'1	47E-148'	'3	69E-146'	NA	Pcdhb16	chr18	37477814	37483038	+
ENSMUSG00000036169.5	'84	8116185551715'	'-4	46447519768078'	'0	24248645270707'	'-18	4112355467296'	'1	07E-75'	'7	96E-74'	NA	Sostdc1	chr12	36314169	36318452	+
ENSMUSG00000056870.9	'369	749944315661'	'-4	45136145646958'	'0	22405437446358'	'-19	8673267019527'	'7	81E-88'	'7	36E-86'	NA	Gulp1	chr1	44551511	44796838	+
ENSMUSG00000034488.14	'103	119097738896'	'-4	41119613797159'	'0	212175581816672'	'-20	790310082821'	'5	30E-96'	'5	62E-94'	NA	Edil3	chr13	88821472	89323223	+
ENSMUSG00000041482.16	'863	830829957249'	'-4	36167483655106'	'0	142681106786772'	'-30	5693930666609'	'3	12E-205'	'1	61E-202'	NA	Piezo2	chr18	63010213	63387183	-
ENSMUSG00000039519.6	'44	8915289454957'	'-4	31842676420534'	'0	266384419830787'	'-16	2112587776285'	'4	20E-59'	'2	20E-57'	NA	Cyp7b1	chr3	18071950	18243338	-
ENSMUSG00000054000.5	'35	5234179265705'	'-4	29877366026292'	'0	278620002215063'	'-15	4288049174042'	'1	05E-53'	'4	78E-52'	NA	Tusc1	chr4	93334138	93335511	-
ENSMUSG00000029223.12	'297	98155812646'	'-4	25896703186615'	'0	185883213229891'	'-22	9120583718277'	'3	52E-116'	'5	23E-114'	NA	Uchl1	chr5	66676091	66687234	+
ENSMUSG00000051048.17	'111	558529827739'	'-4	22286144216675'	'0	226950122125842'	'-18	6070022902443'	'2	82E-77'	'2	17E-75'	NA	P4ha3	chr7	100285520	100319699	+
ENSMUSG00000004637.15	'105	68085364778'	'-4	21359659268239'	'0	243260656683139'	'-17	3213237608366'	'3	25E-67'	'2	02E-65'	NA	Wwox	chr8	114439655	115352708	+
ENSMUSG00000000031.15	'596	093954901029'	'-4	18380425781168'	'0	258500108738298'	'-16	1849226224013'	'6	44E-59'	'3	35E-57'	NA	H19	chr7	142575529	142578143	-
ENSMUSG00000027356.8	'210	947720669699'	'-4	1709697855382'	'0	170961217821998'	'-24	3971693620066'	'1	83E-131'	'3	21E-129'	NA	Fermt1	chr2	132904389	132945906	-
ENSMUSG00000005125.12	'4441	55312141053'	'-4	16729315519323'	'0	067671980029336'	'-61	5807776481002'	0	0	NA	Ndrg1	chr15	66929321	66969640	-
ENSMUSG00000010461.14	'213	528297159284'	'-4	10186067953861'	'0	213900359624932'	'-19	1765020252004'	'5	82E-82'	'5	07E-80'	NA	Eya4	chr10	23104168	23349895	-
ENSMUSG00000045103.17	'265	659131249136'	'-4	09805790686188'	'0	19644062637624'	'-20	8615599657727'	'1	20E-96'	'1	31E-94'	NA	Dmd	chrX	82948870	85206141	+
ENSMUSG00000039323.18	'116	133880035211'	'-4	08731230486093'	'0	241169843940556'	'-16	9478581487509'	'2	00E-64'	'1	18E-62'	NA	Igfbp2	chr1	72824503	72852474	+
ENSMUSG00000042066.15	'116	450301196633'	'-4	08197638487096'	'0	203585145983688'	'-20	0504627444579'	'2	00E-89'	'1	98E-87'	NA	Tmcc2	chr1	132356315	132391281	-
ENSMUSG00000022816.11	'69	4200619730906'	'-4	07990269642542'	'0	223139895764317'	'-18	2840575525529'	'1	11E-74'	'8	11E-73'	NA	Fstl1	chr16	37776873	37836514	+
ENSMUSG00000031145.15	'116	035647901908'	'-4	06966010560771'	'0	214594686196026'	'-18	9644029763635'	'3	36E-80'	'2	84E-78'	NA	Prickle3	chrX	7657260	7668186	+
ENSMUSG00000050397.3	'55	7030529823227'	'-4	06458620204549'	'0	257144347226467'	'-15	8066325232723'	'2	80E-56'	'1	34E-54'	NA	Foxl2	chr9	98955607	98956847	+
ENSMUSG00000105366.1	'188	551653047462'	'-4	05786899239376'	'0	186018471848988'	'-21	8143335554761'	'1	70E-105'	'2	19E-103'	NA	Gm43719	chr5	13604035	13606233	+
ENSMUSG00000031438.11	'685	874642549593'	'-4	05253857528623'	'0	105679062494523'	'-38	347601498606'	0	0	NA	Rnf128	chrX	139563316	139673145	+
ENSMUSG00000048347.5	'385	572191522972'	'-4	0442647593619'	'0	157936936285048'	'-25	6068330467214'	'1	28E-144'	'2	97E-142'	NA	Pcdhb18	chr18	37489465	37494505	+
ENSMUSG00000056174.8	'138	012086031869'	'-4	02477885096503'	'0	213772567129883'	'-18	8273869982563'	'4	50E-79'	'3	72E-77'	NA	Col8a2	chr4	126286793	126314330	+
ENSMUSG00000073968.3	'146	320284234326'	'-4	02308586838837'	'0	197020229382825'	'-20	4196588390486'	'1	12E-92'	'1	15E-90'	NA	Trim68	chr7	102677580	102687326	-
ENSMUSG00000020573.16	'51	1425060448687'	'-4	00622175804851'	'0	258338903126931'	'-15	5076208405209'	'3	08E-54'	'1	43E-52'	NA	Pik3cg	chr12	32173473	32208659	-
ENSMUSG00000035653.16	'178	80180230871'	'-4	00489727511361'	'0	24135070499061'	'-16	5936837651642'	'7	74E-62'	'4	33E-60'	NA	Lrfn5	chr12	61523150	61858342	+
ENSMUSG00000029755.10	'33	6415784064614'	'-3	98414525469494'	'0	27889463560969'	'-14	2854854342581'	'2	70E-46'	'1	04E-44'	NA	Dlx5	chr6	6877805	6882085	-
ENSMUSG00000027996.13	'283	636250573413'	'-3	95191948668381'	'0	160791123208111'	'-24	5779705237139'	'2	17E-133'	'3	96E-131'	NA	Sfrp2	chr3	83766321	83774316	+
ENSMUSG00000037892.13	'173	974303605312'	'-3	95001863853152'	'0	178036282682703'	'-22	1865935359438'	'4	63E-109'	'6	27E-107'	NA	Pcdh18	chr3	49743296	49757325	-
ENSMUSG00000083282.2	'21	3854553017541'	'-3	93592327933437'	'0	297328760711389'	'-13	2376137105515'	'5	32E-40'	'1	77E-38'	NA	Ctsf	chr19	4855129	4860912	+
ENSMUSG00000040640.9	'45	2722791345816'	'-3	91425509675784'	'0	25624683670131'	'-15	2753304085483'	'1	12E-52'	'5	00E-51'	NA	Erc2	chr14	27622442	28478537	+
ENSMUSG00000039497.7	'87	9668097725222'	'-3	87041233518557'	'0	2315257417738'	'-16	716984925879'	'9	86E-63'	'5	58E-61'	NA	Dse	chr10	34151394	34207551	-
ENSMUSG00000022665.14	'116	918703400811'	'-3	82344991762803'	'0	204906620449234'	'-18	6594747853708'	'1	06E-77'	'8	25E-76'	NA	Ccdc80	chr16	45093402	45127924	+
ENSMUSG00000068205.14	'98	6725405775285'	'-3	79896968860933'	'0	214899875360979'	'-17	677858966777'	'6	21E-70'	'4	16E-68'	NA	Macrod2	chr2	140395309	142392966	+
ENSMUSG00000022311.15	'26	4882316982381'	'-3	78240150779863'	'0	288035213045524'	'-13	1317329843307'	'2	17E-39'	'7	13E-38'	NA	Csmd3	chr15	47580637	48792063	-
ENSMUSG00000032717.14	'32	8953783582691'	'-3	7670659407084'	'0	269722414073381'	'-13	9664549334915'	'2	50E-44'	'9	35E-43'	NA	Mdfi	chr17	47815328	47834691	-
ENSMUSG00000038517.15	'47	0390164096998'	'-3	76187662139995'	'0	256947757613909'	'-14	6406283375804'	'1	55E-48'	'6	34E-47'	NA	Tbkbp1	chr11	97136171	97151495	-
ENSMUSG00000030329.11	'228	226819841102'	'-3	76101252459139'	'0	149977568316716'	'-25	0771669843923'	'8	83E-139'	'1	71E-136'	NA	Pianp	chr6	124996694	125003096	+
ENSMUSG00000021186.8	'32	9467655246367'	'-3	70355138135765'	'0	273127875420182'	'-13	5597707691318'	'6	94E-42'	'2	45E-40'	NA	Fbln5	chr12	101746565	101819055	-
ENSMUSG00000022456.15	'42	8903198183248'	'-3	7002138289983'	'0	26547906033301'	'-13	9378745139328'	'3	73E-44'	'1	39E-42'	NA	Sept3	chr15	82274935	82294442	+
ENSMUSG00000047033.2	'37	4996910768652'	'-3	68933793400837'	'0	274697625654685'	'-13	4305417646607'	'4	00E-41'	'1	38E-39'	NA	Pcdhb15	chr18	37473540	37476340	+
ENSMUSG00000007908.14	'131	503247177863'	'-3	68662786795278'	'0	186877756724626'	'-19	7274835302374'	'1	25E-86'	'1	17E-84'	NA	Hmgcll1	chr9	76014855	76136350	+
ENSMUSG00000032358.12	'162	235951497693'	'-3	68048552369984'	'0	16933400646499'	'-21	7350643295669'	'9	56E-105'	'1	21E-102'	NA	Fam83b	chr9	76490054	76567116	-
ENSMUSG00000039431.16	'130	264938288295'	'-3	64618801095539'	'0	174928843809112'	'-20	8438353078823'	'1	73E-96'	'1	88E-94'	NA	Mtmr7	chr8	40551095	40634797	-
ENSMUSG00000063919.10	'54	3219966869757'	'-3	64457896545076'	'0	268941625571834'	'-13	5515614501902'	'7	76E-42'	'2	73E-40'	NA	Srrm4	chr5	116439275	116591817	-
ENSMUSG00000043342.9	'73	0630553305025'	'-3	63407047502884'	'0	252926202676906'	'-14	3681059398622'	'8	20E-47'	'3	24E-45'	NA	Hoxd9	chr2	74697727	74700208	+
ENSMUSG00000046387.5	'217	771211240287'	'-3	61859829906655'	'0	171666797716799'	'-21	0791973007861'	'1	23E-98'	'1	40E-96'	NA	Pcdhb17	chr18	37484795	37489454	+
ENSMUSG00000038884.14	'18	6374754594287'	'-3	59884836322928'	'0	296940845658916'	'-12	119748481363'	'8	30E-34'	'2	27E-32'	NA	A230050P20Rik	chr9	20868642	20874307	+
ENSMUSG00000039607.15	'37	8256370953677'	'-3	59416191214827'	'0	272033989325782'	'-13	2121795554157'	'7	46E-40'	'2	48E-38'	NA	Rbms3	chr9	116572746	117629913	-
ENSMUSG00000041477.14	'16	5384705518629'	'-3	59224395652751'	'0	302106113353181'	'-11	8906695288485'	'1	32E-32'	'3	46E-31'	NA	Dcp1b	chr6	119175253	119221616	+
ENSMUSG00000002289.15	'79	5049033807136'	'-3	57564514814712'	'0	237010399507905'	'-15	0864483396976'	'1	99E-51'	'8	69E-50'	NA	Angptl4	chr17	33773750	33781575	-
ENSMUSG00000033389.16	'62	2167011680163'	'-3	49818755539764'	'0	233160225451443'	'-15	0033632392681'	'6	98E-51'	'3	03E-49'	NA	Arhgap44	chr11	65002039	65162961	-
ENSMUSG00000028545.13	'15	8827506539259'	'-3	49438395713786'	'0	302248247463004'	'-11	5613042804014'	'6	47E-31'	'1	61E-29'	NA	Bend5	chr4	111415006	111460298	+
ENSMUSG00000028883.17	'3479	8415485019'	'-3	48094125730315'	'0	084327537633758'	'-41	2788201218584'	0	0	NA	Sema3a	chr5	13125414	13602565	+
ENSMUSG00000055373.8	'58	3907722827265'	'-3	47575661554711'	'0	26061594237113'	'-13	3366999114638'	'1	42E-40'	'4	81E-39'	NA	Fut9	chr4	25609332	25800244	-
ENSMUSG00000004872.15	'144	088448360915'	'-3	47060876799737'	'0	242196691967931'	'-14	3297116892782'	'1	43E-46'	'5	60E-45'	NA	Pax3	chr1	78101267	78197134	-
ENSMUSG00000029335.5	'39	2285638245771'	'-3	46882774982461'	'0	273650893903968'	'-12	6761060427667'	'8	02E-37'	'2	45E-35'	NA	Bmp3	chr5	98854415	98884396	+
ENSMUSG00000029563.16	'37	7274427647621'	'-3	45842673344766'	'0	297500686176782'	'-11	6249369972632'	'3	08E-31'	'7	75E-30'	NA	Foxp2	chr6	14901349	15441977	+
ENSMUSG00000026167.14	'394	089377414804'	'-3	45221587990923'	'0	219831848113369'	'-15	7038932690449'	'1	42E-55'	'6	69E-54'	NA	Wnt10a	chr1	74791516	74804179	+
ENSMUSG00000058173.11	'24	8681264757569'	'-3	43387575026087'	'0	285302477464635'	'-12	0359128346038'	'2	30E-33'	'6	22E-32'	NA	Smco4	chr9	15505487	15545260	+
ENSMUSG00000040957.14	'441	21345235188'	'-3	40297221389767'	'0	124004157547117'	'-27	4424042000744'	'8	56E-166'	'2	61E-163'	NA	Cables1	chr18	11839220	11945627	+
ENSMUSG00000074283.5	'15	728041393847'	'-3	3751319124998'	'0	300985054483622'	'-11	2136196207159'	'3	50E-29'	'8	11E-28'	NA	Zfp109	chr7	24227572	24237560	-
ENSMUSG00000022309.8	'1447	80658788792'	'-3	37425786634808'	'0	115270873239498'	'-29	2724239135189'	'2	33E-188'	'8	82E-186'	NA	Angpt1	chr15	42424727	42676977	-
ENSMUSG00000024990.12	'30	4248574829282'	'-3	37150671248864'	'0	280504495581851'	'-12	0194391376691'	'2	81E-33'	'7	53E-32'	NA	Rbp4	chr19	38116620	38125321	-
ENSMUSG00000050953.9	'681	078047332689'	'-3	36225278149793'	'0	095819575286868'	'-35	0894143647777'	'9	78E-270'	'1	01E-266'	NA	Gja1	chr10	56377300	56390419	+
ENSMUSG00000026211.17	'82	7129858737697'	'-3	32159047283771'	'0	195513991260468'	'-16	9890167523234'	'9	90E-65'	'5	88E-63'	NA	Obsl1	chr1	75479310	75506452	-
ENSMUSG00000030510.11	'193	277018225216'	'-3	32026417281022'	'0	189337185061163'	'-17	5362497955045'	'7	58E-69'	'4	94E-67'	NA	Cers3	chr7	66743504	66823691	+
ENSMUSG00000027533.10	'62	7115237303658'	'-3	30451595929489'	'0	226551507944055'	'-14	5861574230215'	'3	44E-48'	'1	40E-46'	NA	Fabp5	chr3	10012548	10016607	+
ENSMUSG00000022231.9	'14	5172762061139'	'-3	29811502190182'	'0	304207479092424'	'-10	8416631692996'	'2	18E-27'	'4	72E-26'	NA	Sema5a	chr15	32244813	32696341	+
ENSMUSG00000027797.15	'131	71519198884'	'-3	28930925794026'	'0	187293042081829'	'-17	5623676212336'	'4	78E-69'	'3	14E-67'	NA	Dclk1	chr3	55242364	55539068	+
ENSMUSG00000037685.15	'18	8133223374632'	'-3	28535661215762'	'0	294702147893564'	'-11	1480579142035'	'7	32E-29'	'1	67E-27'	NA	Atp8a1	chr5	67618140	67847434	-
ENSMUSG00000005124.9	'737	264661664448'	'-3	27515424632227'	'0	129395256046902'	'-25	3112389617679'	'2	40E-141'	'4	90E-139'	NA	Wisp1	chr15	66891320	66923201	+
ENSMUSG00000055733.6	'124	07797872291'	'-3	25510375966705'	'0	241869302037967'	'-13	458110360595'	'2	76E-41'	'9	54E-40'	NA	Nap1l3	chrX	122394565	122397401	-
ENSMUSG00000043153.5	'122	992371154526'	'-3	24792584532747'	'0	18948604811391'	'-17	140712351418'	'7	37E-66'	'4	46E-64'	NA	Ispd	chr12	36381519	36689444	+
ENSMUSG00000055313.14	'13	1957200537856'	'-3	24442311015751'	'0	30382794681591'	'-10	6784880856379'	'1	28E-26'	'2	70E-25'	NA	Pgbd1	chr13	21421275	21441058	-
ENSMUSG00000032357.12	'84	6492536621831'	'-3	23252544556586'	'0	194146961694483'	'-16	6498894309388'	'3	03E-62'	'1	71E-60'	NA	Tinag	chr9	76951693	77045794	-
ENSMUSG00000054146.8	'31	0518560824745'	'-3	22646881859693'	'0	264939939201909'	'-12	1781141352874'	'4	07E-34'	'1	13E-32'	NA	Krt15	chr11	100131758	100135928	-
ENSMUSG00000046027.17	'62	7017963011444'	'-3	21698773422313'	'0	217987043175426'	'-14	7577015925402'	'2	74E-49'	'1	14E-47'	NA	Stard5	chr7	83631959	83653127	+
ENSMUSG00000048960.13	'22	8027379619802'	'-3	21676123444967'	'0	282716907572368'	'-11	378029216828'	'5	38E-30'	'1	29E-28'	NA	Prex2	chr1	10993465	11303681	+
ENSMUSG00000046352.7	'338	546173343209'	'-3	193608388225'	'0	121775154776037'	'-26	2254512761534'	'1	36E-151'	'3	67E-149'	NA	Gjb2	chr14	57098600	57104702	-
ENSMUSG00000038463.8	'42	0579378705369'	'-3	1320510836233'	'0	260220129769532'	'-12	0361598712492'	'2	29E-33'	'6	21E-32'	NA	Olfml2b	chr1	170644532	170682789	+
ENSMUSG00000048058.17	'44	844388003855'	'-3	12781393356042'	'0	262904365506812'	'-11	8971547982126'	'1	22E-32'	'3	21E-31'	NA	Ldlrad3	chr2	101950203	102186385	-
ENSMUSG00000036139.6	'20	4605197969627'	'-3	11447658318996'	'0	295208553794338'	'-10	5500892272916'	'5	07E-26'	'1	05E-24'	NA	Hoxc9	chr15	102976439	102985099	+
ENSMUSG00000045636.16	'289	157235843386'	'-3	11380997840179'	'0	144401815757362'	'-21	5635098635734'	'3	95E-103'	'4	86E-101'	NA	Mtus1	chr8	40990914	41133726	-
ENSMUSG00000001497.18	'206	310123782258'	'-3	11043592587712'	'0	135947541524354'	'-22	8796776388921'	'7	40E-116'	'1	09E-113'	NA	Pax9	chr12	56691767	56712822	+
ENSMUSG00000052117.5	'65	8313223466154'	'-3	08919314919982'	'0	221251430968954'	'-13	9623646078624'	'2	65E-44'	'9	88E-43'	NA	D630039A03Rik	chr4	57908483	57916297	-
ENSMUSG00000032380.8	'125	281573578002'	'-3	08732310803727'	'0	186524194737988'	'-16	5518640215767'	'1	55E-61'	'8	63E-60'	NA	Dapk2	chr9	66158223	66272242	+
ENSMUSG00000027082.15	'40	5416957227819'	'-3	08601379591719'	'0	253014472616231'	'-12	1969852712656'	'3	23E-34'	'9	01E-33'	NA	Tfpi	chr2	84432855	84476775	-
ENSMUSG00000069670.7	'13	8158456627424'	'-3	08239615265415'	'0	301665106162584'	'-10	2179406556649'	'1	65E-24'	'3	20E-23'	NA	Nkain2	chr10	31689310	32890462	-
ENSMUSG00000020577.15	'939	212500816389'	'-3	07885223502117'	'0	089226512625213'	'-34	5060245484835'	'6	51E-261'	'5	50E-258'	NA	Tspan13	chr12	36014557	36042500	-
ENSMUSG00000038305.14	'12	7115709951588'	'-3	06516472895125'	'0	304742615431751'	'-10	0582083822068'	'8	45E-24'	'1	58E-22'	NA	Spats2l	chr1	57774162	57948394	+
ENSMUSG00000032006.14	'125	289850926088'	'-3	05670865510947'	'0	159675615519749'	'-19	1432401569882'	'1	10E-81'	'9	52E-80'	NA	Pdgfd	chr9	6168612	6378843	+
ENSMUSG00000051379.12	'196	756318031044'	'-3	04015249090611'	'0	146109252479326'	'-20	8073919982329'	'3	71E-96'	'3	98E-94'	NA	Flrt3	chr2	140650914	140671469	-
ENSMUSG00000023915.4	'66	8880809326445'	'-3	03713405953626'	'0	219902060372603'	'-13	811303333812'	'2	18E-43'	'7	93E-42'	NA	Tnfrsf21	chr17	43016555	43089188	+
ENSMUSG00000074093.4	'185	863607928423'	'-3	01853995041422'	'0	161577213741224'	'-18	6817180499758'	'6	97E-78'	'5	54E-76'	NA	Svip	chr7	51997171	52006018	-
ENSMUSG00000046191.7	'117	682139154971'	'-3	00594141678208'	'0	179786080569412'	'-16	7195447348414'	'9	44E-63'	'5	36E-61'	NA	Pcdhb20	chr18	37504264	37507822	+
ENSMUSG00000039062.15	'52	0549911929594'	'-2	98974352548513'	'0	236828819118237'	'-12	6240697251989'	'1	56E-36'	'4	71E-35'	NA	Anpep	chr7	79821803	79861059	-
ENSMUSG00000048373.8	'732	844523406002'	'-2	98569365439365'	'0	10583969666366'	'-28	2095824960805'	'4	46E-175'	'1	45E-172'	NA	Fgfbp1	chr5	43978858	43981779	-
ENSMUSG00000006269.7	'190	224210971774'	'-2	96102546654712'	'0	247052136983183'	'-11	9854274595839'	'4	24E-33'	'1	13E-31'	NA	Atp6v1b1	chr6	83742990	83758855	+
ENSMUSG00000097072.7	'32	8525928028031'	'-2	95789333358558'	'0	2825767611032'	'-10	4675746230431'	'1	22E-25'	'2	47E-24'	NA	Foxl2os	chr9	98949781	98955299	-
ENSMUSG00000021390.5	'34	2444778704918'	'-2	95471872380915'	'0	265848887334299'	'-11	1142790682199'	'1	07E-28'	'2	43E-27'	NA	Ogn	chr13	49608071	49624500	+
ENSMUSG00000031502.10	'20	9954981167038'	'-2	95217255460576'	'0	289489123104903'	'-10	1978703826325'	'2	03E-24'	'3	92E-23'	NA	Col4a1	chr8	11198423	11312826	-
ENSMUSG00000030220.13	'111	158060826485'	'-2	94171532062914'	'0	241710046599309'	'-12	1704304889971'	'4	47E-34'	'1	24E-32'	NA	Arhgdib	chr6	136923655	136941899	-
ENSMUSG00000067818.6	'60	8844570647656'	'-2	94062845177184'	'0	228253353416985'	'-12	8831774331032'	'5	60E-38'	'1	77E-36'	NA	Myl9	chr2	156775420	156781658	+
ENSMUSG00000022512.2	'517	268586882608'	'-2	93441399965766'	'0	11231759339758'	'-26	1260405506595'	'1	85E-150'	'4	90E-148'	NA	Cldn1	chr16	26356642	26371841	-
ENSMUSG00000025887.10	'60	7077292024412'	'-2	9255799666625'	'0	249159502664908'	'-11	7417956584906'	'7	78E-32'	'1	99E-30'	NA	Casp12	chr9	5345430	5373032	+
ENSMUSG00000030246.11	'877	326489537272'	'-2	90912075594512'	'0	087320384089423'	'-33	3154828197495'	'2	30E-243'	'1	48E-240'	NA	Ldhb	chr6	142490249	142507957	-
ENSMUSG00000042834.14	'2190	07660025943'	'-2	90423851925928'	'0	070316475948264'	'-41	3023900884352'	0	0	NA	Nrep	chr18	33437019	33464029	-
ENSMUSG00000028289.12	'983	031063453438'	'-2	88669287276594'	'0	09954583216021'	'-28	9986311844785'	'6	85E-185'	'2	49E-182'	NA	Epha7	chr4	28813131	28967499	+
ENSMUSG00000055799.13	'812	438563813588'	'-2	87629284242037'	'0	084152430308458'	'-34	1795576417392'	'4	87E-256'	'3	62E-253'	NA	Tcf7l1	chr6	72626378	72789254	-
ENSMUSG00000027971.16	'28	9123401441484'	'-2	87268789924258'	'0	290377440791363'	'-9	89294447741419'	'4	47E-23'	'8	07E-22'	NA	Ndst4	chr3	125404076	125728899	+
ENSMUSG00000049971.17	'27	1291124150187'	'-2	85284483390799'	'0	28063431211429'	'-10	16570216384'	'2	82E-24'	'5	41E-23'	NA	Glt1d1	chr5	127632262	127709374	+
ENSMUSG00000030188.12	'10	6795483168253'	'-2	84825847818302'	'0	307099954729036'	'-9	27469520695998'	'1	78E-20'	'2	79E-19'	NA	Magohb	chr6	131284388	131293244	-
ENSMUSG00000055675.6	'20	8304166403412'	'-2	81936672172311'	'0	277902360776566'	'-10	1451701016311'	'3	48E-24'	'6	64E-23'	NA	Kbtbd11	chr8	15011025	15033333	+
ENSMUSG00000021263.10	'10	5422794917749'	'-2	81794603036891'	'0	307370320305461'	'-9	16791844953823'	'4	82E-20'	'7	37E-19'	NA	Degs2	chr12	108686792	108702306	-
ENSMUSG00000090919.6	'285	831358606787'	'-2	81700184990135'	'0	173941206077418'	'-16	1951380781363'	'5	46E-59'	'2	86E-57'	NA	Pabpc4l	chr3	46442197	46448219	-
ENSMUSG00000043252.8	'11	6886150034051'	'-2	81620878913628'	'0	306607753973816'	'-9	18505403935996'	'4	11E-20'	'6	33E-19'	NA	Tmem64	chr4	15265831	15286753	+
ENSMUSG00000033227.7	'68	0472454448927'	'-2	77197728042371'	'0	267279212138257'	'-10	3710919313465'	'3	36E-25'	'6	67E-24'	NA	Wnt6	chr1	74771892	74785322	+
ENSMUSG00000035121.5	'11	4923857198666'	'-2	76902299607338'	'0	304855341602524'	'-9	08307193017365'	'1	06E-19'	'1	58E-18'	NA	Neil2	chr14	63182443	63193541	-
ENSMUSG00000092035.8	'2685	68582795544'	'-2	75595739507682'	'0	156662549823911'	'-17	5916796846121'	'2	85E-69'	'1	89E-67'	NA	Peg10	chr6	4747306	4760517	+
ENSMUSG00000020642.12	'39	7218258481261'	'-2	75116162311167'	'0	236844231068934'	'-11	6159114819686'	'3	42E-31'	'8	59E-30'	NA	Rnf144a	chr12	26306797	26415256	-
ENSMUSG00000055322.14	'97	1648449286278'	'-2	74343085567663'	'0	191741007712303'	'-14	3080026980613'	'1	95E-46'	'7	56E-45'	NA	Tns1	chr1	73910231	74124449	-
ENSMUSG00000029802.13	'23	2003535135554'	'-2	7344442245819'	'0	286736362039921'	'-9	53644039119528'	'1	48E-21'	'2	47E-20'	NA	Abcg2	chr6	58584523	58695676	+
ENSMUSG00000020520.14	'432	766515179949'	'-2	73116315018167'	'0	106231534211282'	'-25	70953314813'	'9	15E-146'	'2	15E-143'	NA	Galnt10	chr11	57645442	57787514	+
ENSMUSG00000032420.7	'37	9803322387443'	'-2	72484598072061'	'0	269847649244121'	'-10	0977199110433'	'5	65E-24'	'1	07E-22'	NA	Nt5e	chr9	88327197	88372092	+
ENSMUSG00000031239.5	'64	9700467976952'	'-2	72340451353665'	'0	265628516470063'	'-10	252681262268'	'1	15E-24'	'2	25E-23'	NA	Itm2a	chrX	107397099	107403376	-
ENSMUSG00000044827.10	'62	459443626241'	'-2	71395863430375'	'0	198183112601649'	'-13	6941972435303'	'1	10E-42'	'3	93E-41'	NA	Tlr1	chr5	64924679	64933563	-
ENSMUSG00000023094.14	'38	8289684721322'	'-2	71373033796761'	'0	261479976758171'	'-10	3783485512445'	'3	11E-25'	'6	19E-24'	NA	Msrb2	chr2	19371440	19394976	+
ENSMUSG00000057715.13	'19	0334944836011'	'-2	69454370172879'	'0	294805587077877'	'-9	14006999812046'	'6	24E-20'	'9	49E-19'	NA	A830018L16Rik	chr1	11414105	11975901	+
ENSMUSG00000024530.7	'82	9269554223243'	'-2	68762608370058'	'0	192247101023364'	'-13	9800603982786'	'2	06E-44'	'7	74E-43'	NA	Slmo1	chr18	67464849	67480581	+
ENSMUSG00000046186.8	'59	0848710017098'	'-2	68584948043932'	'0	2321062102017'	'-11	5716398889341'	'5	74E-31'	'1	43E-29'	NA	Cd109	chr9	78615546	78716253	+
ENSMUSG00000019539.10	'63	7985727735881'	'-2	67174612069369'	'0	217934016561521'	'-12	259426788197'	'1	50E-34'	'4	22E-33'	NA	Rcn3	chr7	45082914	45092213	-
ENSMUSG00000048078.16	'9	3790082564963'	'-2	66635235747418'	'0	307337086062249'	'-8	67566095467609'	'4	11E-18'	'5	63E-17'	NA	Tenm4	chr7	96171246	96911093	+
ENSMUSG00000029832.16	'49	8824665349994'	'-2	64359273460905'	'0	227840959839665'	'-11	6027984453252'	'3	99E-31'	'9	97E-30'	NA	Nfe2l3	chr6	51432670	51458768	+
ENSMUSG00000009628.14	'20	7700918552696'	'-2	63927158943768'	'0	289339077425947'	'-9	12172532282014'	'7	39E-20'	'1	12E-18'	NA	Tex15	chr8	33516738	33585582	+
ENSMUSG00000027792.11	'145	63347011184'	'-2	63417083064204'	'0	256018073274328'	'-10	2890034166435'	'7	90E-25'	'1	55E-23'	NA	Bche	chr3	73635808	73708415	-
ENSMUSG00000025993.10	'2081	04460295451'	'-2	63319440458306'	'0	062263788297186'	'-42	2909443289056'	0	0	NA	Slc40a1	chr1	45908068	45926523	-
ENSMUSG00000021806.3	'17	2945103760821'	'-2	63192931125808'	'0	294709661354614'	'-8	93058374523792'	'4	24E-19'	'6	10E-18'	NA	Nid2	chr14	19751257	19811787	+
ENSMUSG00000056124.5	'197	924884129758'	'-2	62662654139829'	'0	14122333464639'	'-18	599097294899'	'3	27E-77'	'2	50E-75'	NA	B4galt6	chr18	20684599	20746404	-
ENSMUSG00000026471.14	'251	388539383486'	'-2	62298740695239'	'0	131946576866608'	'-19	879162227938'	'6	17E-88'	'5	87E-86'	NA	Mr1	chr1	155127277	155146814	-
ENSMUSG00000021379.1	'86	7616867857976'	'-2	62216376382716'	'0	184915917631601'	'-14	1803031205305'	'1	21E-45'	'4	67E-44'	NA	Id4	chr13	48261427	48264036	+
ENSMUSG00000004961.7	'17	5859042282481'	'-2	62030052563559'	'0	293345586183681'	'-8	93246958212237'	'4	17E-19'	'6	00E-18'	NA	Syt5	chr7	4539765	4547541	-
ENSMUSG00000009378.3	'390	266411001081'	'-2	60797985308237'	'0	128911436128901'	'-20	2307873637727'	'5	25E-91'	'5	30E-89'	NA	Slc16a12	chr19	34668403	34747289	-
ENSMUSG00000074364.5	'522	587638046999'	'-2	60780601589869'	'0	102104640019356'	'-25	5405240682924'	'7	00E-144'	'1	58E-141'	NA	Ehd2	chr7	15946977	15967567	-
ENSMUSG00000039239.14	'96	4937552524165'	'-2	60501966578738'	'0	172304179164473'	'-15	1187259555716'	'1	22E-51'	'5	35E-50'	NA	Tgfb2	chr1	186622792	186705989	-
ENSMUSG00000020000.7	'20	7517763986178'	'-2	57952293893794'	'0	276380214034283'	'-9	33324025365275'	'1	03E-20'	'1	64E-19'	NA	Moxd1	chr10	24223517	24302790	+
ENSMUSG00000022537.17	'219	831132669041'	'-2	57268305197708'	'0	150417559190768'	'-17	103608553535'	'1	39E-65'	'8	38E-64'	NA	Tmem44	chr16	30511855	30550842	-
ENSMUSG00000037440.7	'75	4384187967385'	'-2	56842370507904'	'0	181507549894932'	'-14	1505061721444'	'1	85E-45'	'7	09E-44'	NA	Vnn1	chr10	23894688	23905343	+
ENSMUSG00000053461.9	'96	1476164902984'	'-2	56734531982961'	'0	176439373658721'	'-14	5508639403556'	'5	77E-48'	'2	32E-46'	NA	Hhipl2	chr1	183418215	183436808	+
ENSMUSG00000036957.8	'64	9807604585979'	'-2	55419753090637'	'0	219949458992626'	'-11	612656573945'	'3	55E-31'	'8	91E-30'	NA	Lrfn3	chr7	30355489	30362772	-
ENSMUSG00000084803.8	'7	89252129996149'	'-2	55308742214967'	'0	306874551409249'	'-8	31964530921581'	'8	82E-17'	'1	12E-15'	NA	5830444B04Rik	chr4	155398763	155421704	-
ENSMUSG00000044674.6	'538	506741420124'	'-2	54517203760449'	'0	092957624272794'	'-27	3799170053595'	'4	76E-165'	'1	43E-162'	NA	Fzd1	chr5	4753839	4758035	-
ENSMUSG00000059456.13	'225	462627971856'	'-2	54093866936352'	'0	118245932475716'	'-21	4885925981881'	'1	99E-102'	'2	42E-100'	NA	Ptk2b	chr14	66153257	66281052	-
ENSMUSG00000032285.15	'33	5866015507192'	'-2	5408051559871'	'0	248932085119621'	'-10	2068206867192'	'1	85E-24'	'3	59E-23'	NA	Dnaja4	chr9	54698873	54716315	+
ENSMUSG00000039103.12	'87	0907767077124'	'-2	53023181894786'	'0	183636877625496'	'-13	7784515379746'	'3	44E-43'	'1	24E-41'	NA	Nexn	chr3	152236982	152266350	-
ENSMUSG00000069662.5	'1946	43791352638'	'-2	52976005281781'	'0	063756256970887'	'-39	6786162332737'	0	0	NA	Marcks	chr10	37133375	37138920	-
ENSMUSG00000049804.9	'36	5281099229084'	'-2	52907615363018'	'0	276280884055762'	'-9	15400340589518'	'5	49E-20'	'8	35E-19'	NA	Armcx4	chrX	134686519	134696757	+
ENSMUSG00000047342.17	'8	04350427797888'	'-2	51917966531018'	'0	3063938161573'	'-8	2220316875353'	'2	00E-16'	'2	50E-15'	NA	Zfp286	chr11	62752577	62789462	-
ENSMUSG00000002020.15	'48	6323011332835'	'-2	49905605011731'	'0	254800795235744'	'-9	80788167401581'	'1	04E-22'	'1	84E-21'	NA	Ltbp2	chr12	84783212	84876532	-
ENSMUSG00000086224.8	'110	753906609177'	'-2	49723483805971'	'0	191443429306397'	'-13	0442441775476'	'6	85E-39'	'2	23E-37'	NA	2700069I18Rik	chr3	5177586	5220841	-
ENSMUSG00000050520.4	'82	4728479914586'	'-2	48208643395509'	'0	204107210999688'	'-12	1606993785187'	'5	03E-34'	'1	40E-32'	NA	Cldn8	chr16	88560828	88563183	-
ENSMUSG00000039903.16	'18	0675734472354'	'-2	47953582825619'	'0	283711344311393'	'-8	73964287284445'	'2	34E-18'	'3	25E-17'	NA	Eva1c	chr16	90826719	90905109	+
ENSMUSG00000026070.15	'68	1235115665674'	'-2	47608636025171'	'0	217234644415085'	'-11	3982112149685'	'4	27E-30'	'1	03E-28'	NA	Il18r1	chr1	40465552	40500854	+
ENSMUSG00000035105.5	'123	221744830091'	'-2	47541503408793'	'0	180501165261917'	'-13	7141221802971'	'8	36E-43'	'3	00E-41'	NA	Egln3	chr12	54178981	54203860	-
ENSMUSG00000032826.16	'43	5366630495735'	'-2	47072448384516'	'0	276253355992066'	'-8	94369038512648'	'3	76E-19'	'5	44E-18'	NA	Ank2	chr3	126921612	127499350	-
ENSMUSG00000035735.10	'206	928239520765'	'-2	46996501250993'	'0	130854173450898'	'-18	8757068068354'	'1	81E-79'	'1	50E-77'	NA	Dagla	chr19	10245265	10304877	-
ENSMUSG00000030074.9	'959	141459270178'	'-2	46827079279873'	'0	10732688833462'	'-22	9976926667552'	'4	92E-117'	'7	48E-115'	NA	Gxylt2	chr6	100704734	100810913	+
ENSMUSG00000008206.16	'543	389276192555'	'-2	46681410974216'	'0	07753692135311'	'-31	8147028111687'	'4	05E-222'	'2	35E-219'	NA	Cers4	chr8	4493026	4531680	+
ENSMUSG00000031965.14	'82	9558927860697'	'-2	4635262159215'	'0	20631858104573'	'-11	9403991799239'	'7	29E-33'	'1	93E-31'	NA	Tbx20	chr9	24720812	24774303	-
ENSMUSG00000049100.15	'1108	01828543021'	'-2	46293945194242'	'0	188973131674493'	'-13	0332784884194'	'7	91E-39'	'2	57E-37'	NA	Pcdh10	chr3	45378398	45435623	+
ENSMUSG00000037605.16	'53	249875322608'	'-2	45506125787077'	'0	254658080251534'	'-9	6406179432666'	'5	39E-22'	'9	18E-21'	NA	Adgrl3	chr5	81020138	81825133	+
ENSMUSG00000030782.15	'18	7503730630389'	'-2	45269661493425'	'0	297427661557422'	'-8	24636350933593'	'1	63E-16'	'2	05E-15'	NA	Tgfb1i1	chr7	128246812	128255699	+
ENSMUSG00000046380.3	'443	110203843358'	'-2	43902840066314'	'0	095600806429893'	'-25	5126341685386'	'1	43E-143'	'3	12E-141'	NA	Jrk	chr15	74702301	74709535	-
ENSMUSG00000033715.14	'51	0833732551326'	'-2	43530764324917'	'0	216253599857899'	'-11	2613507698805'	'2	04E-29'	'4	79E-28'	NA	Akr1c14	chr13	4049011	4090422	+
ENSMUSG00000020099.7	'7	8275631416313'	'-2	43384058976573'	'0	307008345075189'	'-7	92760401730991'	'2	23E-15'	'2	60E-14'	NA	Unc5b	chr10	60762610	60831581	-
ENSMUSG00000013033.16	'287	681851466358'	'-2	43255996890588'	'0	124280572936731'	'-19	5731312740588'	'2	62E-85'	'2	42E-83'	NA	Adgrl1	chr8	83900105	83941954	+
ENSMUSG00000039628.8	'58	3111512269698'	'-2	4308047564008'	'0	213003538695076'	'-11	4120393083263'	'3	64E-30'	'8	81E-29'	NA	Hs3st6	chr17	24753003	24758683	+
ENSMUSG00000078670.3	'9	35498741442488'	'-2	41918404939603'	'0	306784915352139'	'-7	88560300176168'	'3	13E-15'	'3	60E-14'	NA	Fam174b	chr7	73740302	73776919	+
ENSMUSG00000021745.13	'14	563399652866'	'-2	41782315372881'	'0	307656653986659'	'-7	85883588863855'	'3	88E-15'	'4	42E-14'	NA	Ptprg	chr14	11553532	12242041	+
ENSMUSG00000022594.14	'17	1561440960121'	'-2	41463907105301'	'0	294521773800123'	'-8	19850783830911'	'2	43E-16'	'3	02E-15'	NA	Lynx1	chr15	74747852	74753046	-
ENSMUSG00000018698.15	'19	4011706398735'	'-2	40352200441338'	'0	292366940380143'	'-8	22090897585157'	'2	02E-16'	'2	52E-15'	NA	Lhx1	chr11	84518284	84525535	-
ENSMUSG00000052371.5	'17	3636563444058'	'-2	38110906936179'	'0	290761154497777'	'-8	18922690506787'	'2	63E-16'	'3	25E-15'	NA	Hoxd3os1	chr2	74703248	74716130	-
ENSMUSG00000074280.5	'26	0947299005313'	'-2	37372906709456'	'0	273836020746977'	'-8	66843251891932'	'4	38E-18'	'5	99E-17'	NA	Gm6166	chr9	57483913	57484585	+
ENSMUSG00000031283.16	'195	280321924831'	'-2	37353742184529'	'0	178734871203302'	'-13	2796549764792'	'3	04E-40'	'1	02E-38'	NA	Chrdl1	chrX	143285674	143394262	-
ENSMUSG00000028476.13	'104	28968372045'	'-2	35922115880849'	'0	159269567242323'	'-14	812755504126'	'1	21E-49'	'5	09E-48'	NA	Reck	chr4	43875530	43944806	+
ENSMUSG00000027790.14	'42	6947391293586'	'-2	35573792885179'	'0	278904319194793'	'-8	44640174685316'	'3	00E-17'	'3	92E-16'	NA	Sis	chr3	72888557	72967863	-
ENSMUSG00000057719.10	'55	0222195732559'	'-2	35452585792472'	'0	251170480118573'	'-9	37421410674215'	'6	97E-21'	'1	12E-19'	NA	Sh3rf2	chr18	42053667	42158960	+
ENSMUSG00000054252.17	'189	784669529642'	'-2	34736885459081'	'0	128759169096688'	'-18	2306927814059'	'2	95E-74'	'2	12E-72'	NA	Fgfr3	chr5	33721674	33737068	+
ENSMUSG00000005958.14	'236	008909230134'	'-2	34160820891567'	'0	254794858502357'	'-9	19017056576127'	'3	92E-20'	'6	05E-19'	NA	Ephb3	chr16	21204755	21223305	+
ENSMUSG00000069372.2	'38	2136564852405'	'-2	33759481128866'	'0	28719852419239'	'-8	13929952412549'	'3	98E-16'	'4	87E-15'	NA	Ctxn3	chr18	57468486	57478134	+
ENSMUSG00000021047.6	'17	114764542256'	'-2	33284281276698'	'0	29376871705516'	'-7	94108656684828'	'2	00E-15'	'2	34E-14'	NA	Nova1	chr12	46694517	46818775	-
ENSMUSG00000040794.5	'50	5635788686945'	'-2	32899724328981'	'0	203952860726716'	'-11	4192918647536'	'3	35E-30'	'8	12E-29'	NA	C1qtnf4	chr2	90885860	90890525	+
ENSMUSG00000032625.14	'62	7347950441917'	'-2	32845573162051'	'0	195904152176502'	'-11	885688515283'	'1	40E-32'	'3	66E-31'	NA	Thsd7a	chr6	12311610	12749410	-
ENSMUSG00000002808.6	'125	612700265974'	'-2	327160581264'	'0	155824762721613'	'-14	9344721635903'	'1	97E-50'	'8	38E-49'	NA	Epdr1	chr13	19591709	19619830	-
ENSMUSG00000031709.15	'10	4397602146912'	'-2	31568417433048'	'0	308220590862386'	'-7	51307421691492'	'5	78E-14'	'6	08E-13'	NA	Tbc1d9	chr8	83165352	83272934	+
ENSMUSG00000021747.11	'7	1747240058622'	'-2	31329709137748'	'0	306280194536807'	'-7	55287848395132'	'4	26E-14'	'4	54E-13'	NA	4930452B06Rik	chr14	8431192	8666240	-
ENSMUSG00000034957.10	'22	3917100864673'	'-2	31245455322235'	'0	281912600090692'	'-8	20273571482235'	'2	35E-16'	'2	92E-15'	NA	Cebpa	chr7	35119293	35121928	+
ENSMUSG00000028654.13	'47	3241642657542'	'-2	30160878578209'	'0	228145995859589'	'-10	0883154977596'	'6	22E-24'	'1	17E-22'	NA	Mycl	chr4	122995652	123002485	+
ENSMUSG00000058254.12	'20	9294324761684'	'-2	30090198050158'	'0	281023548856922'	'-8	18757712604732'	'2	67E-16'	'3	29E-15'	NA	Tspan7	chrX	10485158	10596605	+
ENSMUSG00000098134.1	'41	4845733412124'	'-2	30047397857726'	'0	253801925997508'	'-9	06405248713457'	'1	26E-19'	'1	87E-18'	NA	Rnf113a2	chr12	84417196	84418578	+
ENSMUSG00000051076.8	'93	080914711501'	'-2	29839006856223'	'0	169902831010555'	'-13	5276737585347'	'1	07E-41'	'3	76E-40'	NA	Vtcn1	chr3	100825459	100896922	+
ENSMUSG00000042216.13	'13	4952251337393'	'-2	29572291785249'	'0	303587872955697'	'-7	561971746439'	'3	97E-14'	'4	24E-13'	NA	Sgsm1	chr5	113243220	113310786	-
ENSMUSG00000056899.10	'15	7702318078141'	'-2	29283378760985'	'0	301931388823983'	'-7	59389011040024'	'3	10E-14'	'3	34E-13'	NA	Immp2l	chr12	41024090	41955588	+
ENSMUSG00000056900.13	'13	5228916989282'	'-2	29150447907846'	'0	306897711522211'	'-7	46667177057989'	'8	22E-14'	'8	58E-13'	NA	Usp13	chr3	32817546	32938071	+
ENSMUSG00000029864.7	'26	991026946086'	'-2	28713879170997'	'0	275202889446855'	'-8	31073683967131'	'9	51E-17'	'1	21E-15'	NA	Gstk1	chr6	42245935	42250447	+
ENSMUSG00000053414.7	'8	60391509473272'	'-2	27936983800201'	'0	307720319630609'	'-7	40727762384423'	'1	29E-13'	'1	33E-12'	NA	Hunk	chr16	90386397	90499553	+
ENSMUSG00000061132.13	'17	5172530849468'	'-2	27674589807093'	'0	293675607797414'	'-7	75258767708587'	'9	00E-15'	'1	01E-13'	NA	Blnk	chr19	40928927	40994535	-
ENSMUSG00000000544.14	'65	0773247952509'	'-2	27178871720454'	'0	220094835453645'	'-10	3218629029712'	'5	61E-25'	'1	11E-23'	NA	Gpa33	chr1	166130238	166166510	+
ENSMUSG00000008734.9	'68	8680671428827'	'-2	26451903364216'	'0	22512932339478'	'-10	0587475655988'	'8	41E-24'	'1	58E-22'	NA	Gprc5b	chr7	118972047	118995211	-
ENSMUSG00000074971.4	'24	3374799967566'	'-2	26059118458887'	'0	286447457179873'	'-7	89181795099459'	'2	98E-15'	'3	44E-14'	NA	Fibin	chr2	110360917	110363183	-
ENSMUSG00000027800.14	'508	01137050511'	'-2	25407233436518'	'0	088576210290159'	'-25	4478299193572'	'7	46E-143'	'1	61E-140'	NA	Tm4sf1	chr3	57285611	57301988	-
ENSMUSG00000031740.7	'34	5274682236668'	'-2	25053800566116'	'0	237395460512185'	'-9	48012232755245'	'2	54E-21'	'4	18E-20'	NA	Mmp2	chr8	92827328	92853417	+
ENSMUSG00000041144.10	'29	284043062512'	'-2	2499469464729'	'0	286500931619833'	'-7	85319242681704'	'4	06E-15'	'4	61E-14'	NA	Dnah7b	chr1	46066315	46373546	+
ENSMUSG00000031934.13	'10	3519142982561'	'-2	2479246314624'	'0	303512352641919'	'-7	40636949994085'	'1	30E-13'	'1	33E-12'	NA	Panx1	chr9	15005161	15045478	-
ENSMUSG00000049775.16	'6708	28822051136'	'-2	23375582994923'	'0	07558760541157'	'-29	5518798060418'	'6	21E-192'	'2	56E-189'	NA	Tmsb4x	chrX	167207093	167209315	-
ENSMUSG00000027514.14	'9	03804181488557'	'-2	23370424579292'	'0	307305151071116'	'-7	26868468688962'	'3	63E-13'	'3	62E-12'	NA	Zbp1	chr2	173206612	173218923	-
ENSMUSG00000022602.14	'2903	85444305981'	'-2	22438294618833'	'0	24985097160081'	'-8	90283888806426'	'5	44E-19'	'7	78E-18'	NA	Arc	chr15	74669083	74672570	-
ENSMUSG00000044807.13	'349	481921585205'	'-2	20170919358556'	'0	107842939493063'	'-20	415886324456'	'1	21E-92'	'1	24E-90'	NA	Zfp354c	chr11	50811086	50827724	-
ENSMUSG00000029093.14	'22	5596254612914'	'-2	19986773985875'	'0	271256864526763'	'-8	10990624586277'	'5	07E-16'	'6	17E-15'	NA	Sorcs2	chr5	36017180	36398139	-
ENSMUSG00000041323.5	'32	6363195991941'	'-2	19235513384965'	'0	267065873869937'	'-8	20904259342898'	'2	23E-16'	'2	78E-15'	NA	Ak7	chr12	105705982	105782447	+
ENSMUSG00000035246.16	'330	180833860731'	'-2	18433241084438'	'0	128940275475294'	'-16	9406525834739'	'2	26E-64'	'1	33E-62'	NA	Pcyt1b	chrX	93654863	93749951	+
ENSMUSG00000071226.11	'17	6227530591882'	'-2	1793580718466'	'0	288794005719189'	'-7	5464103433148'	'4	47E-14'	'4	77E-13'	NA	Cecr2	chr6	120666369	120771190	+
ENSMUSG00000044229.8	'7	51914685282861'	'-2	17901441706363'	'0	307462831950868'	'-7	08708237427485'	'1	37E-12'	'1	31E-11'	NA	Nxpe4	chr9	48362041	48400025	+
ENSMUSG00000022321.15	'44	9713693165075'	'-2	17695575919215'	'0	279308528933987'	'-7	79408980993436'	'6	49E-15'	'7	29E-14'	NA	Cdh10	chr15	18818947	19014236	+
ENSMUSG00000058056.15	'421	833496950453'	'-2	17626851343669'	'0	103782581726944'	'-20	9694967809004'	'1	25E-97'	'1	38E-95'	NA	Palld	chr8	61513246	61902690	-
ENSMUSG00000054459.6	'66	9650747426247'	'-2	17460043374446'	'0	244231974045636'	'-8	90383186821447'	'5	40E-19'	'7	72E-18'	NA	Vsnl1	chr12	11325247	11436649	-
ENSMUSG00000044022.5	'41	2779073252325'	'-2	16406959152801'	'0	237501145748339'	'-9	11182800701562'	'8	10E-20'	'1	22E-18'	NA	Pcdhb21	chr18	37513621	37518325	+
ENSMUSG00000032841.15	'60	3368420713432'	'-2	16170484259356'	'0	206614058447394'	'-10	4625254391581'	'1	28E-25'	'2	60E-24'	NA	Prr5l	chr2	101714285	101883027	-
ENSMUSG00000093587.2	'12	2475951682888'	'-2	15537578248373'	'0	30747151388901'	'-7	01000152899294'	'2	38E-12'	'2	22E-11'	NA	Gm20554	chr13	72626174	72627013	-
ENSMUSG00000025610.7	'222	308816335635'	'-2	15377679933661'	'0	140806660766469'	'-15	2959866217458'	'8	13E-53'	'3	65E-51'	NA	Map3k7cl	chr16	87553330	87595336	+
ENSMUSG00000022037.14	'275	731438838826'	'-2	15135337797302'	'0	132010002277004'	'-16	2968967567981'	'1	04E-59'	'5	49E-58'	NA	Clu	chr14	65968483	65981548	+
ENSMUSG00000039158.11	'62	4839280337106'	'-2	14463242709817'	'0	203508605475774'	'-10	5382886491916'	'5	75E-26'	'1	18E-24'	NA	Akna	chr4	63367125	63403354	-
ENSMUSG00000028488.15	'104	498713554387'	'-2	14357121065857'	'0	172900546608011'	'-12	3977121687089'	'2	69E-35'	'7	77E-34'	NA	Sh3gl2	chr4	85205126	85639195	+
ENSMUSG00000021253.6	'2409	66901775201'	'-2	1397739497347'	'0	054824574822719'	'-39	0294672900588'	0	0	NA	Tgfb3	chr12	86056744	86079041	-
ENSMUSG00000020431.5	'9	96153113344919'	'-2	13962871531098'	'0	307014476045722'	'-6	969146024868'	'3	19E-12'	'2	94E-11'	NA	Adcy1	chr11	7063489	7178506	+
ENSMUSG00000035783.8	'74	2762184698667'	'-2	13923995086756'	'0	214105418486347'	'-9	99152644520284'	'1	66E-23'	'3	05E-22'	NA	Acta2	chr19	34241090	34255336	-
ENSMUSG00000037169.14	'16	2413777653044'	'-2	13245298276169'	'0	296041277746838'	'-7	20322854634236'	'5	88E-13'	'5	79E-12'	NA	Mycn	chr12	12936096	12941914	-
ENSMUSG00000040488.16	'303	29562172706'	'-2	12458036382662'	'0	123609569894171'	'-17	187830729009'	'3	28E-66'	'2	01E-64'	NA	Ltbp4	chr7	27305136	27337692	-
ENSMUSG00000109244.1	'14	060787308812'	'-2	12162443131765'	'0	301275107838391'	'-7	04214976982342'	'1	89E-12'	'1	78E-11'	NA	RP24-330M21.1	chr7	88311478	88315864	+
ENSMUSG00000017314.12	'67	0321205650229'	'-2	11909752535242'	'0	203611865213603'	'-10	4075345664622'	'2	29E-25'	'4	60E-24'	NA	Mpp2	chr11	102057015	102088515	-
ENSMUSG00000037161.14	'159	432904434704'	'-2	11889553329174'	'0	146307272252248'	'-14	4825031638793'	'1	56E-47'	'6	23E-46'	NA	Mgarp	chr3	51388412	51396738	-
ENSMUSG00000028926.15	'49	745383657062'	'-2	11380692774229'	'0	207200027860789'	'-10	2017695150239'	'1	95E-24'	'3	77E-23'	NA	Cdk14	chr5	4803391	5420312	-
ENSMUSG00000035000.8	'14	3999495893379'	'-2	11063071761622'	'0	299129616658212'	'-7	05590687139429'	'1	71E-12'	'1	62E-11'	NA	Dpp4	chr2	62330073	62412231	-
ENSMUSG00000035829.13	'36	7318532685521'	'-2	11019644943634'	'0	230930342249995'	'-9	13780505790764'	'6	37E-20'	'9	67E-19'	NA	Ppp1r26	chr2	28446800	28455508	+
ENSMUSG00000060572.17	'14	5015827801793'	'-2	10468648926128'	'0	291296857899012'	'-7	22522894493748'	'5	00E-13'	'4	95E-12'	NA	Mfap2	chr4	141010418	141015984	+
ENSMUSG00000020303.2	'9	49501605796409'	'-2	10260799579848'	'0	308393244169209'	'-6	8179444120534'	'9	24E-12'	'8	17E-11'	NA	Stc2	chr11	31357307	31370074	-
ENSMUSG00000021594.10	'1179	75768582537'	'-2	09560965485807'	'0	071412424305808'	'-29	3451689286457'	'2	75E-189'	'1	09E-186'	NA	Srd5a1	chr13	69573449	69611442	-
ENSMUSG00000089812.2	'12	6565143049284'	'-2	09512914471755'	'0	303749804658108'	'-6	89754894517799'	'5	29E-12'	'4	77E-11'	NA	Gm15867	chr1	192854923	192856246	+
ENSMUSG00000044499.11	'7	77490954378739'	'-2	09134428480541'	'0	307580277375077'	'-6	79934455698253'	'1	05E-11'	'9	26E-11'	NA	Hs3st5	chr10	36506814	36834397	+
ENSMUSG00000061718.12	'20	9304596339174'	'-2	08623676662011'	'0	278454478801264'	'-7	49220043290837'	'6	77E-14'	'7	09E-13'	NA	Ppp1r1b	chr11	98348404	98357796	+
ENSMUSG00000049119.14	'67	2799801263681'	'-2	08573382109545'	'0	229093058409609'	'-9	10430824737713'	'8	68E-20'	'1	30E-18'	NA	Fam110b	chr4	5644090	6108223	+
ENSMUSG00000043313.6	'33	4389550810994'	'-2	08432390185086'	'0	261265118488522'	'-7	97781163405645'	'1	49E-15'	'1	75E-14'	NA	Pcdhb19	chr18	37496991	37504128	+
ENSMUSG00000047844.3	'71	3850051089674'	'-2	07284245710183'	'0	187732824996695'	'-11	0414492358399'	'2	41E-28'	'5	41E-27'	NA	Bex4	chrX	136138996	136140443	+
ENSMUSG00000019817.18	'3443	53635936913'	'-2	04680471523568'	'0	09801011830104'	'-20	8836062104209'	'7	55E-97'	'8	29E-95'	NA	Plagl1	chr10	13060504	13131694	+
ENSMUSG00000027499.12	'871	726133238623'	'-2	0464396136732'	'0	089862526465553'	'-22	7730033214419'	'8	49E-115'	'1	22E-112'	NA	Pkia	chr3	7366669	7445366	+
ENSMUSG00000044033.16	'85	0117208237284'	'-2	04635653015467'	'0	170039759520272'	'-12	0345767126935'	'2	34E-33'	'6	31E-32'	NA	Ccdc141	chr2	77009902	77170636	-
ENSMUSG00000045991.18	'51	0204031232816'	'-2	046026450785'	'0	239111943197041'	'-8	55677229430136'	'1	16E-17'	'1	55E-16'	NA	Onecut2	chr18	64340364	64398488	+
ENSMUSG00000028115.16	'286	052337067753'	'-2	03637153623784'	'0	10736985172647'	'-18	9659527650798'	'3	26E-80'	'2	77E-78'	NA	Bnipl	chr3	95241271	95251193	-
ENSMUSG00000020186.6	'535	348546436413'	'-2	03410777834693'	'0	108835692197978'	'-18	6897123293596'	'6	00E-78'	'4	79E-76'	NA	Csrp2	chr10	110920177	110939599	+
ENSMUSG00000056665.2	'235	983065010728'	'-2	03356976772175'	'0	125904266766705'	'-16	1517144727896'	'1	10E-58'	'5	71E-57'	NA	Them6	chr15	74721204	74724639	+
ENSMUSG00000044835.15	'18	0843817083114'	'-2	03299350500517'	'0	288216028024023'	'-7	05371425365599'	'1	74E-12'	'1	64E-11'	NA	Ankrd45	chr1	161142691	161170498	+
ENSMUSG00000048186.14	'17	4407261539823'	'-2	03158341175783'	'0	295642913928701'	'-6	87174735480985'	'6	34E-12'	'5	68E-11'	NA	Bend7	chr2	4717831	4802142	+
ENSMUSG00000027030.15	'5	86543802277632'	'-2	02999450135896'	'0	305088776242915'	'-6	65378296231604'	'2	86E-11'	'2	42E-10'	NA	Stk39	chr2	68210445	68472268	-
ENSMUSG00000063838.6	'127	893642611121'	'-2	02869645299088'	'0	145961438211494'	'-13	8988521752667'	'6	44E-44'	'2	38E-42'	NA	Cdc42ep5	chr7	4151260	4164860	-
ENSMUSG00000060961.14	'10	7955479974232'	'-2	02460151029274'	'0	304556040072943'	'-6	64771419344642'	'2	98E-11'	'2	52E-10'	NA	Slc4a4	chr5	88886818	89239653	+
ENSMUSG00000039620.16	'35	2206411353496'	'-2	02410092929678'	'0	262923292905009'	'-7	69844659608786'	'1	38E-14'	'1	52E-13'	NA	6430573F11Rik	chr8	36457548	36514320	+
ENSMUSG00000091243.1	'49	5322342448178'	'-2	02238570529352'	'0	280611455993054'	'-7	20706750241721'	'5	72E-13'	'5	64E-12'	NA	Vgll3	chr16	65815633	65863057	+
ENSMUSG00000000093.6	'19	2533942967085'	'-2	01592273739913'	'0	29799291708645'	'-6	7650021923652'	'1	33E-11'	'1	16E-10'	NA	Tbx2	chr11	85832551	85841948	+
ENSMUSG00000041700.9	'16	641441356405'	'-2	01575467281092'	'0	298070618729511'	'-6	76267483659685'	'1	35E-11'	'1	18E-10'	NA	Lhfpl1	chrX	145290359	145349089	-
ENSMUSG00000028637.15	'9	81058063893975'	'-2	01462408227934'	'0	306205049363025'	'-6	57933004850904'	'4	73E-11'	'3	93E-10'	NA	Ccdc30	chr4	119322893	119415521	-
ENSMUSG00000073489.5	'42	2619146407816'	'-2	00984725073714'	'0	235132129340264'	'-8	54773550673995'	'1	26E-17'	'1	67E-16'	NA	Ifi204	chr1	173747293	173766943	-
ENSMUSG00000051242.1	'10	1526971321487'	'-1	9706297294238'	'0	306807275609207'	'-6	42302150596283'	'1	34E-10'	'1	06E-09'	NA	Pcdhb9	chr18	37400855	37403909	+
ENSMUSG00000056486.17	'264	927651789097'	'-1	97032401086918'	'0	110116649488213'	'-17	8930617670136'	'1	34E-71'	'9	26E-70'	NA	Chn1	chr2	73610660	73775346	-
ENSMUSG00000045410.17	'11	0900044088457'	'-1	97010884688827'	'0	307518896474406'	'-6	40646434893877'	'1	49E-10'	'1	18E-09'	NA	Akr1e1	chr13	4590757	4609174	-
ENSMUSG00000051910.13	'11	2084183558669'	'-1	96496278881792'	'0	300156674275789'	'-6	54645709131385'	'5	89E-11'	'4	85E-10'	NA	Sox6	chr7	115470872	116038796	-
ENSMUSG00000029084.5	'25	0853204381975'	'-1	96050745005595'	'0	27275031880186'	'-7	18791992129681'	'6	58E-13'	'6	44E-12'	NA	Cd38	chr5	43868553	43912375	+
ENSMUSG00000037254.18	'8	08230562253462'	'-1	95997546248207'	'0	308001951271378'	'-6	36351638160613'	'1	97E-10'	'1	54E-09'	NA	Itih2	chr2	10094593	10131396	-
ENSMUSG00000045912.8	'28	1078501275901'	'-1	95993838429923'	'0	271686777547707'	'-7	21396308642614'	'5	43E-13'	'5	37E-12'	NA	C2cd4c	chr10	79606857	79614025	-
ENSMUSG00000051498.6	'20	8954164481421'	'-1	95551678710396'	'0	286174812961843'	'-6	83329454072079'	'8	30E-12'	'7	36E-11'	NA	Tlr6	chr5	64952031	64960097	-
ENSMUSG00000032109.14	'61	8867550128959'	'-1	95507310770557'	'0	198282547209057'	'-9	86003627260378'	'6	20E-23'	'1	11E-21'	NA	Nlrx1	chr9	44252713	44268599	-
ENSMUSG00000034687.8	'2020	88092069803'	'-1	94446736128346'	'0	111206859888458'	'-17	4851386257447'	'1	86E-68'	'1	19E-66'	NA	Fras1	chr5	96373955	96784728	+
ENSMUSG00000032262.13	'36	5416984026645'	'-1	94307673334454'	'0	25959245025092'	'-7	48510494610449'	'7	15E-14'	'7	48E-13'	NA	Elovl4	chr9	83778692	83806277	-
ENSMUSG00000034755.18	'227	099436965303'	'-1	9381416032081'	'0	259044133241534'	'-7	48189730821259'	'7	33E-14'	'7	66E-13'	NA	Pcdh11x	chrX	120290259	120910619	+
ENSMUSG00000048728.15	'14	3173170354564'	'-1	93775311122697'	'0	300287371655352'	'-6	4529956772574'	'1	10E-10'	'8	81E-10'	NA	Zfp454	chr11	50872720	50887651	-
ENSMUSG00000033538.13	'44	4828062826047'	'-1	93117240147895'	'0	203552522069332'	'-9	4873420473816'	'2	37E-21'	'3	91E-20'	NA	Casp4	chr9	5308828	5336783	+
ENSMUSG00000020014.15	'16	3104556999624'	'-1	9287116939497'	'0	290042500078743'	'-6	64975544420585'	'2	94E-11'	'2	49E-10'	NA	Cfap54	chr10	92775619	93081618	-
ENSMUSG00000031255.14	'333	40301494068'	'-1	92837549840148'	'0	106164987643857'	'-18	1639497276677'	'9	96E-74'	'7	14E-72'	NA	Sytl4	chrX	133936385	133981812	-
ENSMUSG00000040189.16	'13	8043219371084'	'-1	92633973914355'	'0	298600397733838'	'-6	45122964926731'	'1	11E-10'	'8	90E-10'	NA	Ccdc114	chr7	45928398	45948956	+
ENSMUSG00000030616.15	'164	258375716517'	'-1	92076498960954'	'0	155212316243825'	'-12	375081025092'	'3	57E-35'	'1	02E-33'	NA	Sytl2	chr7	90302252	90410719	+
ENSMUSG00000039007.9	'539	088740042302'	'-1	9052896998989'	'0	085198707073067'	'-22	3628945245015'	'9	05E-111'	'1	25E-108'	NA	Cpq	chr15	33083129	33594552	+
ENSMUSG00000055044.12	'66	248950919597'	'-1	90234627594739'	'0	198892859232743'	'-9	564678607799'	'1	13E-21'	'1	89E-20'	NA	Pdlim1	chr19	40221173	40271842	-
ENSMUSG00000000308.14	'196	413333860448'	'-1	90218951622404'	'0	146525571451124'	'-12	9819627890586'	'1	55E-38'	'4	98E-37'	NA	Ckmt1	chr2	121357714	121363737	+
ENSMUSG00000042807.15	'302	397699413156'	'-1	89659010416989'	'0	104631718347396'	'-18	1263400250475'	'1	97E-73'	'1	41E-71'	NA	Hecw2	chr1	53806876	54195168	-
ENSMUSG00000029304.14	'1970	45359894692'	'-1	89230963519407'	'0	064454142967396'	'-29	3590070098567'	'1	83E-189'	'7	40E-187'	NA	Spp1	chr5	104435118	104441050	+
ENSMUSG00000016624.15	'30	7161674468536'	'-1	89149578122503'	'0	257305781582106'	'-7	35115926892398'	'1	96E-13'	'1	99E-12'	NA	Phf21b	chr15	84785381	84856049	-
ENSMUSG00000049721.14	'60	7108573036619'	'-1	8827704111241'	'0	19712854744948'	'-9	55097795567439'	'1	28E-21'	'2	15E-20'	NA	Gal3st1	chr11	3983636	3999326	+
ENSMUSG00000061517.8	'95	0507248835428'	'-1	88194417490734'	'0	170223360093904'	'-11	0557339126026'	'2	06E-28'	'4	62E-27'	NA	Sox21	chr14	118233232	118237030	-
ENSMUSG00000054200.6	'76	281486265364'	'-1	88118177736222'	'0	176250219416775'	'-10	6733584989976'	'1	36E-26'	'2	85E-25'	NA	Ffar4	chr19	38097079	38114263	+
ENSMUSG00000031137.17	'5	50612987984597'	'-1	88040018787459'	'0	302817818353306'	'-6	20967484047018'	'5	31E-10'	'3	98E-09'	NA	Fgf13	chrX	59062145	59568071	-
ENSMUSG00000035557.9	'7	57761598159322'	'-1	87858536717816'	'0	307191512323783'	'-6	11535570422307'	'9	63E-10'	'7	11E-09'	NA	Krt17	chr11	100256217	100261029	-
ENSMUSG00000039270.9	'479	159420903934'	'-1	87659675944535'	'0	112553909314872'	'-16	6728705459312'	'2	06E-62'	'1	17E-60'	NA	Megf9	chr4	70427065	70534995	-
ENSMUSG00000022018.7	'123	989829029901'	'-1	8749683928099'	'0	163018651690265'	'-11	5015574805043'	'1	30E-30'	'3	17E-29'	NA	Rgcc	chr14	79288756	79301645	-
ENSMUSG00000035835.14	'149	441779643734'	'-1	87181342296576'	'0	149145683628875'	'-12	5502352962723'	'3	96E-36'	'1	18E-34'	NA	Plppr3	chr10	79860475	79874634	-
ENSMUSG00000000555.6	'469	405910625298'	'-1	86273472955168'	'0	093422315444176'	'-19	9388627941334'	'1	87E-88'	'1	81E-86'	NA	Itga5	chr15	103344289	103366763	-
ENSMUSG00000025584.17	'9	15368590576519'	'-1	85641637779047'	'0	307510108660698'	'-6	03692797572004'	'1	57E-09'	'1	13E-08'	NA	Pde8a	chr7	81213596	81334533	+
ENSMUSG00000068735.14	'6	24414789800502'	'-1	84803577265643'	'0	297088957321786'	'-6	22047951332895'	'4	96E-10'	'3	73E-09'	NA	Trp53i11	chr2	93187548	93201759	+
ENSMUSG00000038146.7	'253	951463668742'	'-1	845222141265'	'0	151862527404362'	'-12	1506086643201'	'5	69E-34'	'1	57E-32'	NA	Notch3	chr17	32120820	32166880	-
ENSMUSG00000049604.3	'323	027984774707'	'-1	8419105652437'	'0	108261241900552'	'-17	0135732133542'	'6	51E-65'	'3	90E-63'	NA	Hoxb13	chr11	96194316	96197447	+
ENSMUSG00000048402.14	'4	90971582302209'	'-1	83397071983681'	'0	294574118347132'	'-6	22583793215539'	'4	79E-10'	'3	61E-09'	NA	Gli2	chr1	118834132	119053619	-
ENSMUSG00000048040.8	'99	355949058492'	'-1	83297703476322'	'0	194616649127462'	'-9	41839787593264'	'4	58E-21'	'7	44E-20'	NA	Arxes2	chrX	135993824	135995355	+
ENSMUSG00000027938.11	'59	8060184740432'	'-1	82433603036793'	'0	226771094622883'	'-8	04483496188866'	'8	64E-16'	'1	04E-14'	NA	Creb3l4	chr3	90237500	90243512	-
ENSMUSG00000000216.8	'495	059350582036'	'-1	82372024723624'	'0	093305015021558'	'-19	5457901894648'	'4	48E-85'	'4	08E-83'	NA	Scnn1g	chr7	121734479	121768475	+
ENSMUSG00000034607.6	'20	3467000773324'	'-1	82371156325465'	'0	30067895982102'	'-6	06531153473532'	'1	32E-09'	'9	55E-09'	NA	Pof1b	chrX	112638431	112698651	-
ENSMUSG00000078234.6	'14	0844225806666'	'-1	82035472404214'	'0	292812269506647'	'-6	21679797472017'	'5	07E-10'	'3	82E-09'	NA	Klhdc7a	chr4	139960220	139968026	-
ENSMUSG00000046808.17	'53	0482936289918'	'-1	81470290244023'	'0	197052839283984'	'-9	20921976579573'	'3	29E-20'	'5	08E-19'	NA	Atp10d	chr5	72203329	72298775	+
ENSMUSG00000036158.12	'8	5397650809411'	'-1	80547289662444'	'0	307566776803645'	'-5	87018180372935'	'4	35E-09'	'3	01E-08'	NA	Prickle1	chr15	93499114	93595891	-
ENSMUSG00000004633.17	'4	71805235927532'	'-1	79471267885168'	'0	293563877517394'	'-6	1135337699896'	'9	74E-10'	'7	18E-09'	NA	Chn2	chr6	54039554	54301810	+
ENSMUSG00000028347.14	'423	139925246494'	'-1	79398673638496'	'0	082342093139148'	'-21	7869945733993'	'3	08E-105'	'3	95E-103'	NA	Tmeff1	chr4	48585174	48663131	+
ENSMUSG00000061186.15	'4	57858684061615'	'-1	79180267019293'	'0	293682990517237'	'-6	1011455482566'	'1	05E-09'	'7	72E-09'	NA	Sfmbt2	chr2	10370510	10595253	+
ENSMUSG00000026536.9	'9	45193797211125'	'-1	7823987930063'	'0	306803695068835'	'-5	80957407506579'	'6	26E-09'	'4	28E-08'	NA	Mnda	chr1	173896345	173913046	-
ENSMUSG00000035131.14	'166	194755711'	'-1	77928409536296'	'0	267812250575238'	'-6	64377410496048'	'3	06E-11'	'2	58E-10'	NA	Brinp3	chr1	146494760	146902472	+
ENSMUSG00000027386.9	'108	667443921094'	'-1	77611886537898'	'0	159678833912364'	'-11	1230701143131'	'9	69E-29'	'2	21E-27'	NA	Fbln7	chr2	128862981	128897034	+
ENSMUSG00000028015.3	'119	270360566075'	'-1	77330383925491'	'0	203410859332167'	'-8	71784252363403'	'2	84E-18'	'3	92E-17'	NA	Ctso	chr3	81932601	81956725	+
ENSMUSG00000052504.6	'231	116624364677'	'-1	77273048007883'	'0	264650999942357'	'-6	6983706105964'	'2	11E-11'	'1	81E-10'	NA	Epha3	chr16	63543538	63864158	-
ENSMUSG00000049047.11	'22	1919836413633'	'-1	7655989466609'	'0	293099263415681'	'-6	02389417866559'	'1	70E-09'	'1	22E-08'	NA	Armcx3	chrX	134756595	134761455	+
ENSMUSG00000030946.12	'46	9502780218676'	'-1	76322181338106'	'0	234082214703518'	'-7	53248945296554'	'4	98E-14'	'5	27E-13'	NA	Lhpp	chr7	132610638	132706420	+
ENSMUSG00000039200.15	'14	8573612199445'	'-1	75634478654564'	'0	288235077631424'	'-6	09344567281134'	'1	11E-09'	'8	10E-09'	NA	Atf7ip2	chr16	10192712	10243051	+
ENSMUSG00000033610.15	'432	382594932594'	'-1	75009877837411'	'0	094523493375924'	'-18	5149608406229'	'1	56E-76'	'1	18E-74'	NA	Pank1	chr19	34810894	34879455	-
ENSMUSG00000036098.15	'10	4523908565899'	'-1	74579101207032'	'0	30639908752362'	'-5	69776831315054'	'1	21E-08'	'8	03E-08'	NA	Myrf	chr19	10208272	10240748	-
ENSMUSG00000000296.7	'270	927138062016'	'-1	74296591695653'	'0	108761997078451'	'-16	0255048985475'	'8	48E-58'	'4	23E-56'	NA	Tpd52l1	chr10	31332380	31445921	-
ENSMUSG00000031292.14	'113	057795042154'	'-1	74184318702763'	'0	189665441861951'	'-9	18376679445609'	'4	16E-20'	'6	40E-19'	NA	Cdkl5	chrX	160771923	160994704	-
ENSMUSG00000015890.2	'60	2433023445122'	'-1	73733562665269'	'0	212300169850444'	'-8	18339254215654'	'2	76E-16'	'3	40E-15'	NA	Amdhd1	chr10	93523338	93540033	-
ENSMUSG00000026335.16	'1576	03452881371'	'-1	73597927439232'	'0	064089089759747'	'-27	0869703548615'	'1	40E-161'	'4	13E-159'	NA	Pam	chr1	97795114	98095646	-
ENSMUSG00000020689.4	'36	8363353988849'	'-1	73576204028758'	'0	22327115990726'	'-7	77423309400355'	'7	59E-15'	'8	51E-14'	NA	Itgb3	chr11	104608000	104670476	+
ENSMUSG00000027805.16	'4229	76519080487'	'-1	73481919182153'	'0	049884290632903'	'-34	7768640149264'	'5	44E-265'	'5	05E-262'	NA	Pfn2	chr3	57841895	57848079	-
ENSMUSG00000053279.6	'52	597650271905'	'-1	73378001068427'	'0	269780210575458'	'-6	42663895541489'	'1	30E-10'	'1	04E-09'	NA	Aldh1a1	chr19	20601961	20643462	+
ENSMUSG00000038065.13	'267	490188303006'	'-1	72888187553591'	'0	107995865946735'	'-16	0087783025752'	'1	11E-57'	'5	53E-56'	NA	Mturn	chr6	54681624	54703851	+
ENSMUSG00000024424.14	'129	750015994299'	'-1	72867591656675'	'0	148014715135778'	'-11	6790814682242'	'1	63E-31'	'4	15E-30'	NA	Ttc39c	chr18	12599926	12737050	+
ENSMUSG00000021209.12	'28	1385928559639'	'-1	72080678581407'	'0	272149142737619'	'-6	32302850012322'	'2	56E-10'	'1	99E-09'	NA	Ppp4r4	chr12	103532283	103613831	+
ENSMUSG00000028167.15	'172	762136954445'	'-1	71525642015834'	'0	139893328720216'	'-12	261173823298'	'1	46E-34'	'4	14E-33'	NA	Bdh2	chr3	135281221	135304426	+
ENSMUSG00000037347.7	'23	9340089388729'	'-1	71237316135498'	'0	262929164694533'	'-6	51267866516211'	'7	38E-11'	'6	03E-10'	NA	Chst7	chrX	20059560	20097521	+
ENSMUSG00000035486.14	'24	8382589003755'	'-1	70637087137546'	'0	268767125999555'	'-6	34888238295291'	'2	17E-10'	'1	69E-09'	NA	Plk5	chr10	80356459	80365489	+
ENSMUSG00000042515.13	'30	8850723040751'	'-1	70497646636265'	'0	292920680872855'	'-5	82060802699934'	'5	86E-09'	'4	01E-08'	NA	Mum1l1	chrX	139210042	139238335	+
ENSMUSG00000031853.4	'9	75396743537371'	'-1	70241461556832'	'0	308459783585338'	'-5	51908127464966'	'3	41E-08'	'2	14E-07'	NA	BC021891	chr8	125910450	125947439	+
ENSMUSG00000028207.18	'6	77326207368955'	'-1	702222771048'	'0	308093299546417'	'-5	52502366508475'	'3	29E-08'	'2	07E-07'	NA	Asph	chr4	9448069	9669344	-
ENSMUSG00000030600.15	'127	679816030252'	'-1	7008162331692'	'0	138953087303812'	'-12	2402190996338'	'1	90E-34'	'5	33E-33'	NA	Lrfn1	chr7	28451980	28468242	+
ENSMUSG00000085569.1	'47	4251198673193'	'-1	69472737971347'	'0	206689600701919'	'-8	19938387784469'	'2	42E-16'	'3	00E-15'	NA	Gm12602	chr4	89100664	89128226	-
ENSMUSG00000046169.9	'11	826144004855'	'-1	69129425905063'	'0	302619994351595'	'-5	58883844629785'	'2	29E-08'	'1	47E-07'	NA	Adamts6	chr13	104287873	104494763	+
ENSMUSG00000030917.13	'385	058709657196'	'-1	68242465532776'	'0	098925965207779'	'-17	006906647755'	'7	30E-65'	'4	36E-63'	NA	Tmem159	chr7	120102353	120120992	+
ENSMUSG00000040570.14	'93	7774762545682'	'-1	6809215342165'	'0	155360695949797'	'-10	8194773712887'	'2	78E-27'	'5	99E-26'	NA	Rundc3b	chr5	8490334	8622952	-
ENSMUSG00000097440.1	'8	06618997794703'	'-1	67871114307768'	'0	305903424935919'	'-5	48771607715521'	'4	07E-08'	'2	53E-07'	NA	Gm6277	chr18	11820676	11839337	-
ENSMUSG00000020866.17	'621	589426835666'	'-1	67557153759436'	'0	123611357102548'	'-13	5551584973241'	'7	39E-42'	'2	60E-40'	NA	Cacna1g	chr11	94408391	94474198	-
ENSMUSG00000016200.13	'4	49040783500832'	'-1	66935985342648'	'0	29250538593768'	'-5	70710808648888'	'1	15E-08'	'7	63E-08'	NA	Syt14	chr1	192891233	193035775	-
ENSMUSG00000022479.15	'19	2346386252755'	'-1	66804180848189'	'0	295320835263488'	'-5	64823611918086'	'1	62E-08'	'1	06E-07'	NA	Vdr	chr15	97854425	97910630	-
ENSMUSG00000052676.16	'6	93345956799626'	'-1	66184387990366'	'0	307916171506168'	'-5	39706593445473'	'6	77E-08'	'4	09E-07'	NA	Zmat1	chrX	134971372	135009209	-
ENSMUSG00000045672.15	'36	7283246366661'	'-1	65456362972071'	'0	252119655893846'	'-6	56261259700179'	'5	29E-11'	'4	37E-10'	NA	Col27a1	chr4	63214004	63334991	+
ENSMUSG00000013846.9	'13	317478201286'	'-1	65426972796379'	'0	305376935617227'	'-5	41714037643407'	'6	06E-08'	'3	68E-07'	NA	St3gal1	chr15	67102875	67113992	-
ENSMUSG00000039137.18	'196	813750017894'	'-1	65321294323413'	'0	134096843805455'	'-12	3285000326524'	'6	36E-35'	'1	81E-33'	NA	Whrn	chr4	63414910	63495991	-
ENSMUSG00000026158.11	'16	6098502810837'	'-1	65308071130897'	'0	292937455536345'	'-5	64311828367017'	'1	67E-08'	'1	09E-07'	NA	Ogfrl1	chr1	23366424	23397772	-
ENSMUSG00000003420.7	'155	778673908035'	'-1	6521069602616'	'0	1360392672073'	'-12	1443388675717'	'6	15E-34'	'1	69E-32'	NA	Fcgrt	chr7	45092993	45103822	-
ENSMUSG00000037541.20	'6	2355502703579'	'-1	6517142932334'	'0	307038102727067'	'-5	37950918326788'	'7	47E-08'	'4	49E-07'	NA	Shank2	chr7	144001928	144424494	+
ENSMUSG00000020911.14	'2403	37869416582'	'-1	65120625979299'	'0	059136168616708'	'-27	9221041609122'	'1	44E-171'	'4	53E-169'	NA	Krt19	chr11	100140810	100148665	-
ENSMUSG00000097289.1	'909	273848993392'	'-1	64763443707032'	'0	066758539983288'	'-24	6805043591845'	'1	73E-134'	'3	25E-132'	NA	2010300F17Rik	chr11	96712982	96747436	-
ENSMUSG00000020057.2	'56	5381761252768'	'-1	63829144380064'	'0	196891537511451'	'-8	32078140334172'	'8	74E-17'	'1	12E-15'	NA	Dram1	chr10	88322804	88379080	-
ENSMUSG00000037379.7	'4	28989303092897'	'-1	63613360033637'	'0	298073191352017'	'-5	48903305565692'	'4	04E-08'	'2	51E-07'	NA	Spon2	chr5	33198184	33218455	-
ENSMUSG00000018906.14	'714	333911800505'	'-1	63058748010422'	'0	098191531877973'	'-16	6061924986629'	'6	29E-62'	'3	53E-60'	NA	P4ha2	chr11	54100095	54131665	+
ENSMUSG00000106633.1	'14	3997150471106'	'-1	62208083707492'	'0	296212161034263'	'-5	47607779306296'	'4	35E-08'	'2	69E-07'	NA	Gm43431	chr5	88423215	88423554	+
ENSMUSG00000008855.17	'2276	32629618844'	'-1	61961601260696'	'0	060145134899019'	'-26	9284625485709'	'1	02E-159'	'2	96E-157'	NA	Hdac5	chr11	102194432	102230166	-
ENSMUSG00000057530.14	'1056	55784128789'	'-1	61941260722168'	'0	077020237206546'	'-21	0258065406742'	'3	81E-98'	'4	29E-96'	NA	Ece1	chr4	137862237	137965229	+
ENSMUSG00000039246.8	'368	303049557506'	'-1	61917910100007'	'0	098026651036349'	'-16	5177437348101'	'2	73E-61'	'1	51E-59'	NA	Lyplal1	chr1	186087731	186117310	-
ENSMUSG00000029771.12	'68	2733216546785'	'-1	61871340907803'	'0	206791298399771'	'-7	82776365158614'	'4	97E-15'	'5	62E-14'	NA	Irf5	chr6	29526625	29541871	+
ENSMUSG00000024164.15	'42	5865588408934'	'-1	61691501034969'	'0	229663681437302'	'-7	04036006141922'	'1	92E-12'	'1	80E-11'	NA	C3	chr17	57203970	57228136	-
ENSMUSG00000001300.16	'627	485262486141'	'-1	61582654060072'	'0	106071494150611'	'-15	2333721094417'	'2	12E-52'	'9	48E-51'	NA	Efnb2	chr8	8617434	8661242	-
ENSMUSG00000052854.15	'44	582066516675'	'-1	61452778452163'	'0	289311181585791'	'-5	58059241150646'	'2	40E-08'	'1	53E-07'	NA	Nrk	chrX	138914430	139010532	+
ENSMUSG00000047143.3	'13	843166323411'	'-1	61411524062921'	'0	307291455738888'	'-5	25271760891641'	'1	50E-07'	'8	71E-07'	NA	Dmrta2	chr4	109978053	109983687	+
ENSMUSG00000021760.3	'608	555292243045'	'-1	61345739723555'	'0	090604133104677'	'-17	8077681662876'	'6	15E-71'	'4	20E-69'	NA	Gpx8	chr13	113042763	113046388	-
ENSMUSG00000034792.8	'36	1458432558672'	'-1	60474383728296'	'0	280819406278096'	'-5	71450477213023'	'1	10E-08'	'7	32E-08'	NA	Gna15	chr10	81502306	81524225	-
ENSMUSG00000031125.2	'7	26525717909161'	'-1	60425725553212'	'0	299687791462991'	'-5	35309512509866'	'8	65E-08'	'5	16E-07'	NA	3830403N18Rik	chrX	56136572	56153498	+
ENSMUSG00000038009.7	'36	0719065830799'	'-1	60201898873839'	'0	254683154334533'	'-6	29024323545991'	'3	17E-10'	'2	44E-09'	NA	Dnajc22	chr15	99093170	99104737	+
ENSMUSG00000079339.6	'397	498828314034'	'-1	6006821237772'	'0	085380811887892'	'-18	7475626945192'	'2	03E-78'	'1	65E-76'	NA	Ifit1bl1	chr19	34592888	34601968	-
ENSMUSG00000046157.13	'49	5098866412947'	'-1	59981576422779'	'0	21977523407153'	'-7	27932685858092'	'3	35E-13'	'3	36E-12'	NA	Tmem229b	chr12	78961795	79007627	-
ENSMUSG00000082100.1	'3	84622965241571'	'-1	59777456249948'	'0	28679411827942'	'-5	57115526665991'	'2	53E-08'	'1	61E-07'	NA	Glns-ps1	chr11	19720355	19721472	+
ENSMUSG00000029156.11	'309	780237533334'	'-1	59731293383935'	'0	109561566894419'	'-14	5791355410117'	'3	81E-48'	'1	54E-46'	NA	Sgcb	chr5	73632749	73647790	-
ENSMUSG00000027555.8	'282	392543408607'	'-1	59675254605375'	'0	121952504900342'	'-13	0932328725728'	'3	60E-39'	'1	18E-37'	NA	Car13	chr3	14641727	14663002	+
ENSMUSG00000030218.2	'66	8502668619483'	'-1	59591931711939'	'0	281784087355503'	'-5	66362469966572'	'1	48E-08'	'9	73E-08'	NA	Mgp	chr6	136872435	136875823	-
ENSMUSG00000005267.13	'18	7047423655838'	'-1	59375191447956'	'0	299640093310342'	'-5	31888739211171'	'1	04E-07'	'6	17E-07'	NA	Zfp287	chr11	62700356	62731905	-
ENSMUSG00000042035.11	'77	1001555993955'	'-1	59310605886886'	'0	180856404497864'	'-8	80867925740321'	'1	27E-18'	'1	78E-17'	NA	Igsf3	chr3	101377083	101463059	+
ENSMUSG00000022340.14	'20	2417234432402'	'-1	59050974805126'	'0	274657486840717'	'-5	79088437146317'	'7	00E-09'	'4	76E-08'	NA	Sybu	chr15	44671859	44788063	-
ENSMUSG00000066720.6	'397	012785499086'	'-1	58470723282412'	'0	158515336370049'	'-9	99718556647835'	'1	57E-23'	'2	89E-22'	NA	Cldn9	chr17	23682584	23684018	-
ENSMUSG00000026971.15	'1443	20990693216'	'-1	58293206051773'	'0	085723411609782'	'-18	4655746988155'	'3	91E-76'	'2	93E-74'	NA	Itgb6	chr2	60598292	60722643	-
ENSMUSG00000073234.3	'10	394900511871'	'-1	57797652906428'	'0	30518725276969'	'-5	17051913126628'	'2	33E-07'	'1	32E-06'	NA	Gm8773	chr5	5573799	5576946	+
ENSMUSG00000006435.15	'26	711585220769'	'-1	57686210154666'	'0	282686673146206'	'-5	57812677901197'	'2	43E-08'	'1	55E-07'	NA	Neurl1a	chr19	47178820	47259440	+
ENSMUSG00000048583.16	'29	6418500412717'	'-1	57620132900693'	'0	298321677545053'	'-5	28356283719573'	'1	27E-07'	'7	42E-07'	NA	Igf2	chr7	142650766	142666816	-
ENSMUSG00000030208.15	'1019	07121500392'	'-1	57281839023866'	'0	090715598237782'	'-17	3379046249138'	'2	43E-67'	'1	52E-65'	NA	Emp1	chr6	135362545	135383173	+
ENSMUSG00000055963.12	'20	6752673913154'	'-1	56200532809981'	'0	304048392642698'	'-5	13735762430225'	'2	79E-07'	'1	56E-06'	NA	Triqk	chr4	12906838	12983553	+
ENSMUSG00000038903.13	'23	0714975516299'	'-1	56045382794089'	'0	265043698007014'	'-5	88753416766617'	'3	92E-09'	'2	73E-08'	NA	Ccdc68	chr18	69925426	69969484	+
ENSMUSG00000042793.13	'1631	13614322128'	'-1	55786577761966'	'0	059186985954287'	'-26	3210865108568'	'1	10E-152'	'3	01E-150'	NA	Lgr6	chr1	134983301	135105276	-
ENSMUSG00000075012.4	'5	99537723403542'	'-1	55699918364452'	'0	300316236252285'	'-5	18453215541947'	'2	17E-07'	'1	23E-06'	NA	Fjx1	chr2	102449366	102452499	-
ENSMUSG00000040855.15	'14	7797852739559'	'-1	55635175934458'	'0	300024741584567'	'-5	18741138189065'	'2	13E-07'	'1	21E-06'	NA	Reps2	chrX	162411954	162643649	-
ENSMUSG00000053965.10	'661	618340585391'	'-1	55614033405377'	'0	097932661131446'	'-15	8899014493756'	'7	44E-57'	'3	64E-55'	NA	Pde5a	chr3	122728947	122859374	+
ENSMUSG00000000184.12	'23	3851056992869'	'-1	55597228042251'	'0	293254348170472'	'-5	3058796574706'	'1	12E-07'	'6	60E-07'	NA	Ccnd2	chr6	127125162	127152193	-
ENSMUSG00000067714.13	'9	58566681836956'	'-1	5557013235483'	'0	30652363564554'	'-5	07530624929458'	'3	87E-07'	'2	12E-06'	NA	Lpar5	chr6	125067920	125082472	+
ENSMUSG00000066258.13	'11	3675341721353'	'-1	54702350692638'	'0	302733264947251'	'-5	1101867090686'	'3	22E-07'	'1	79E-06'	NA	Trim12a	chr7	104299894	104315466	-
ENSMUSG00000019768.16	'4	50475116383207'	'-1	5456563841425'	'0	302417377161296'	'-5	11100386707643'	'3	20E-07'	'1	78E-06'	NA	Esr1	chr10	4611593	5005614	+
ENSMUSG00000040254.11	'37	0461642045154'	'-1	54550997208769'	'0	279991408012957'	'-5	5198478519604'	'3	39E-08'	'2	13E-07'	NA	Sema3d	chr5	12383385	12588948	+
ENSMUSG00000026193.15	'6541	30290860672'	'-1	53990797227273'	'0	102644775323916'	'-15	0023025274618'	'7	09E-51'	'3	07E-49'	NA	Fn1	chr1	71585520	71653200	-
ENSMUSG00000079042.9	'10	5152839112204'	'-1	53865020643566'	'0	306852539656237'	'-5	01429842542411'	'5	32E-07'	'2	87E-06'	NA	Apela	chr8	65012976	65037336	-
ENSMUSG00000042428.6	'832	835577755612'	'-1	53512875228766'	'0	089002221153654'	'-17	2482072063956'	'1	15E-66'	'7	15E-65'	NA	Mgat3	chr15	80173721	80215519	+
ENSMUSG00000040990.17	'59	2466379503325'	'-1	53271124384078'	'0	226102554409526'	'-6	7788320562919'	'1	21E-11'	'1	06E-10'	NA	Sh3kbp1	chrX	159627272	159978069	+
ENSMUSG00000024013.14	'13	3366145078163'	'-1	53122922100989'	'0	303459507745798'	'-5	04590952639576'	'4	51E-07'	'2	45E-06'	NA	Fgd2	chr17	29360914	29379660	+
ENSMUSG00000027955.16	'386	203235652096'	'-1	52542382083391'	'0	103091108525961'	'-14	7968514709469'	'1	54E-49'	'6	42E-48'	NA	Fam198b	chr3	79884533	79946280	+
ENSMUSG00000028699.9	'274	209503701986'	'-1	51987398501712'	'0	103389147879848'	'-14	7005175706005'	'6	40E-49'	'2	65E-47'	NA	Tspan1	chr4	116161869	116167601	-
ENSMUSG00000026321.7	'31	5488174978684'	'-1	5147294634745'	'0	228950360707409'	'-6	61597325636135'	'3	69E-11'	'3	10E-10'	NA	Tnfrsf11a	chr1	105780718	105847981	+
ENSMUSG00000026094.14	'2332	73381673622'	'-1	51092398216614'	'0	071995983902974'	'-20	9862259011884'	'8	76E-98'	'9	75E-96'	NA	Stk17b	chr1	53755506	53785224	-
ENSMUSG00000032085.4	'91	3000338994642'	'-1	5108712299713'	'0	176092362834683'	'-8	57999294035099'	'9	49E-18'	'1	28E-16'	NA	Tagln	chr9	45929628	45936058	-
ENSMUSG00000031099.16	'13	0356901826994'	'-1	50790152159035'	'0	307422967019743'	'-4	90497354901108'	'9	34E-07'	'4	86E-06'	NA	Smarca1	chrX	47809368	47892974	-
ENSMUSG00000029134.14	'15	3946678616097'	'-1	50497446301211'	'0	295238970137246'	'-5	09747904320522'	'3	44E-07'	'1	90E-06'	NA	Plb1	chr5	32232708	32366520	+
ENSMUSG00000028565.18	'13	996374449534'	'-1	50267990056905'	'0	303454868277969'	'-4	95190572850711'	'7	35E-07'	'3	89E-06'	NA	Nfia	chr4	97772734	98118874	+
ENSMUSG00000042770.8	'140	532156685559'	'-1	49898015321274'	'0	14790019635653'	'-10	1350788581733'	'3	86E-24'	'7	35E-23'	NA	Hebp1	chr6	135137522	135198022	-
ENSMUSG00000025789.9	'7	47699694302138'	'-1	49620066321256'	'0	307762808278836'	'-4	86153824622302'	'1	16E-06'	'5	98E-06'	NA	St8sia2	chr7	73939119	74013690	-
ENSMUSG00000041605.16	'489	573502486646'	'-1	4938008774466'	'0	088185984281745'	'-16	9392096670834'	'2	31E-64'	'1	35E-62'	NA	5730559C18Rik	chr1	136213531	136234264	-
ENSMUSG00000024538.7	'2762	5894211099'	'-1	4887512997406'	'0	049129988861513'	'-30	3022926371319'	'1	07E-201'	'4	84E-199'	NA	Ppic	chr18	53406341	53418007	-
ENSMUSG00000078490.9	'5	22097189533023'	'-1	48838150883555'	'0	302134835328066'	'-4	92621616179884'	'8	38E-07'	'4	39E-06'	NA	Cfap74	chr4	155409190	155466823	+
ENSMUSG00000046463.4	'10	3740646866027'	'-1	4871721502658'	'0	30643585871904'	'-4	85312703442236'	'1	22E-06'	'6	22E-06'	NA	5930403N24Rik	chr10	37139402	37151315	+
ENSMUSG00000004383.17	'591	597924529089'	'-1	48627018017633'	'0	09008641240341'	'-16	4982724977521'	'3	78E-61'	'2	06E-59'	NA	Large	chr8	72814599	73353540	-
ENSMUSG00000021765.7	'159	151664494393'	'-1	48602962944737'	'0	163135505543404'	'-9	10917353336058'	'8	30E-20'	'1	25E-18'	NA	Fst	chr13	114452262	114458730	-
ENSMUSG00000016552.13	'909	558347001501'	'-1	48279519728554'	'0	070319626506833'	'-21	0865055880445'	'1	06E-98'	'1	21E-96'	NA	Foxred2	chr15	77940522	77956722	-
ENSMUSG00000031937.6	'11	7498155134148'	'-1	47961531184142'	'0	301058187313669'	'-4	9147154078219'	'8	89E-07'	'4	64E-06'	NA	Vstm5	chr9	15239045	15259393	+
ENSMUSG00000022367.7	'19	5972282540916'	'-1	47848074216717'	'0	289169721237092'	'-5	112847693189'	'3	17E-07'	'1	76E-06'	NA	Has2	chr15	56665627	56694539	-
ENSMUSG00000055538.7	'24	3284122566887'	'-1	47835371482875'	'0	289723891376683'	'-5	10262963749398'	'3	35E-07'	'1	85E-06'	NA	Zcchc24	chr14	25711642	25769039	-
ENSMUSG00000075702.9	'390	271780356837'	'-1	47559235251968'	'0	114896370900276'	'-12	842810795133'	'9	44E-38'	'2	97E-36'	NA	Selm	chr11	3514684	3517351	+
ENSMUSG00000032036.15	'10	676958810743'	'-1	47235967340166'	'0	307487346908285'	'-4	78835857216859'	'1	68E-06'	'8	46E-06'	NA	Kirrel3	chr9	34485894	35036716	+
ENSMUSG00000022096.14	'93	2714822486961'	'-1	46752510396426'	'0	17432188418202'	'-8	41847890097334'	'3	81E-17'	'4	96E-16'	NA	Hr	chr14	70552212	70573548	+
ENSMUSG00000032377.8	'131	77574563397'	'-1	46666314331097'	'0	148479387011885'	'-9	87789061382354'	'5	19E-23'	'9	33E-22'	NA	Plscr4	chr9	92457373	92492456	+
ENSMUSG00000054850.4	'9	47753220023134'	'-1	46343240285864'	'0	308827827366739'	'-4	73866754604592'	'2	15E-06'	'1	07E-05'	NA	Smim10l2a	chrX	56374586	56377799	+
ENSMUSG00000024176.10	'4	73179275938178'	'-1	46309545752683'	'0	303905858894735'	'-4	81430487338387'	'1	48E-06'	'7	49E-06'	NA	Sox8	chr17	25565892	25570686	-
ENSMUSG00000027463.14	'16	9623645000086'	'-1	46046819209721'	'0	289822091893447'	'-5	03918863657277'	'4	68E-07'	'2	54E-06'	NA	Slc52a3	chr2	151996511	152009258	+
ENSMUSG00000019982.14	'81	4650265962117'	'-1	46006071825105'	'0	204056825820836'	'-7	15516725489497'	'8	36E-13'	'8	10E-12'	NA	Myb	chr10	21124936	21160905	-
ENSMUSG00000059895.12	'3	52769713829606'	'-1	45658405049509'	'0	295073682930875'	'-4	93634008979485'	'7	96E-07'	'4	19E-06'	NA	Ptp4a3	chr15	73723145	73758766	+
ENSMUSG00000033436.13	'10	2149537958786'	'-1	45597728505253'	'0	306902023864801'	'-4	74411105771634'	'2	09E-06'	'1	04E-05'	NA	Armcx2	chrX	134804145	134809221	-
ENSMUSG00000031486.14	'130	983464992709'	'-1	45198815746997'	'0	166318942286589'	'-8	73014304629244'	'2	54E-18'	'3	53E-17'	NA	Adgra2	chr8	27085583	27123436	+
ENSMUSG00000055421.8	'89	1037174894344'	'-1	44993957603888'	'0	279622837096541'	'-5	18534033591213'	'2	16E-07'	'1	23E-06'	NA	Pcdh9	chr14	93013410	93890679	-
ENSMUSG00000043458.5	'4	72324908052801'	'-1	44757615234969'	'0	301487131183648'	'-4	80145254182644'	'1	58E-06'	'7	96E-06'	NA	Pcdhb12	chr18	37435621	37438654	+
ENSMUSG00000073433.10	'290	282078023837'	'-1	44720501588821'	'0	116536461395818'	'-12	4184739999334'	'2	07E-35'	'6	01E-34'	NA	Arhgdig	chr17	26196226	26207786	-
ENSMUSG00000022912.8	'676	025055630475'	'-1	4445802697893'	'0	079531189464706'	'-18	1636950171651'	'1	00E-73'	'7	15E-72'	NA	Pros1	chr16	62854307	62929346	+
ENSMUSG00000074738.2	'110	224990844853'	'-1	4427226689899'	'0	141589876353814'	'-10	1894479050516'	'2	21E-24'	'4	26E-23'	NA	B930041F14Rik	chr4	155694342	155696481	+
ENSMUSG00000036904.5	'121	346648886007'	'-1	44116223260563'	'0	135438668774199'	'-10	6406999245416'	'1	93E-26'	'4	03E-25'	NA	Fzd8	chr18	9212856	9216201	+
ENSMUSG00000028378.6	'564	409655341755'	'-1	43901402643583'	'0	086817002325712'	'-16	5752558587207'	'1	05E-61'	'5	87E-60'	NA	Ptgr1	chr4	58965439	58987119	-
ENSMUSG00000052353.13	'64	4671446029867'	'-1	43852181332361'	'0	281974527892751'	'-5	1016019924706'	'3	37E-07'	'1	86E-06'	NA	Cemip	chr7	83932857	84086502	-
ENSMUSG00000053552.14	'14	0106466821853'	'-1	43495138780157'	'0	284350991850679'	'-5	04640894150672'	'4	50E-07'	'2	45E-06'	NA	Ebf4	chr2	130295169	130370481	+
ENSMUSG00000023019.12	'915	852995384915'	'-1	43291639683057'	'0	07829390006292'	'-18	3017629174051'	'8	01E-75'	'5	90E-73'	NA	Gpd1	chr15	99717515	99725005	+
ENSMUSG00000058297.16	'17	8362680131813'	'-1	42864227789595'	'0	304632344540808'	'-4	68972616827484'	'2	74E-06'	'1	34E-05'	NA	Spock2	chr10	60106219	60135198	+
ENSMUSG00000043259.14	'11	9418613624165'	'-1	42376218092887'	'0	304941732062695'	'-4	66896469465894'	'3	03E-06'	'1	47E-05'	NA	Fam13c	chr10	70440668	70558731	+
ENSMUSG00000053040.13	'308	299355639714'	'-1	4234838328435'	'0	113408233429272'	'-12	5518561554111'	'3	88E-36'	'1	16E-34'	NA	Aph1c	chr9	66814994	66834726	-
ENSMUSG00000079057.3	'347	586724325781'	'-1	42060620154496'	'0	099186676736188'	'-14	3225506518725'	'1	58E-46'	'6	17E-45'	NA	Cyp4v3	chr8	45269671	45333216	-
ENSMUSG00000048216.13	'71	3211687314354'	'-1	4118154219721'	'0	192819401408831'	'-7	32195729089861'	'2	44E-13'	'2	47E-12'	NA	Gpr85	chr6	13834458	13839942	-
ENSMUSG00000001661.5	'5	86555770184698'	'-1	40203205330927'	'0	306999394986487'	'-4	56688865256878'	'4	95E-06'	'2	35E-05'	NA	Hoxc6	chr15	102998257	103011881	+
ENSMUSG00000007021.4	'251	883794314914'	'-1	40034295891967'	'0	115252405495057'	'-12	1502276061364'	'5	72E-34'	'1	58E-32'	NA	Syngr3	chr17	24685092	24689955	-
ENSMUSG00000004791.6	'80	4322944119415'	'-1	39905469110007'	'0	163198540838592'	'-8	57271568673998'	'1	01E-17'	'1	36E-16'	NA	Pgf	chr12	85166639	85177296	-
ENSMUSG00000001768.15	'349	585068958909'	'-1	3983652194018'	'0	102126173606018'	'-13	6925253343614'	'1	13E-42'	'4	01E-41'	NA	Rin2	chr2	145784734	145887616	+
ENSMUSG00000020902.12	'697	903794714458'	'-1	39806892175025'	'0	086752899450791'	'-16	1155296318744'	'1	98E-58'	'1	01E-56'	NA	Ntn1	chr11	68209364	68400823	-
ENSMUSG00000032549.7	'55	3244695087311'	'-1	39667019507087'	'0	217879798772037'	'-6	41027852486764'	'1	45E-10'	'1	15E-09'	NA	Rab6b	chr9	103111787	103185276	+
ENSMUSG00000045777.14	'26	4559083881343'	'-1	39653966485978'	'0	268424694904874'	'-5	20272423278601'	'1	96E-07'	'1	12E-06'	NA	Ifitm10	chr7	142325837	142373753	-
ENSMUSG00000056144.13	'31	0775456162351'	'-1	39616853085663'	'0	23991946256157'	'-5	81932168382685'	'5	91E-09'	'4	04E-08'	NA	Trim34a	chr7	104244457	104340693	+
ENSMUSG00000045062.4	'7	08785115739916'	'-1	39387967441743'	'0	308310729529883'	'-4	52102227043099'	'6	15E-06'	'2	87E-05'	NA	Pcdhb7	chr18	37341702	37345202	+
ENSMUSG00000032318.12	'57	73161897143'	'-1	39081507978248'	'0	216681235874752'	'-6	41871491164289'	'1	37E-10'	'1	09E-09'	NA	Isl2	chr9	55538672	55546180	+
ENSMUSG00000027858.13	'9	64381983644246'	'-1	39025721189296'	'0	307440942578071'	'-4	52203015068469'	'6	12E-06'	'2	86E-05'	NA	Tspan2	chr3	102734529	102801513	+
ENSMUSG00000022836.10	'504	958230732127'	'-1	38856132125582'	'0	100438871433563'	'-13	824939502375'	'1	80E-43'	'6	59E-42'	NA	Mylk	chr16	34745210	35002420	+
ENSMUSG00000030499.9	'813	933935241358'	'-1	3868293425742'	'0	069133026002975'	'-20	0603014616275'	'1	64E-89'	'1	63E-87'	NA	Kctd15	chr7	34639014	34656732	-
ENSMUSG00000028480.14	'86	7235316033695'	'-1	3856349285156'	'0	163171866255621'	'-8	49187399955881'	'2	03E-17'	'2	68E-16'	NA	Glipr2	chr4	43957401	43979118	+
ENSMUSG00000053469.13	'50	6931787045566'	'-1	38228861420889'	'0	25107779215053'	'-5	50541966443675'	'3	68E-08'	'2	30E-07'	NA	Tg	chr15	66670753	66850721	+
ENSMUSG00000040329.14	'31	2858129862926'	'-1	3813680303876'	'0	249896350522102'	'-5	52776392092778'	'3	24E-08'	'2	04E-07'	NA	Il7	chr3	7569994	7613760	-
ENSMUSG00000024299.16	'170	257059100484'	'-1	38055225748961'	'0	146711649637139'	'-9	40997024369995'	'4	96E-21'	'8	04E-20'	NA	Adamts10	chr17	33524204	33553782	+
ENSMUSG00000038670.11	'9	59838771490548'	'-1	37314102388723'	'0	308935459332556'	'-4	44475045646703'	'8	80E-06'	'4	02E-05'	NA	Mybpc2	chr7	44501699	44524656	-
ENSMUSG00000057836.12	'4	2482836128721'	'-1	37172427910729'	'0	302432499016489'	'-4	53563781527495'	'5	74E-06'	'2	69E-05'	NA	Xlr3a	chrX	73086293	73097095	-
ENSMUSG00000073652.10	'27	3914396624154'	'-1	37119878698703'	'0	281626494784733'	'-4	86885578018904'	'1	12E-06'	'5	77E-06'	NA	Apol7d	chr1	71652837	71662843	+
ENSMUSG00000040364.7	'18	7963610996844'	'-1	36959337671879'	'0	301191811586344'	'-4	54724638596677'	'5	44E-06'	'2	55E-05'	NA	Sec1	chr7	45677689	45694404	-
ENSMUSG00000072941.5	'23	4789681102176'	'-1	36911786052026'	'0	285948877786104'	'-4	78798123329021'	'1	68E-06'	'8	48E-06'	NA	Sod3	chr5	52363791	52371418	+
ENSMUSG00000040969.14	'25	0726516876937'	'-1	36653465544426'	'0	286406514682965'	'-4	77131135427187'	'1	83E-06'	'9	17E-06'	NA	Arhgef38	chr3	133112278	133234949	-
ENSMUSG00000057329.7	'108	894711558737'	'-1	36241926485614'	'0	191375743697036'	'-7	11908018506758'	'1	09E-12'	'1	04E-11'	NA	Bcl2	chr1	106538178	106714274	-
ENSMUSG00000023032.12	'9	46607791844925'	'-1	36239875085866'	'0	307836371869281'	'-4	42572377846625'	'9	61E-06'	'4	37E-05'	NA	Slc4a8	chr15	100761747	100823968	+
ENSMUSG00000020086.6	'673	953391575084'	'-1	36128087120649'	'0	075327975625011'	'-18	0713852975828'	'5	36E-73'	'3	75E-71'	NA	H2afy2	chr10	61738665	61784147	-
ENSMUSG00000017978.18	'3	16074234645663'	'-1	3609792560912'	'0	282762865846149'	'-4	81314705882104'	'1	49E-06'	'7	53E-06'	NA	Cadps2	chr6	23262773	23839421	-
ENSMUSG00000070527.3	'13	0298011992179'	'-1	36038659792892'	'0	294576741434826'	'-4	61810593498569'	'3	87E-06'	'1	86E-05'	NA	Mkrn3	chr7	62417593	62420139	-
ENSMUSG00000073591.4	'380	871654953574'	'-1	35867175686652'	'0	085915890620122'	'-15	8139751221796'	'2	49E-56'	'1	21E-54'	NA	Pcdhb22	chr18	37517871	37524479	+
ENSMUSG00000030761.15	'193	589927793607'	'-1	35836521371209'	'0	126064440195561'	'-10	7751655550518'	'4	51E-27'	'9	62E-26'	NA	Myo7a	chr7	98051060	98119524	-
ENSMUSG00000027820.12	'9375	28250262191'	'-1	35829600720845'	'0	052771194512034'	'-25	739345485134'	'4	24E-146'	'1	01E-143'	NA	Mme	chr3	63241537	63386030	+
ENSMUSG00000101167.1	'19	4124463873622'	'-1	35756001341981'	'0	280131546427363'	'-4	84615185520284'	'1	26E-06'	'6	44E-06'	NA	H2afy3	chr15	62218221	62219332	-
ENSMUSG00000028179.12	'169	029494649236'	'-1	35642631301862'	'0	126961185662061'	'-10	6837873791529'	'1	21E-26'	'2	55E-25'	NA	Cth	chr3	157894248	157925077	-
ENSMUSG00000057228.5	'63	5789788558715'	'-1	3546710691972'	'0	168184824456276'	'-8	05465697381857'	'7	97E-16'	'9	59E-15'	NA	Aadat	chr8	60506124	60545677	+
ENSMUSG00000041272.11	'3	74731655447829'	'-1	35256851346431'	'0	291680124359008'	'-4	63716379865341'	'3	53E-06'	'1	71E-05'	NA	Tox	chr4	6686353	6991557	-
ENSMUSG00000031827.12	'1845	80952141825'	'-1	35181990492963'	'0	07701641417739'	'-17	5523610047075'	'5	71E-69'	'3	73E-67'	NA	Cotl1	chr8	119809225	119840579	-
ENSMUSG00000028789.16	'132	442962923815'	'-1	35054821457824'	'0	134524975563025'	'-10	0393864330829'	'1	02E-23'	'1	91E-22'	NA	Azin2	chr4	128930233	128962442	-
ENSMUSG00000020029.5	'7887	08561270301'	'-1	34941265754619'	'0	050818494654181'	'-26	5535739838205'	'2	34E-155'	'6	47E-153'	NA	Nudt4	chr10	95547007	95564167	-
ENSMUSG00000053216.14	'49	4074826379771'	'-1	34900639641225'	'0	203063382287373'	'-6	64327748911003'	'3	07E-11'	'2	59E-10'	NA	Btn2a2	chr13	23477676	23488857	-
ENSMUSG00000001870.15	'798	762326226548'	'-1	34842527813657'	'0	087917211417669'	'-15	3374436744882'	'4	30E-53'	'1	94E-51'	NA	Ltbp1	chr17	75005568	75392512	+
ENSMUSG00000028698.13	'697	578847853399'	'-1	34716588210978'	'0	103719703443655'	'-12	9885242377464'	'1	42E-38'	'4	58E-37'	NA	Pik3r3	chr4	116221618	116303056	+
ENSMUSG00000052632.15	'63	9391644855581'	'-1	34622429489987'	'0	196410743531825'	'-6	85412758330981'	'7	17E-12'	'6	40E-11'	NA	Asap2	chr12	21111748	21270171	+
ENSMUSG00000040289.8	'17	2415684933807'	'-1	34541074707896'	'0	295505937999839'	'-4	55290596251806'	'5	29E-06'	'2	49E-05'	NA	Hey1	chr3	8663359	8667256	-
ENSMUSG00000001665.10	'309	395247009989'	'-1	34055320265311'	'0	115603646217082'	'-11	596115230966'	'4	31E-31'	'1	08E-29'	NA	Gstt3	chr10	75774115	75781414	-
ENSMUSG00000072966.11	'8	64339888285579'	'-1	33815069359191'	'0	306920445132361'	'-4	35992686318054'	'1	30E-05'	'5	81E-05'	NA	Gprasp2	chrX	135839034	135844730	+
ENSMUSG00000050671.12	'5	31823333418733'	'-1	32978860342371'	'0	305826369064605'	'-4	34818164140319'	'1	37E-05'	'6	12E-05'	NA	Ism2	chr12	87278638	87299705	-
ENSMUSG00000037071.2	'1438	71551504389'	'-1	32690062207311'	'0	074168234558804'	'-17	8904166988238'	'1	40E-71'	'9	67E-70'	NA	Scd1	chr19	44394451	44407709	-
ENSMUSG00000019734.16	'1001	50505666779'	'-1	32642732234722'	'0	058227156077557'	'-22	7802182297973'	'7	20E-115'	'1	05E-112'	NA	Tmc4	chr7	3665790	3677553	-
ENSMUSG00000019853.5	'701	014392590465'	'-1	31550294691646'	'0	069085376068687'	'-19	0416991521988'	'7	70E-81'	'6	59E-79'	NA	Hebp2	chr10	18540123	18546076	-
ENSMUSG00000027074.14	'3	56518334229366'	'-1	31496639632437'	'0	284663449204912'	'-4	61937210413622'	'3	85E-06'	'1	85E-05'	NA	Slc43a3	chr2	84936579	84958509	+
ENSMUSG00000107709.1	'4	73814116064647'	'-1	31263445666001'	'0	305188900420061'	'-4	30105568994582'	'1	70E-05'	'7	46E-05'	NA	9430018G01Rik	chr6	43467979	43474318	+
ENSMUSG00000040212.11	'53	9069934890029'	'-1	30657078764059'	'0	222180407140579'	'-5	88067509847474'	'4	09E-09'	'2	83E-08'	NA	Emp3	chr7	45918023	45921426	-
ENSMUSG00000047307.2	'5	07455883106938'	'-1	3056458649269'	'0	303190186134092'	'-4	30635925778103'	'1	66E-05'	'7	32E-05'	NA	Pcdhb13	chr18	37442500	37446209	+
ENSMUSG00000052821.3	'208	466424567517'	'-1	3047632181406'	'0	113494916263036'	'-11	4962260963009'	'1	38E-30'	'3	37E-29'	NA	Cysltr1	chrX	106574346	106603679	-
ENSMUSG00000020100.15	'46	4105102007227'	'-1	3047562691719'	'0	231448963394026'	'-5	63733900570832'	'1	73E-08'	'1	12E-07'	NA	Slc29a3	chr10	60712072	60752794	-
ENSMUSG00000023963.9	'1793	11978638309'	'-1	30337695501022'	'0	054516556736234'	'-23	9079104228155'	'2	53E-126'	'4	24E-124'	NA	Cyp39a1	chr17	43667425	43751431	+
ENSMUSG00000028019.9	'29	375077955096'	'-1	30163406018031'	'0	297241585925725'	'-4	37904425831439'	'1	19E-05'	'5	36E-05'	NA	Pdgfc	chr3	81036416	81214040	+
ENSMUSG00000031980.9	'3	6131175923992'	'-1	30113105499622'	'0	288645165049908'	'-4	50771816936982'	'6	55E-06'	'3	04E-05'	NA	Agt	chr8	124556534	124569706	-
ENSMUSG00000071856.10	'206	687599194983'	'-1	29738959956735'	'0	122893229591143'	'-10	5570469901692'	'4	71E-26'	'9	76E-25'	NA	Mcc	chr18	44425060	44812182	-
ENSMUSG00000007655.16	'975	967006881364'	'-1	28872546793703'	'0	073942630707151'	'-17	4287208287331'	'5	00E-68'	'3	16E-66'	NA	Cav1	chr6	17306335	17341452	+
ENSMUSG00000074731.3	'21	2597617298261'	'-1	28728069002028'	'0	261756599407774'	'-4	91785381126118'	'8	75E-07'	'4	57E-06'	NA	Zfp345	chr2	150470991	150485091	-
ENSMUSG00000036745.15	'427	891270260998'	'-1	28637778101891'	'0	102640158947917'	'-12	5328896038797'	'4	93E-36'	'1	46E-34'	NA	Ttll7	chr3	146852367	146984009	+
ENSMUSG00000017688.14	'12	4839898158341'	'-1	28396892921746'	'0	301784995027827'	'-4	25458173988759'	'2	09E-05'	'9	06E-05'	NA	Hnf4g	chr3	3508030	3658052	+
ENSMUSG00000006576.16	'70	9521765494388'	'-1	28224787433811'	'0	176051559489608'	'-7	28336561207118'	'3	26E-13'	'3	26E-12'	NA	Slc4a3	chr1	75546266	75562172	+
ENSMUSG00000048387.7	'127	478110657354'	'-1	28091930421365'	'0	187719213687283'	'-6	82359189053235'	'8	88E-12'	'7	86E-11'	NA	Osr1	chr12	9574442	9581499	+
ENSMUSG00000032565.8	'18	6554641488823'	'-1	27963461146702'	'0	292992602518603'	'-4	36746388976072'	'1	26E-05'	'5	63E-05'	NA	Nudt16	chr9	105128903	105131805	-
ENSMUSG00000081056.1	'5	12295609022588'	'-1	27781539870297'	'0	306222956368508'	'-4	17282692929545'	'3	01E-05'	'0	000126788420887'	NA	Gm13998	chr2	119878069	119878403	-
ENSMUSG00000044216.6	'18	3691698836027'	'-1	27760077137148'	'0	276010467541549'	'-4	628812750296'	'3	68E-06'	'1	77E-05'	NA	Kcnj4	chr15	79483718	79505241	-
ENSMUSG00000021365.14	'1183	79016799466'	'-1	2763045853345'	'0	069772569878378'	'-18	2923545393163'	'9	52E-75'	'6	99E-73'	NA	Nedd9	chr13	41309916	41487320	-
ENSMUSG00000082082.1	'8	75271347237535'	'-1	27112687071994'	'0	308242384540288'	'-4	12379002522869'	'3	73E-05'	'0	000154888042229'	NA	Gm13230	chr4	145446740	145450888	+
ENSMUSG00000069170.13	'17	118958286848'	'-1	27014154903164'	'0	307126127049263'	'-4	13556984303035'	'3	54E-05'	'0	000147614660963'	NA	Adgrv1	chr13	81095068	81633154	-
ENSMUSG00000097233.1	'8	15178911580137'	'-1	26692695426009'	'0	305374079186053'	'-4	14877044455433'	'3	34E-05'	'0	000139795508422'	NA	Gm17552	chr19	4169566	4174284	+
ENSMUSG00000027962.14	'213	26835810025'	'-1	26667738490164'	'0	138218914857232'	'-9	16428396366737'	'4	99E-20'	'7	61E-19'	NA	Vcam1	chr3	116109949	116129688	-
ENSMUSG00000027684.16	'1128	87162284081'	'-1	26645880530049'	'0	091617550457075'	'-13	8233209574169'	'1	84E-43'	'6	73E-42'	NA	Mecom	chr3	29951296	30548008	-
ENSMUSG00000028076.12	'15	1646832662109'	'-1	26558410636016'	'0	29011446695179'	'-4	36236124195237'	'1	29E-05'	'5	76E-05'	NA	Cd1d1	chr3	86995834	86999441	-
ENSMUSG00000017491.8	'4	6750852357728'	'-1	26374389051717'	'0	305229272679008'	'-4	14031026390505'	'3	47E-05'	'0	000144857031797'	NA	Rarb	chr14	16430842	16575472	-
ENSMUSG00000022261.5	'4490	57894215335'	'-1	2618335075515'	'0	048501939521509'	'-26	016145333568'	'3	25E-149'	'8	39E-147'	NA	Sdc2	chr15	32920723	33034730	+
ENSMUSG00000024987.5	'19	2801386016511'	'-1	26124827835576'	'0	270325696681334'	'-4	66566180662634'	'3	08E-06'	'1	50E-05'	NA	Cyp26a1	chr19	37697808	37701528	+
ENSMUSG00000075394.4	'148	024936850958'	'-1	25800932023082'	'0	147454570170861'	'-8	53150444081268'	'1	44E-17'	'1	92E-16'	NA	Hoxc4	chr15	103018934	103036852	+
ENSMUSG00000027611.12	'31	4731725143339'	'-1	25744914587963'	'0	255402744494402'	'-4	92339715600505'	'8	51E-07'	'4	46E-06'	NA	Procr	chr2	155751117	155755471	+
ENSMUSG00000041608.7	'7	68234463086122'	'-1	2572872229401'	'0	307724797115298'	'-4	08575205744313'	'4	39E-05'	'0	000180568998423'	NA	Entpd3	chr9	120539818	120568318	+
ENSMUSG00000073987.4	'354	600568844848'	'-1	25678734782157'	'0	11262384008151'	'-11	1591590813453'	'6	46E-29'	'1	48E-27'	NA	Ggh	chr4	20042052	20066750	+
ENSMUSG00000024610.14	'104	047795697374'	'-1	25288740945186'	'0	162542608122969'	'-7	70805528421209'	'1	28E-14'	'1	41E-13'	NA	Cd74	chr18	60803848	60812646	+
ENSMUSG00000067377.12	'1969	90612933567'	'-1	2528622525026'	'0	061184687915623'	'-20	4767286584898'	'3	47E-93'	'3	62E-91'	NA	Tspan6	chrX	133891068	133898429	-
ENSMUSG00000036885.14	'11	4095339339253'	'-1	25262762461263'	'0	307183804048253'	'-4	07777886758597'	'4	55E-05'	'0	000186542252985'	NA	Arhgef26	chr3	62338344	62462221	+
ENSMUSG00000045326.13	'26	8394303071262'	'-1	25101200366675'	'0	286090557616927'	'-4	37278326865246'	'1	23E-05'	'5	50E-05'	NA	Fndc7	chr3	108853678	108890008	-
ENSMUSG00000023191.9	'11	6784672572632'	'-1	25086607373077'	'0	295332774561059'	'-4	23544618639053'	'2	28E-05'	'9	81E-05'	NA	P3h3	chr6	124841089	124857752	-
ENSMUSG00000046410.10	'6	95700740385921'	'-1	25079876585264'	'0	308961303942662'	'-4	0483994270194'	'5	16E-05'	'0	000209674390585'	NA	Kcnk6	chr7	29221926	29232515	-
ENSMUSG00000041809.5	'14	0613037773982'	'-1	24764073059108'	'0	290113672825289'	'-4	30052371693089'	'1	70E-05'	'7	48E-05'	NA	Efhc1	chr1	20951626	20990841	+
ENSMUSG00000028527.18	'796	524307764655'	'-1	24485441666784'	'0	108818713346786'	'-11	4397090204578'	'2	65E-30'	'6	44E-29'	NA	Ak4	chr4	101419277	101466995	+
ENSMUSG00000030830.18	'10	6009335946996'	'-1	24468803901346'	'0	30307620576207'	'-4	10684842739056'	'4	01E-05'	'0	000165765984678'	NA	Itgal	chr7	127296260	127335138	+
ENSMUSG00000019796.12	'49	4315795845419'	'-1	24312381565563'	'0	206330813753939'	'-6	02490628054286'	'1	69E-09'	'1	21E-08'	NA	Lrp11	chr10	7589800	7625483	+
ENSMUSG00000030720.16	'715	506238807711'	'-1	24139351063922'	'0	065408834003397'	'-18	9789885350158'	'2	54E-80'	'2	17E-78'	NA	Cln3	chr7	126571207	126585817	-
ENSMUSG00000050359.7	'3	69057959282732'	'-1	23879863960878'	'0	28769427892543'	'-4	30595507229349'	'1	66E-05'	'7	33E-05'	NA	Sprr1a	chr3	92483952	92485895	-
ENSMUSG00000001076.6	'19	4550186782545'	'-1	23483865090116'	'0	268937745719041'	'-4	59154086980113'	'4	40E-06'	'2	10E-05'	NA	C1ql4	chr15	99084686	99087817	-
ENSMUSG00000034330.9	'74	3880530844217'	'-1	23451755964107'	'0	185033943580965'	'-6	6718437479601'	'2	53E-11'	'2	15E-10'	NA	Plcg2	chr8	117498291	117635140	+
ENSMUSG00000021223.13	'77	2159233533849'	'-1	23031203357319'	'0	190478683241396'	'-6	45905364651222'	'1	05E-10'	'8	47E-10'	NA	Papln	chr12	83763634	83792382	+
ENSMUSG00000048388.3	'56	2222971981836'	'-1	2300227142006'	'0	222458911696884'	'-5	52921303452476'	'3	22E-08'	'2	03E-07'	NA	Fam171b	chr2	83812636	83883486	+
ENSMUSG00000041559.7	'4	68786003748729'	'-1	22988450298273'	'0	299077913493845'	'-4	11225452463258'	'3	92E-05'	'0	000162400382865'	NA	Fmod	chr1	134037254	134048277	+
ENSMUSG00000045763.7	'1109	80185341626'	'-1	225903596959'	'0	076953404400236'	'-15	9304660594748'	'3	89E-57'	'1	92E-55'	NA	Basp1	chr15	25363285	25413764	-
ENSMUSG00000016942.5	'16	2100003880324'	'-1	22589087185902'	'0	294742564637762'	'-4	15919184718242'	'3	19E-05'	'0	000134051909881'	NA	Tmprss6	chr15	78439668	78468634	-
ENSMUSG00000073207.1	'7	1632568600903'	'-1	22520317465796'	'0	30884306515515'	'-3	96707361404559'	'7	28E-05'	'0	000289871560395'	NA	Ccdc160	chrX	52791200	52799468	+
ENSMUSG00000091133.1	'26	0043022273153'	'-1	22498034754449'	'0	267276831870928'	'-4	58318941813878'	'4	58E-06'	'2	18E-05'	NA	Gm17108	chr13	69610498	69614901	-
ENSMUSG00000043943.14	'3	30982688831364'	'-1	2239297167362'	'0	286095355072056'	'-4	27804819280601'	'1	89E-05'	'8	21E-05'	NA	Naalad2	chr9	18321951	18402995	-
ENSMUSG00000033545.14	'691	099344802305'	'-1	22367191940425'	'0	071168198735465'	'-17	1940830475798'	'2	94E-66'	'1	81E-64'	NA	Znrf1	chr8	111536097	111626030	+
ENSMUSG00000006219.12	'648	505547655825'	'-1	22180796475629'	'0	07578642616949'	'-16	1217255715926'	'1	80E-58'	'9	16E-57'	NA	Fblim1	chr4	141576062	141606096	-
ENSMUSG00000040093.15	'1951	16002730147'	'-1	21967520792612'	'0	063202337847212'	'-19	2979444981071'	'5	59E-83'	'4	92E-81'	NA	Bmf	chr2	118528757	118549687	-
ENSMUSG00000037997.12	'232	814491949413'	'-1	21904208302956'	'0	108226943844479'	'-11	2637578012118'	'1	98E-29'	'4	68E-28'	NA	Parp11	chr6	127446840	127494261	+
ENSMUSG00000019891.13	'365	535077866665'	'-1	21649360399412'	'0	096339046714735'	'-12	6272123866476'	'1	49E-36'	'4	54E-35'	NA	Dcbld1	chr10	52233619	52321378	+
ENSMUSG00000038775.14	'361	578151743076'	'-1	21101947671884'	'0	094936380542264'	'-12	7561159357631'	'2	88E-37'	'8	94E-36'	NA	Vill	chr9	119052778	119071525	+
ENSMUSG00000048399.4	'28	482368605259'	'-1	21001335393762'	'0	26967420818999'	'-4	48694505143461'	'7	23E-06'	'3	34E-05'	NA	Tprg	chr16	25286817	25422344	+
ENSMUSG00000050071.8	'1547	84391892116'	'-1	20884713679155'	'0	063861509578443'	'-18	9291976461455'	'6	56E-80'	'5	51E-78'	NA	Bex1	chrX	136213972	136215513	-
ENSMUSG00000037336.14	'46	6234616494441'	'-1	20466867381816'	'0	221871670132028'	'-5	42957410065606'	'5	65E-08'	'3	44E-07'	NA	Mfsd2b	chr12	4862440	4874359	-
ENSMUSG00000039542.15	'3	67007975878393'	'-1	20190433662039'	'0	284607954903675'	'-4	22301736796914'	'2	41E-05'	'0	000103277549233'	NA	Ncam1	chr9	49502136	49798925	-
ENSMUSG00000016206.6	'21	7537778104569'	'-1	19979886873571'	'0	262213305084562'	'-4	57565976047165'	'4	75E-06'	'2	25E-05'	NA	H2-M3	chr17	37270220	37274484	+
ENSMUSG00000053070.4	'287	222067392319'	'-1	1996792207781'	'0	110321027628041'	'-10	8744384146144'	'1	53E-27'	'3	31E-26'	NA	9230110C19Rik	chr9	8021672	8042823	-
ENSMUSG00000051855.15	'178	469861237284'	'-1	19871296271248'	'0	154239671697714'	'-7	77175514910183'	'7	74E-15'	'8	67E-14'	NA	Mest	chr6	30723547	30748465	+
ENSMUSG00000038331.15	'79	5654132853412'	'-1	19704571572026'	'0	191474441041669'	'-6	25172586590684'	'4	06E-10'	'3	09E-09'	NA	Satb2	chr1	56793981	56978650	-
ENSMUSG00000041301.15	'11	6865523837053'	'-1	19553151403947'	'0	265446502655977'	'-4	50385106632538'	'6	67E-06'	'3	10E-05'	NA	Cftr	chr6	18170687	18322768	+
ENSMUSG00000038879.7	'32	5962233390601'	'-1	19399428309417'	'0	227735672034405'	'-5	2428952936007'	'1	58E-07'	'9	17E-07'	NA	Nipal2	chr15	34572799	34678706	-
ENSMUSG00000075284.10	'21	258365627012'	'-1	19111432458403'	'0	258838684949072'	'-4	60176315923714'	'4	19E-06'	'2	00E-05'	NA	Wipf1	chr2	73429610	73529734	-
ENSMUSG00000055629.4	'395	514006635106'	'-1	19085656901889'	'0	095397354751579'	'-12	4831193917269'	'9	23E-36'	'2	71E-34'	NA	B4galnt4	chr7	141061274	141072119	+
ENSMUSG00000091007.1	'6	53633251373858'	'-1	18992238988841'	'0	30841215088275'	'-3	85822149510828'	'0	000114215118691'	'0	000441757059442'	NA	D630036H23Rik	chr12	36381242	36382181	-
ENSMUSG00000025283.15	'732	045864994654'	'-1	18915110538935'	'0	084898490265158'	'-14	0067403045136'	'1	42E-44'	'5	34E-43'	NA	Sat1	chrX	155213132	155216449	-
ENSMUSG00000097252.1	'8	20168220484568'	'-1	18706259564591'	'0	30830931093114'	'-3	85023271616678'	'0	000118005646993'	'0	000454619141588'	NA	Gm6634	chr3	70772379	70807291	-
ENSMUSG00000049904.7	'152	758672188205'	'-1	18686307473511'	'0	124129609565441'	'-9	56148238031314'	'1	16E-21'	'1	95E-20'	NA	Tmem17	chr11	22512088	22519234	+
ENSMUSG00000063568.11	'55	8635158339304'	'-1	18464994620585'	'0	190739976811706'	'-6	21081100044018'	'5	27E-10'	'3	96E-09'	NA	Jazf1	chr6	52768797	53068631	-
ENSMUSG00000078532.9	'86	9231944176396'	'-1	18440026729056'	'0	17823866948836'	'-6	64502417287121'	'3	03E-11'	'2	56E-10'	NA	Nkain1	chr4	130531602	130574173	-
ENSMUSG00000045709.10	'17	9974894006234'	'-1	183041316569'	'0	27909007903537'	'-4	23892286195908'	'2	25E-05'	'9	67E-05'	NA	Smkr-ps	chr6	29985329	29993776	+
ENSMUSG00000031958.16	'12	8381214276334'	'-1	18243575885477'	'0	299583496375072'	'-3	94693223479303'	'7	92E-05'	'0	000313345945076'	NA	Ldhd	chr8	111623785	111630374	-
ENSMUSG00000052372.10	'8	13184936524368'	'-1	1799580595457'	'0	304610384759477'	'-3	87366327145216'	'0	000107211522175'	'0	000416229013661'	NA	Il1rapl1	chrX	86740870	88115645	-
ENSMUSG00000001663.10	'5	0762466799071'	'-1	17733550434064'	'0	297960396894705'	'-3	95131539832355'	'7	77E-05'	'0	000307923592466'	NA	Gstt1	chr10	75783813	75798584	-
ENSMUSG00000029455.14	'1523	25706055176'	'-1	17722429865571'	'0	062704710295752'	'-18	7740967640747'	'1	23E-78'	'1	01E-76'	NA	Aldh2	chr5	121566027	121593824	-
ENSMUSG00000006567.11	'22	4186621078702'	'-1	17690350338957'	'0	289710580125828'	'-4	06234215843416'	'4	86E-05'	'0	000198444751379'	NA	Atp7b	chr8	21992785	22060305	-
ENSMUSG00000090534.1	'15	1965007037939'	'-1	17504533698264'	'0	292363566876059'	'-4	01912368746266'	'5	84E-05'	'0	000235754412744'	NA	Gm4675	chr14	118236232	118261199	+
ENSMUSG00000062980.15	'46	1298467500621'	'-1	17399901074031'	'0	230426688369823'	'-5	09489165098837'	'3	49E-07'	'1	93E-06'	NA	Cped1	chr6	21985916	22256404	+
ENSMUSG00000038203.18	'7	25411565374772'	'-1	17377735701323'	'0	3087628770891'	'-3	80154948703405'	'0	000143794010604'	'0	000546343912958'	NA	Hoxa13	chr6	52257694	52260880	-
ENSMUSG00000106164.1	'23	504171496943'	'-1	17267838449395'	'0	260672023882851'	'-4	49867372426959'	'6	84E-06'	'3	17E-05'	NA	Gm43270	chr5	101703586	101705850	+
ENSMUSG00000032184.4	'14	7968148256617'	'-1	17224812258738'	'0	305776910215391'	'-3	83367116163755'	'0	000126244884873'	'0	000483752062461'	NA	Lysmd2	chr9	75625732	75637773	+
ENSMUSG00000040158.12	'308	213304699559'	'-1	17205870657967'	'0	087496615566466'	'-13	3954747734137'	'6	43E-41'	'2	20E-39'	NA	Tax1bp3	chr11	73177083	73183162	+
ENSMUSG00000050288.6	'649	426276376346'	'-1	16974303281582'	'0	074744407998392'	'-15	6499069848944'	'3	33E-55'	'1	56E-53'	NA	Fzd2	chr11	102604396	102608058	+
ENSMUSG00000031258.4	'10	6446072079836'	'-1	16783612013979'	'0	297739010242958'	'-3	92234836539164'	'8	77E-05'	'0	000344837575143'	NA	Xkrx	chrX	134149043	134162076	-
ENSMUSG00000087022.4	'29	0846248806582'	'-1	16495719344078'	'0	25142715394643'	'-4	63337859557123'	'3	60E-06'	'1	74E-05'	NA	9130024F11Rik	chr1	56971412	57050084	+
ENSMUSG00000040420.14	'18	3535926775347'	'-1	16298046126681'	'0	303911139598952'	'-3	8267121856787'	'0	000129866208903'	'0	000496603890869'	NA	Cdh18	chr15	22549022	23474418	+
ENSMUSG00000095180.8	'6	60934705407176'	'-1	16074949709939'	'0	30776879198584'	'-3	77149836931093'	'0	000162270218615'	'0	000612943821505'	NA	Rhox5	chrX	37804842	37808876	+
ENSMUSG00000033460.14	'276	283740768212'	'-1	16034609158935'	'0	117873828655673'	'-9	84396710298505'	'7	28E-23'	'1	30E-21'	NA	Armcx1	chrX	134717963	134721917	+
ENSMUSG00000046782.14	'43	6786378874261'	'-1	15983834908463'	'0	23224799981006'	'-4	99396485667556'	'5	92E-07'	'3	17E-06'	NA	4921506M07Rik	chr12	57564113	57737928	+
ENSMUSG00000101176.1	'13	8704648104515'	'-1	1595677044555'	'0	297099807975779'	'-3	90295676175609'	'9	50E-05'	'0	000371634752931'	NA	Gm29095	chr10	41610007	41612837	-
ENSMUSG00000066842.18	'12	9405298891953'	'-1	15953368541287'	'0	30752962606074'	'-3	77047798700164'	'0	000162935174852'	'0	000615330419383'	NA	Hmcn1	chr1	150562524	150993435	-
ENSMUSG00000001911.16	'1308	42559734244'	'-1	15925319431048'	'0	055737136499836'	'-20	7985782390147'	'4	46E-96'	'4	76E-94'	NA	Nfix	chr8	84699876	84800344	-
ENSMUSG00000025723.12	'8	2689617756696'	'-1	15895852151951'	'0	304867668174997'	'-3	80151338597919'	'0	00014381496745'	'0	000546343912958'	NA	Nmb	chr7	80902227	80905076	-
ENSMUSG00000049515.12	'10	811068341561'	'-1	15840301822106'	'0	307459194010265'	'-3	76766426500939'	'0	000164782110511'	'0	000621547144299'	NA	Espnl	chr1	91322075	91348306	+
ENSMUSG00000060969.8	'2	49614323150102'	'-1	15730107147921'	'0	26290988403045'	'-4	40189259428975'	'1	07E-05'	'4	85E-05'	NA	Irx1	chr13	71957921	71963723	-
ENSMUSG00000002006.12	'935	017959961923'	'-1	15696671324382'	'0	065475486597241'	'-17	6702270326093'	'7	11E-70'	'4	75E-68'	NA	Pdzd4	chrX	73793359	73824969	-
ENSMUSG00000022150.16	'1999	99409179509'	'-1	15335117408325'	'0	06377390500807'	'-18	0850015995931'	'4	18E-73'	'2	95E-71'	NA	Dab2	chr15	6299788	6440712	+
ENSMUSG00000036790.5	'3	12966866921825'	'-1	1506664962483'	'0	266909024591204'	'-4	31108126827353'	'1	62E-05'	'7	17E-05'	NA	Slitrk2	chrX	66649318	66661393	+
ENSMUSG00000004885.5	'208	216988634659'	'-1	14692293920334'	'0	12707333915251'	'-9	02567719438644'	'1	79E-19'	'2	63E-18'	NA	Crabp2	chr3	87948666	87953376	+
ENSMUSG00000033278.9	'2	9842011055733'	'-1	14418358296124'	'0	284350015282442'	'-4	02385623867377'	'5	73E-05'	'0	000231315559484'	NA	Ptprm	chr17	66666848	67354459	-
ENSMUSG00000002885.14	'22	0001384340488'	'-1	14059798471085'	'0	250892773274049'	'-4	54615718829406'	'5	46E-06'	'2	57E-05'	NA	Adgre5	chr8	83723251	83741326	-
ENSMUSG00000033770.13	'5	81002542410607'	'-1	13942920466279'	'0	308840444257699'	'-3	68937820757713'	'0	000224802815483'	'0	000827768178425'	NA	Clcnka	chr4	141384610	141398724	-
ENSMUSG00000051579.10	'1125	06055904118'	'-1	13736099563816'	'0	055859055586177'	'-20	3612643232659'	'3	69E-92'	'3	74E-90'	NA	Tceal8	chrX	136168984	136172342	-
ENSMUSG00000024521.7	'1313	04928443581'	'-1	13676052219714'	'0	097691678329868'	'-11	6362062934238'	'2	70E-31'	'6	82E-30'	NA	Pmaip1	chr18	66458604	66465550	+
ENSMUSG00000022883.10	'190	574838392869'	'-1	13597105917701'	'0	27746322118954'	'-4	09413202336107'	'4	24E-05'	'0	000174625272977'	NA	Robo1	chr16	72663149	73046095	+
ENSMUSG00000051486.5	'7	34916100049506'	'-1	13448125878903'	'0	305970130336003'	'-3	7078170262672'	'0	000209053616162'	'0	000774691303468'	NA	Pcdhb11	chr18	37421418	37425836	+
ENSMUSG00000022358.6	'540	838894483857'	'-1	13438337716724'	'0	07990248568186'	'-14	19709746808'	'9	55E-46'	'3	68E-44'	NA	Fbxo32	chr15	58175879	58214892	-
ENSMUSG00000021123.12	'31	4258597064559'	'-1	13426815238615'	'0	286963851767044'	'-3	95265168557516'	'7	73E-05'	'0	000306404562599'	NA	Rdh12	chr12	79208914	79222665	+
ENSMUSG00000038871.5	'1435	81202427664'	'-1	13211695840075'	'0	06536028799175'	'-17	3211745722976'	'3	26E-67'	'2	02E-65'	NA	Bpgm	chr6	34476207	34505613	+
ENSMUSG00000022076.9	'4	15439914344319'	'-1	13175107392622'	'0	297546170432188'	'-3	80361498950681'	'0	000142599753879'	'0	000541949095312'	NA	Klhl1	chr14	96105259	96519102	-
ENSMUSG00000060063.9	'5	76792918935872'	'-1	13139192087517'	'0	300382201153824'	'-3	7665078574206'	'0	000165546876231'	'0	000624305001469'	NA	Alox5ap	chr5	149264767	149288153	+
ENSMUSG00000060985.15	'28	8633195294121'	'-1	12844375554734'	'0	247314907362185'	'-4	56278098066596'	'5	05E-06'	'2	39E-05'	NA	Tdrd5	chr1	156255296	156303664	-
ENSMUSG00000025375.15	'26	8992615407168'	'-1	12731696346564'	'0	225244699363331'	'-5	00485457217008'	'5	59E-07'	'3	01E-06'	NA	Aatk	chr11	120007313	120047167	-
ENSMUSG00000048332.13	'1970	73078612097'	'-1	12699471727736'	'0	061642072321407'	'-18	2828817208011'	'1	13E-74'	'8	25E-73'	NA	Lhfp	chr3	53041528	53261679	+
ENSMUSG00000024186.15	'20	9254930728702'	'-1	12509035163523'	'0	293296305339561'	'-3	83601951730237'	'0	000125044475008'	'0	000479746133922'	NA	Rgs11	chr17	26202951	26211324	+
ENSMUSG00000027199.14	'199	50709980061'	'-1	1247088553724'	'0	125441987707642'	'-8	96596806161639'	'3	08E-19'	'4	48E-18'	NA	Gatm	chr2	122594467	122611303	-
ENSMUSG00000022435.5	'211	464766681112'	'-1	12450494541652'	'0	113947939906206'	'-9	86858513056165'	'5	70E-23'	'1	02E-21'	NA	Upk3a	chr15	85017141	85022560	+
ENSMUSG00000024511.15	'146	679332034914'	'-1	12396214600636'	'0	152229854343895'	'-7	38332274474408'	'1	54E-13'	'1	58E-12'	NA	Rab27b	chr18	69979131	70141605	-
ENSMUSG00000041351.16	'973	118792136184'	'-1	12310779704874'	'0	074729582998362'	'-15	0289584390343'	'4	74E-51'	'2	06E-49'	NA	Rap1gap	chr4	137664726	137729861	+
ENSMUSG00000015599.8	'2	51629190998785'	'-1	12192629775917'	'0	263655420527458'	'-4	25527491721842'	'2	09E-05'	'9	04E-05'	NA	Ttbk1	chr17	46442448	46487675	-
ENSMUSG00000086003.7	'13	6950389438044'	'-1	12122311232688'	'0	304741828197216'	'-3	67925571281038'	'0	00023391563381'	'0	000858769532864'	NA	B230206L02Rik	chr11	94133485	94155776	+
ENSMUSG00000034818.16	'10	1719795345377'	'-1	11990889881083'	'0	305096335213503'	'-3	67067306143527'	'0	000241912610596'	'0	000885852310055'	NA	Celf5	chr10	81459227	81482709	-
ENSMUSG00000022510.14	'20	5468953083244'	'-1	11897663393235'	'0	306255415075352'	'-3	65373664872843'	'0	000258451358137'	'0	000941588284558'	NA	Trp63	chr16	25683763	25892102	+
ENSMUSG00000028786.15	'621	009506996026'	'-1	11413068322522'	'0	077792755653738'	'-14	3217793721604'	'1	60E-46'	'6	23E-45'	NA	Tmem54	chr4	129105548	129111626	+
ENSMUSG00000063011.6	'3278	41464985121'	'-1	11379873234259'	'0	048465305609903'	'-22	9813619934134'	'7	16E-117'	'1	08E-114'	NA	Msln	chr17	25748614	25754327	-
ENSMUSG00000105703.1	'87	4539835581039'	'-1	11352771188678'	'0	284666820420203'	'-3	911687741631'	'9	17E-05'	'0	000359357818077'	NA	Gm43305	chr14	54292443	54297343	-
ENSMUSG00000032363.15	'12	5061898984775'	'-1	11295221925585'	'0	297551828865329'	'-3	74036423671107'	'0	000183753778245'	'0	000687245051018'	NA	Adamts7	chr9	90163069	90208071	+
ENSMUSG00000031389.17	'14	1642665818621'	'-1	11226719943551'	'0	283984596767608'	'-3	91664622692796'	'8	98E-05'	'0	000352346888272'	NA	Arhgap4	chrX	73891442	73921870	-
ENSMUSG00000005087.17	'556	926736482601'	'-1	11139746732281'	'0	10222713447074'	'-10	871844085984'	'1	57E-27'	'3	40E-26'	NA	Cd44	chr2	102811141	102901665	-
ENSMUSG00000032348.5	'153	803961325612'	'-1	11023024492659'	'0	163125487414071'	'-6	80598882814935'	'1	00E-11'	'8	85E-11'	NA	Gsta4	chr9	78191966	78209348	+
ENSMUSG00000022120.3	'614	658095437098'	'-1	10543429363104'	'0	08227273392389'	'-13	4362168474148'	'3	71E-41'	'1	28E-39'	NA	Rnf219	chr14	104477534	104522666	-
ENSMUSG00000029206.13	'9	93199789617578'	'-1	10397169306031'	'0	306944235929972'	'-3	59665230303323'	'0	00032233888401'	'0	00115330381289'	NA	Nsun7	chr5	66259897	66298026	+
ENSMUSG00000035208.15	'3	79389054124966'	'-1	10329002078534'	'0	297987481036776'	'-3	70247104659131'	'0	000213509733049'	'0	000789314544571'	NA	Slfn8	chr11	83002158	83020810	-
ENSMUSG00000054951.2	'42	7372389496413'	'-1	10191113532117'	'0	232351980133018'	'-4	74242196985082'	'2	11E-06'	'1	05E-05'	NA	9130008F23Rik	chr17	40875482	40880558	-
ENSMUSG00000002578.15	'26	7278265026718'	'-1	10130519789907'	'0	255154298597803'	'-4	31623219342677'	'1	59E-05'	'7	02E-05'	NA	Ikzf4	chr10	128630843	128645991	-
ENSMUSG00000066456.14	'615	746213853377'	'-1	09980838148953'	'0	10072494862736'	'-10	9189272020219'	'9	36E-28'	'2	04E-26'	NA	Hmgn3	chr9	83109948	83146685	-
ENSMUSG00000091955.2	'317	848151533904'	'-1	09945799518026'	'0	127227940459108'	'-8	6416394953248'	'5	54E-18'	'7	54E-17'	NA	Gm9844	chr7	24862213	24862697	+
ENSMUSG00000078252.1	'2	62110896485294'	'-1	09944752551906'	'0	275039495766565'	'-3	99741688899909'	'6	40E-05'	'0	000257383210341'	NA	Krtap17-1	chr11	99993234	99993994	-
ENSMUSG00000022144.3	'145	301884888803'	'-1	09911958508567'	'0	182227735028119'	'-6	0315713462392'	'1	62E-09'	'1	17E-08'	NA	Gdnf	chr15	7811011	7837575	+
ENSMUSG00000106590.1	'5	63814528277813'	'-1	09809722180431'	'0	30304954059772'	'-3	62349079836412'	'0	000290653548638'	'0	001050663362952'	NA	Gm42879	chr5	121593695	121595908	+
ENSMUSG00000041417.15	'675	986122978199'	'-1	09617439661543'	'0	107479620781747'	'-10	1989045797006'	'2	01E-24'	'3	88E-23'	NA	Pik3r1	chr13	101680563	101768217	-
ENSMUSG00000025592.17	'107	82346293554'	'-1	09480650298877'	'0	286798058036218'	'-3	8173428038014'	'0	000134896680517'	'0	000514568915022'	NA	Dach2	chrX	113297510	113836386	+
ENSMUSG00000027603.15	'52	7061748598024'	'-1	09443487370493'	'0	230456233031032'	'-4	74899228938433'	'2	04E-06'	'1	02E-05'	NA	Ggt7	chr2	155490379	155518237	-
ENSMUSG00000021509.5	'2	9690580139235'	'-1	09433056262835'	'0	274913528105977'	'-3	98063554808586'	'6	87E-05'	'0	00027511760113'	NA	Slc25a48	chr13	56438355	56474239	+
ENSMUSG00000030376.7	'8	18271369916148'	'-1	09372073801071'	'0	308199550255809'	'-3	54874216105412'	'0	000387075898535'	'0	001367020472235'	NA	Slc8a2	chr7	16130300	16160509	+
ENSMUSG00000085936.7	'26	8016003102278'	'-1	09344690965867'	'0	273647818203023'	'-3	99581811702012'	'6	45E-05'	'0	00025907052248'	NA	2610307P16Rik	chr13	28460034	28885620	-
ENSMUSG00000016758.3	'31	416138746445'	'-1	0924415522237'	'0	229165653763281'	'-4	76703875246572'	'1	87E-06'	'9	35E-06'	NA	Bik	chr15	83526862	83544635	+
ENSMUSG00000021732.14	'4	38025850539683'	'-1	08927544388923'	'0	299922321458988'	'-3	63185853787206'	'0	000281387366616'	'0	001019747816618'	NA	Fgf10	chr13	118669791	118792115	+
ENSMUSG00000063415.12	'5	28521548124931'	'-1	08902323493708'	'0	295025950949176'	'-3	69127946688556'	'0	000223128810709'	'0	000822419408872'	NA	Cyp26b1	chr6	84571414	84593908	-
ENSMUSG00000021998.16	'16	7977631380749'	'-1	08875572727672'	'0	265724282290858'	'-4	09731364363978'	'4	18E-05'	'0	000172511147069'	NA	Lcp1	chr14	75131101	75230842	+
ENSMUSG00000023805.16	'317	066648093745'	'-1	08792987053314'	'0	095742828087631'	'-11	3630429794427'	'6	39E-30'	'1	53E-28'	NA	Synj2	chr17	5941280	6044290	+
ENSMUSG00000027997.9	'1233	95706373725'	'-1	0868717969722'	'0	059377361811743'	'-18	3044810986745'	'7	62E-75'	'5	64E-73'	NA	Casp6	chr3	129901425	129914103	+
ENSMUSG00000096520.7	'3	28157389197364'	'-1	08401161027536'	'0	283880943965862'	'-3	81854306644026'	'0	000134242151257'	'0	000512282612552'	NA	Gm3376	chrY	3771673	3783267	+
ENSMUSG00000022637.10	'1037	76039622833'	'-1	08327732382334'	'0	098370339403174'	'-11	0122352977099'	'3	34E-28'	'7	43E-27'	NA	Cblb	chr16	52031549	52208047	+
ENSMUSG00000028532.14	'2	27056085896904'	'-1	08073430592259'	'0	261529445646628'	'-4	13236185795633'	'3	59E-05'	'0	000149460066699'	NA	Cachd1	chr4	100776675	101029220	+
ENSMUSG00000032332.17	'8	73871775741006'	'-1	08015267173212'	'0	308413982992922'	'-3	50228177480822'	'0	000461291491146'	'0	001605615979207'	NA	Col12a1	chr9	79598991	79718831	-
ENSMUSG00000039629.14	'94	414208930247'	'-1	07909062232481'	'0	160628445910691'	'-6	71792979261455'	'1	84E-11'	'1	59E-10'	NA	Strip2	chr6	29917012	29959681	+
ENSMUSG00000044006.8	'402	417391854785'	'-1	07716070279858'	'0	113172463865632'	'-9	51786915302535'	'1	77E-21'	'2	94E-20'	NA	Cilp2	chr8	69880369	69887687	-
ENSMUSG00000047115.15	'199	82405395572'	'-1	07664944386462'	'0	120261813968128'	'-8	95254618519191'	'3	47E-19'	'5	04E-18'	NA	Fam221a	chr6	49367739	49390539	+
ENSMUSG00000044628.4	'2	51373541458452'	'-1	0757126113917'	'0	278470387622701'	'-3	86293358003'	'0	000112033476708'	'0	000433680234033'	NA	Rnf208	chr2	25242255	25244262	+
ENSMUSG00000041642.18	'4	36140876519624'	'-1	07548224388613'	'0	295412205074897'	'-3	64061547021545'	'0	000271987092431'	'0	000987801382032'	NA	Kif21b	chr1	136131389	136177998	+
ENSMUSG00000048706.3	'13	6870844620697'	'-1	07510371346752'	'0	307051847102517'	'-3	50137517039124'	'0	000462863750899'	'0	001610183263803'	NA	Lurap1l	chr4	80910646	80955628	+
ENSMUSG00000054942.13	'818	878485879635'	'-1	0744884532204'	'0	07186477575331'	'-14	9515314277023'	'1	52E-50'	'6	51E-49'	NA	Fam73a	chr3	152273849	152340407	-
ENSMUSG00000032735.14	'4	91439485363415'	'-1	0723721050293'	'0	300158619788442'	'-3	57268468846617'	'0	000353340115989'	'0	001256237743925'	NA	Ablim3	chr18	61799395	61911852	-
ENSMUSG00000079523.8	'1631	17483231364'	'-1	07161408092248'	'0	157279559005466'	'-6	81343518317747'	'9	53E-12'	'8	42E-11'	NA	Tmsb10	chr6	72957347	72958748	-
ENSMUSG00000024039.14	'96	8676353439677'	'-1	07100311841495'	'0	161615384376728'	'-6	62686366489976'	'3	43E-11'	'2	88E-10'	NA	Cbs	chr17	31612623	31637199	-
ENSMUSG00000037579.6	'31	6205854539355'	'-1	0699339260043'	'0	276752920513068'	'-3	8660257822059'	'0	000110623248712'	'0	0004287574287'	NA	Kcnh3	chr15	99224976	99242817	+
ENSMUSG00000104850.1	'7	97356864161262'	'-1	06962812056132'	'0	30893623285575'	'-3	46229417855548'	'0	000535591389671'	'0	001841113988592'	NA	Gm42901	chr3	53038585	53041755	-
ENSMUSG00000034949.18	'159	254543910775'	'-1	06716694577616'	'0	141544611258744'	'-7	53943888280832'	'4	72E-14'	'5	02E-13'	NA	Zfr2	chr10	81233155	81252123	+
ENSMUSG00000008153.11	'5	86066038462655'	'-1	06706107645555'	'0	30293104331819'	'-3	52245535738884'	'0	000427569046199'	'0	001499762019841'	NA	Clstn3	chr6	124430759	124464794	-
ENSMUSG00000075312.4	'94	0328411755227'	'-1	06616975034718'	'0	150445956087227'	'-7	08672920213973'	'1	37E-12'	'1	31E-11'	NA	Gm13597	chr2	68554555	68554929	+
ENSMUSG00000044921.4	'16	2056499040151'	'-1	0638023815103'	'0	306634137355898'	'-3	46928881005701'	'0	000521838156181'	'0	001796829824758'	NA	Rassf9	chr10	102512222	102546560	+
ENSMUSG00000036411.9	'125	207489337529'	'-1	06378572227955'	'0	159329569366384'	'-6	67663715222465'	'2	44E-11'	'2	08E-10'	NA	9530077C05Rik	chr9	22411577	22444677	+
ENSMUSG00000052085.6	'103	182815596341'	'-1	063281969529'	'0	219929648802651'	'-4	83464587570506'	'1	33E-06'	'6	80E-06'	NA	Dock8	chr19	24999529	25202432	+
ENSMUSG00000035799.5	'30	6526416334059'	'-1	06296498189409'	'0	300838382271546'	'-3	53334230116495'	'0	00041034081081'	'0	001443147108346'	NA	Twist1	chr12	33957671	33959817	+
ENSMUSG00000047730.17	'4	31375551500289'	'-1	06229671152607'	'0	299845353619356'	'-3	54281531697377'	'0	00039587983817'	'0	001394598185006'	NA	Fcgbp	chr7	28071236	28120862	+
ENSMUSG00000024691.13	'2492	85777066935'	'-1	06139260135319'	'0	048283665738653'	'-21	9824361948458'	'4	24E-107'	'5	55E-105'	NA	Fam111a	chr19	12545740	12589768	+
ENSMUSG00000049881.13	'2253	75602721392'	'-1	05930283264953'	'0	071815916595695'	'-14	7502515161525'	'3	07E-49'	'1	27E-47'	NA	2810025M15Rik	chr1	157412352	157420236	+
ENSMUSG00000045827.10	'424	360689807236'	'-1	05799713401907'	'0	084572681110045'	'-12	5099159697021'	'6	59E-36'	'1	94E-34'	NA	Serpinb9	chr13	33003250	33017957	+
ENSMUSG00000039328.9	'472	959955638181'	'-1	05791749555004'	'0	085469446275214'	'-12	377727265759'	'3	45E-35'	'9	92E-34'	NA	Rnf122	chr8	31111820	31131482	+
ENSMUSG00000007989.6	'2	29867268249277'	'-1	05780084055235'	'0	26982546293478'	'-3	92031511424862'	'8	84E-05'	'0	000347318867441'	NA	Fzd3	chr14	65201026	65262463	-
ENSMUSG00000033192.4	'618	749800231089'	'-1	05734916039956'	'0	072180837847059'	'-14	6486130105601'	'1	37E-48'	'5	65E-47'	NA	Lpcat2	chr8	92855350	92919279	+
ENSMUSG00000068220.5	'2239	20375288512'	'-1	05472557908888'	'0	065332552940232'	'-16	1439516997563'	'1	25E-58'	'6	46E-57'	NA	Lgals1	chr15	78926725	78930465	+
ENSMUSG00000031712.8	'3	01833509658864'	'-1	05430785312324'	'0	283417968190559'	'-3	71997534191043'	'0	00019924222927'	'0	000740401345383'	NA	Il15	chr8	82331637	82403222	-
ENSMUSG00000008136.14	'865	184981755245'	'-1	04933153141551'	'0	06638003399648'	'-15	8079390479246'	'2	74E-56'	'1	32E-54'	NA	Fhl2	chr1	43123074	43196984	-
ENSMUSG00000030433.15	'6	19485332399833'	'-1	04738702728134'	'0	296105039694089'	'-3	53721445728657'	'0	000404371174598'	'0	001422691006972'	NA	Sbk2	chr7	4940512	4964406	-
ENSMUSG00000030643.14	'121	251584242212'	'-1	04656455279592'	'0	177927748037805'	'-5	88196368659459'	'4	05E-09'	'2	81E-08'	NA	Rab30	chr7	92741603	92844535	+
ENSMUSG00000027932.14	'42	9426158660174'	'-1	04267147614513'	'0	23192018510376'	'-4	49582029989604'	'6	93E-06'	'3	21E-05'	NA	Slc27a3	chr3	90385239	90389938	-
ENSMUSG00000035456.8	'2	86848275138652'	'-1	04104822124713'	'0	273976452006515'	'-3	79977262141629'	'0	00014482891018'	'0	0005497460349'	NA	Prdm8	chr5	98180978	98188991	+
ENSMUSG00000037820.15	'75	5275647526552'	'-1	04010965711189'	'0	16607389451546'	'-6	26293289590475'	'3	78E-10'	'2	88E-09'	NA	Tgm2	chr2	158116402	158146436	-
ENSMUSG00000024087.3	'89	1239585442857'	'-1	03972563712728'	'0	166344012211614'	'-6	25045424421167'	'4	09E-10'	'3	11E-09'	NA	Cyp1b1	chr17	79706953	79715041	-
ENSMUSG00000064115.13	'4	3511111095766'	'-1	03933418026189'	'0	291018124646151'	'-3	57137268177237'	'0	000355115165114'	'0	00126134135813'	NA	Cadm2	chr16	66655421	67620908	-
ENSMUSG00000024659.14	'41050	7924320931'	'-1	0391481451243'	'0	048038141526223'	'-21	6317307895238'	'9	03E-104'	'1	13E-101'	NA	Anxa1	chr19	20373428	20390944	-
ENSMUSG00000042256.4	'13	6600688434781'	'-1	03843505087376'	'0	305394313788474'	'-3	40030905615689'	'0	000673097281552'	'0	002277958420237'	NA	Ptchd4	chr17	42315947	42507741	+
ENSMUSG00000097694.7	'3	38337026162205'	'-1	03598718132523'	'0	286118981903106'	'-3	62082646329303'	'0	000293663444437'	'0	0010603054342'	NA	G730013B05Rik	chr16	50526304	50559435	+
ENSMUSG00000029641.8	'300	666707858868'	'-1	03491720978199'	'0	107568760276721'	'-9	62098296122089'	'6	52E-22'	'1	11E-20'	NA	Rasl11a	chr5	146845071	146847726	+
ENSMUSG00000064348.1	'13	1787699159867'	'-1	03441336415798'	'0	306815282785539'	'-3	37145319087977'	'0	000747727441507'	'0	002509040970389'	NA	mt-Tn	chrM	5089	5159	-
ENSMUSG00000026981.15	'139	179617459711'	'-1	03434879557303'	'0	144505504220994'	'-7	15785049952968'	'8	20E-13'	'7	94E-12'	NA	Il1rn	chr2	24336853	24351494	+
ENSMUSG00000042804.13	'150	709231239881'	'-1	03300217521795'	'0	131321905149787'	'-7	86618328480457'	'3	66E-15'	'4	18E-14'	NA	Gpr153	chr4	152274232	152285337	+
ENSMUSG00000028389.10	'189	290632901917'	'-1	03103253902443'	'0	130405918025414'	'-7	90633243211778'	'2	65E-15'	'3	07E-14'	NA	Zfp37	chr4	62189540	62208446	-
ENSMUSG00000017897.18	'7	79000572158448'	'-1	03046918780382'	'0	307432355452569'	'-3	35185665896118'	'0	000802715686227'	'0	002679518051813'	NA	Eya2	chr2	165595032	165771727	+
ENSMUSG00000057729.12	'14	7602899960113'	'-1	03029926435744'	'0	290173161518585'	'-3	55063596841796'	'0	000384301570099'	'0	001357738836114'	NA	Prtn3	chr10	79874476	79883174	+
ENSMUSG00000053646.13	'894	28599671824'	'-1	02851667723761'	'0	093716368074345'	'-10	9747816563026'	'5	05E-28'	'1	12E-26'	NA	Plxnb1	chr9	109095389	109119917	+
ENSMUSG00000055737.12	'1140	25902531261'	'-1	02847756199249'	'0	070374645295819'	'-14	614319655457'	'2	28E-48'	'9	29E-47'	NA	Ghr	chr15	3317760	3583492	-
ENSMUSG00000035062.13	'659	066049960231'	'-1	02755066619773'	'0	084126085617712'	'-12	2144119585827'	'2	60E-34'	'7	29E-33'	NA	Zc4h2	chrX	95639193	95658509	-
ENSMUSG00000031970.16	'232	952378673151'	'-1	02697722433807'	'0	11438649353687'	'-8	97813362909886'	'2	75E-19'	'4	02E-18'	NA	Dbndd1	chr8	123504718	123515463	-
ENSMUSG00000022484.7	'4	4393167788971'	'-1	02694640076698'	'0	297918125411535'	'-3	44707593520332'	'0	000566689278993'	'0	001941545836327'	NA	Hoxc10	chr15	102966796	102971893	+
ENSMUSG00000006403.12	'25	307708008539'	'-1	02581317400757'	'0	28018583191527'	'-3	66118860113449'	'0	000251047863005'	'0	00091749546627'	NA	Adamts4	chr1	171250421	171260637	+
ENSMUSG00000034570.12	'141	987700453348'	'-1	0233030397304'	'0	130235818338242'	'-7	85730878637954'	'3	92E-15'	'4	47E-14'	NA	Inpp5j	chr11	3494375	3504821	-
ENSMUSG00000097045.1	'124	85767685607'	'-1	02305105436951'	'0	144397840640467'	'-7	08494704513471'	'1	39E-12'	'1	32E-11'	NA	Gm26641	chr1	171423185	171437318	-
ENSMUSG00000021187.14	'5	22773995895422'	'-1	01794155123877'	'0	302006163835575'	'-3	37059859411672'	'0	000750050607515'	'0	002516381852128'	NA	Tc2n	chr12	101645443	101718523	-
ENSMUSG00000062309.7	'5	47365469032556'	'-1	01701875944789'	'0	306789749455793'	'-3	31503500769487'	'0	000916316484192'	'0	003023404878467'	NA	Rpp25	chr9	57504102	57505447	+
ENSMUSG00000049232.3	'475	903379023158'	'-1	01652204671677'	'0	079586069967067'	'-12	7726126838203'	'2	33E-37'	'7	27E-36'	NA	Tigd2	chr6	59208870	59212033	+
ENSMUSG00000074259.10	'538	241649806644'	'-1	01310569095919'	'0	079903677578831'	'-12	679087141636'	'7	72E-37'	'2	37E-35'	NA	Gramd2	chr9	59680144	59718874	+
ENSMUSG00000029130.12	'60	4121452487794'	'-1	01277378255942'	'0	196573006115312'	'-5	15215086025246'	'2	58E-07'	'1	45E-06'	NA	Rnf32	chr5	29195992	29228457	+
ENSMUSG00000100826.6	'36	6596631516437'	'-1	0121556231457'	'0	259045547059892'	'-3	90724965023886'	'9	34E-05'	'0	000365445447294'	NA	Snhg14	chr7	59307924	59975759	-
ENSMUSG00000003992.14	'477	512250335955'	'-1	01006140840139'	'0	086858658150801'	'-11	6287936045219'	'2	94E-31'	'7	41E-30'	NA	Ssbp2	chr13	91460283	91703429	+
ENSMUSG00000068551.12	'276	141688891549'	'-1	00999021339461'	'0	100676484668073'	'-10	0320369421371'	'1	10E-23'	'2	05E-22'	NA	Zfp467	chr6	48427697	48445825	-
ENSMUSG00000107761.1	'3	76926593235431'	'-1	00975318701981'	'0	295025851345318'	'-3	42259223188521'	'0	000620270504888'	'0	002114589590178'	NA	2010008C14Rik	chr6	125083437	125084029	+
ENSMUSG00000006611.14	'160	125356987172'	'-1	00920581702254'	'0	133076371907626'	'-7	58365893626159'	'3	36E-14'	'3	61E-13'	NA	Hfe	chr13	23702034	23710854	-
ENSMUSG00000038702.6	'145	052137703238'	'-1	00904268270763'	'0	280005606175867'	'-3	60365171429411'	'0	000313777454802'	'0	001125925167703'	NA	Dsel	chr1	111858702	111864918	-
ENSMUSG00000024533.15	'484	999336790324'	'-1	00799151395493'	'0	095885812792912'	'-10	5124155972054'	'7	57E-26'	'1	55E-24'	NA	Spire1	chr18	67488209	67552777	-
ENSMUSG00000097254.1	'7	22890616530262'	'-1	00739336646707'	'0	307113217352317'	'-3	28020192407219'	'0	001037328142399'	'0	003381238257068'	NA	C430042M11Rik	chr17	83851675	83854393	-
ENSMUSG00000007039.12	'6209	88941914226'	'-1	00726839185392'	'0	065682494215376'	'-15	3354162914558'	'4	43E-53'	'2	00E-51'	NA	Ddah2	chr17	35059035	35062095	+
ENSMUSG00000051185.9	'626	616093222482'	'-1	00551353689455'	'0	093702807536891'	'-10	7308795043166'	'7	29E-27'	'1	54E-25'	NA	Fam174a	chr1	95313623	95335284	+
ENSMUSG00000061751.15	'19	5886526589899'	'-1	0052713242554'	'0	272038304794605'	'-3	6953300566051'	'0	000219601326189'	'0	000809899807646'	NA	Kalrn	chr16	33974258	34573532	-
ENSMUSG00000024421.16	'81	1409377503436'	'-1	00516679123421'	'0	23289281161083'	'-4	31600608143229'	'1	59E-05'	'7	03E-05'	NA	Lama3	chr18	12333819	12583013	+
ENSMUSG00000060639.5	'85	9285283425281'	'-1	00237179008646'	'0	176955062275777'	'-5	66455560635107'	'1	47E-08'	'9	69E-08'	NA	Hist1h4i	chr13	22040636	22041362	-
ENSMUSG00000062866.15	'691	924653403207'	'-1	00190076887368'	'0	095074060517838'	'-10	5381085378772'	'5	76E-26'	'1	18E-24'	NA	Phactr2	chr10	13207717	13474396	-
ENSMUSG00000055301.8	'250	592135552466'	'1	0000590201149'	'0	111328366985747'	'8	98296676033104'	'2	64E-19'	'3	86E-18'	NA	Adh7	chr3	138217760	138233382	+
ENSMUSG00000074656.12	'4093	50307277601'	'1	00178706738384'	'0	056733934596363'	'17	6576342626528'	'8	89E-70'	'5	92E-68'	NA	Eif2s2	chr2	154871410	154892935	-
ENSMUSG00000035983.4	'28	0586999872971'	'1	00228873228513'	'0	235819950318938'	'4	25022874837169'	'2	14E-05'	'9	22E-05'	NA	Gm7008	chr12	40222758	40229184	+
ENSMUSG00000038175.9	'744	021000594458'	'1	00326600437797'	'0	089628453075444'	'11	1936106219916'	'4	38E-29'	'1	01E-27'	NA	Mylip	chr13	45389742	45412019	+
ENSMUSG00000037434.7	'1358	52647627742'	'1	0051342398456'	'0	063429925744046'	'15	846372639652'	'1	49E-56'	'7	22E-55'	NA	Slc30a1	chr1	191906767	191913247	+
ENSMUSG00000021699.17	'239	637637023998'	'1	00762670760255'	'0	12552586459577'	'8	02724371465122'	'9	97E-16'	'1	19E-14'	NA	Pde4d	chr13	108449948	109953461	+
ENSMUSG00000043415.5	'242	338082220731'	'1	00792257936142'	'0	145749896140741'	'6	9154257124694'	'4	66E-12'	'4	23E-11'	NA	Otud1	chr2	19657752	19660583	+
ENSMUSG00000031734.12	'1328	23940149304'	'1	00920310599942'	'0	065737136490651'	'15	3521001959515'	'3	43E-53'	'1	55E-51'	NA	Irx3	chr8	91798525	91801916	-
ENSMUSG00000029718.14	'271	322507706947'	'1	01051303945012'	'0	106726136873949'	'9	46828086397991'	'2	84E-21'	'4	68E-20'	NA	Pcolce	chr5	137605103	137613784	-
ENSMUSG00000105679.1	'7	78892930860955'	'1	01057181630127'	'0	306395492723016'	'3	29825940753913'	'0	000972862117812'	'0	003190706006377'	NA	Gm43338	chr5	140321622	140323844	-
ENSMUSG00000009687.14	'4	81283300723055'	'1	01266589628022'	'0	304005168241871'	'3	3310811856808'	'0	00086509368157'	'0	002868663622174'	NA	Fxyd5	chr7	31032722	31042481	-
ENSMUSG00000017929.13	'657	291452873058'	'1	0129541397586'	'0	07817646147413'	'12	9572779409286'	'2	14E-38'	'6	83E-37'	NA	B4galt5	chr2	167298444	167349183	-
ENSMUSG00000004035.12	'19	3915047733931'	'1	01305321823389'	'0	27158940411813'	'3	7300910966072'	'0	000191410552285'	'0	000713582534643'	NA	Gstm7	chr3	107926334	107931817	-
ENSMUSG00000090582.1	'6	72272451513143'	'1	01338008982078'	'0	307889725204204'	'3	29137352390915'	'0	000996994367122'	'0	003260066264182'	NA	Gm17024	chr12	40209487	40211073	-
ENSMUSG00000039865.8	'512	718290342566'	'1	01356509517865'	'0	084321419534554'	'12	0202565465979'	'2	78E-33'	'7	46E-32'	NA	Slc44a3	chr3	121459528	121532404	-
ENSMUSG00000031841.18	'170	561024351498'	'1	01368385979302'	'0	135876144340859'	'7	46035196031242'	'8	63E-14'	'8	99E-13'	NA	Cdh13	chr8	118283733	119324921	+
ENSMUSG00000052105.16	'185	437663440602'	'1	0139719564887'	'0	118990914715827'	'8	52142332807725'	'1	58E-17'	'2	09E-16'	NA	Mtcl1	chr17	66336982	66449750	-
ENSMUSG00000027375.14	'13929	0142205109'	'1	01447777330292'	'0	040419782949885'	'25	0985457928045'	'5	16E-139'	'1	01E-136'	NA	Mal	chr2	127633226	127656695	-
ENSMUSG00000031385.14	'4	13159025001723'	'1	02322736391463'	'0	303153498624472'	'3	37527809692917'	'0	000737411336422'	'0	00247621420202'	NA	Plxnb3	chrX	73757090	73772514	+
ENSMUSG00000027293.13	'1568	6233873539'	'1	0258579305933'	'0	060900537198136'	'16	8448092215629'	'1	15E-63'	'6	61E-62'	NA	Ehd4	chr2	120089175	120154606	-
ENSMUSG00000010122.14	'19	5012560377855'	'1	02644949563292'	'0	283437661271601'	'3	62142945657929'	'0	000292979698561'	'0	001058248141069'	NA	Slc47a1	chr11	61343401	61378345	-
ENSMUSG00000068742.11	'534	154976260084'	'1	02703164463705'	'0	133706275298817'	'7	68125237459322'	'1	58E-14'	'1	73E-13'	NA	Cry2	chr2	92403646	92434043	-
ENSMUSG00000060600.15	'229	703660472397'	'1	02843802185709'	'0	110250391683798'	'9	32820288572478'	'1	08E-20'	'1	71E-19'	NA	Eno3	chr11	70657202	70662513	+
ENSMUSG00000035021.13	'1127	68271434132'	'1	02950689974267'	'0	08144678807734'	'12	6402394010317'	'1	27E-36'	'3	86E-35'	NA	Baz1a	chr12	54892989	55014348	-
ENSMUSG00000029919.5	'63	8156396320956'	'1	02954114271841'	'0	17679691143949'	'5	82329823714585'	'5	77E-09'	'3	95E-08'	NA	Hpgds	chr6	65117293	65144908	-
ENSMUSG00000038729.20	'2	91857775039115'	'1	03167432099635'	'0	290132032165473'	'3	5558787263033'	'0	000376717833552'	'0	00133399052861'	NA	Akap2	chr4	57717657	57896982	+
ENSMUSG00000059900.14	'40	6882437421934'	'1	03224420190365'	'0	206588017664948'	'4	99663152573439'	'5	83E-07'	'3	13E-06'	NA	Tmem40	chr6	115729131	115762410	-
ENSMUSG00000056413.16	'938	257996452192'	'1	03700459554144'	'0	063105968562616'	'16	4327498517433'	'1	11E-60'	'6	02E-59'	NA	Adap1	chr5	139271876	139325622	-
ENSMUSG00000034159.12	'10	4904415726821'	'1	038283170653'	'0	30630173819891'	'3	38973972775416'	'0	000699590104647'	'0	002362452184294'	NA	2310007B03Rik	chr1	93151349	93160948	-
ENSMUSG00000051149.15	'143	291675984739'	'1	04171542818293'	'0	207932928211948'	'5	00986273381917'	'5	45E-07'	'2	93E-06'	NA	Adnp	chr2	168180986	168207112	-
ENSMUSG00000023883.13	'2310	89920428165'	'1	04190268575205'	'0	05098775098343'	'20	4343722885648'	'8	27E-93'	'8	59E-91'	NA	Phf10	chr17	14945009	14961273	-
ENSMUSG00000025498.14	'391	573421454266'	'1	04222241727613'	'0	107725436158529'	'9	67480341172528'	'3	86E-22'	'6	62E-21'	NA	Irf7	chr7	141262706	141266481	-
ENSMUSG00000073406.10	'8	73524265184839'	'1	04412305388276'	'0	308957970353523'	'3	37949868290509'	'0	000726181553285'	'0	002442921570216'	NA	H2-Bl	chr17	36080115	36084223	-
ENSMUSG00000038587.8	'6781	76370813183'	'1	04452368565304'	'0	071577296726643'	'14	5929468339957'	'3	11E-48'	'1	27E-46'	NA	Akap12	chr10	4266329	4359468	+
ENSMUSG00000074682.4	'412	579065379401'	'1	04632210699732'	'0	092366369984923'	'11	3279552630261'	'9	54E-30'	'2	27E-28'	NA	Zcchc3	chr2	152411955	152415027	-
ENSMUSG00000026826.13	'1607	299520749'	'1	05000052271522'	'0	211722103979995'	'4	95933349885107'	'7	07E-07'	'3	75E-06'	NA	Nr4a2	chr2	57106830	57124003	-
ENSMUSG00000020566.18	'61	886856165461'	'1	05214473988497'	'0	220279659317193'	'4	77640442674702'	'1	78E-06'	'8	96E-06'	NA	Atp6v1c2	chr12	17284721	17329359	-
ENSMUSG00000005802.12	'1284	9783358788'	'1	05281985456242'	'0	088158965139272'	'11	942289169334'	'7	12E-33'	'1	89E-31'	NA	Slc30a4	chr2	122681233	122702663	-
ENSMUSG00000037493.6	'457	181311090211'	'1	05293722855881'	'0	079179975524469'	'13	298024173213'	'2	38E-40'	'8	01E-39'	NA	Cib2	chr9	54544794	54560218	-
ENSMUSG00000097657.2	'20	2604759114527'	'1	05466573750401'	'0	256541548763838'	'4	11109133232407'	'3	94E-05'	'0	000163147991311'	NA	Gm7389	chr8	3994626	3997509	+
ENSMUSG00000025372.16	'1556	74766312034'	'1	05771344056584'	'0	070280746143285'	'15	049832260025'	'3	46E-51'	'1	51E-49'	NA	Baiap2	chr11	119942763	120006782	+
ENSMUSG00000058006.12	'896	975989445028'	'1	05794170703788'	'0	125133245678531'	'8	45452142874765'	'2	80E-17'	'3	66E-16'	NA	Mdn1	chr4	32657119	32775217	+
ENSMUSG00000015970.18	'1716	32625280096'	'1	06843805065691'	'0	057229378558775'	'18	6693980882496'	'8	78E-78'	'6	94E-76'	NA	Chdh	chr14	30009023	30040466	+
ENSMUSG00000026643.16	'2281	77087612001'	'1	07001347437431'	'0	068601997183817'	'15	5974099632587'	'7	58E-55'	'3	54E-53'	NA	Nmt2	chr2	3284212	3328877	+
ENSMUSG00000025380.2	'4	94445235857178'	'1	0739858082764'	'0	307175438449107'	'3	4963270947014'	'0	000471710086866'	'0	001637277414195'	NA	Fscn2	chr11	120361534	120368168	+
ENSMUSG00000090066.2	'6	78257018307185'	'1	0743937250965'	'0	308457002279859'	'3	48312314894937'	'0	000495600329533'	'0	00171347448258'	NA	1110002E22Rik	chr3	138065052	138081506	+
ENSMUSG00000107749.1	'6	40588636007639'	'1	07461220730823'	'0	305633186740523'	'3	51601937855183'	'0	00043806900875'	'0	001532251544165'	NA	Gm44321	chr6	71276494	71279348	+
ENSMUSG00000037259.15	'133	406731008977'	'1	07759601992785'	'0	158675221627802'	'6	791205387162'	'1	11E-11'	'9	76E-11'	NA	Dzank1	chr2	144470557	144527414	-
ENSMUSG00000070327.14	'2252	05379095157'	'1	07898824077923'	'0	160493601753738'	'6	72293617308703'	'1	78E-11'	'1	54E-10'	NA	Rnf213	chr11	119393100	119487418	+
ENSMUSG00000033871.14	'45	2332385853812'	'1	07971320824745'	'0	206135273660937'	'5	23788669969909'	'1	62E-07'	'9	40E-07'	NA	Ppargc1b	chr18	61298136	61400431	-
ENSMUSG00000043541.16	'9	04605576489162'	'1	08065853816929'	'0	308985278355552'	'3	49744345077103'	'0	000469740288715'	'0	001631049987344'	NA	Casc1	chr6	145174834	145211005	-
ENSMUSG00000036327.18	'2129	95447999421'	'1	08091844610765'	'0	061812161689371'	'17	4871484278396'	'1	80E-68'	'1	15E-66'	NA	Qsox2	chr2	26208637	26237525	-
ENSMUSG00000040435.11	'1981	89083192945'	'1	08316571601886'	'0	095141872575431'	'11	3847424556427'	'4	98E-30'	'1	20E-28'	NA	Ppp1r15a	chr7	45522922	45526268	-
ENSMUSG00000046610.14	'6	64202790157383'	'1	08338030296098'	'0	308040357139079'	'3	51700768374266'	'0	000436441147641'	'0	001527132900365'	NA	Oacyl	chr18	65698268	65751601	+
ENSMUSG00000053550.13	'15	6236160091183'	'1	08687970711138'	'0	270660559946548'	'4	01565602068521'	'5	93E-05'	'0	000239092248813'	NA	Shisa7	chr7	4825552	4844696	-
ENSMUSG00000027428.9	'1228	56978976708'	'1	08924863804532'	'0	061378569885488'	'17	7463997626124'	'1	84E-70'	'1	24E-68'	NA	Rbbp9	chr2	144542265	144550869	-
ENSMUSG00000003134.10	'174	348282166652'	'1	09256913475248'	'0	141324061616742'	'7	73094915510867'	'1	07E-14'	'1	19E-13'	NA	Tbc1d8	chr1	39371492	39478755	-
ENSMUSG00000031803.7	'364	196145352311'	'1	09434945333072'	'0	090074637269646'	'12	1493628673151'	'5	78E-34'	'1	59E-32'	NA	B3gnt3	chr8	71691719	71701800	-
ENSMUSG00000075585.3	'183	955959452151'	'1	09556672796663'	'0	123291255342443'	'8	88600513413284'	'6	33E-19'	'9	02E-18'	NA	6330403L08Rik	chr5	138995056	139000577	+
ENSMUSG00000034855.13	'491	710894890658'	'1	09685713805953'	'0	092049352980629'	'11	9159679296209'	'9	77E-33'	'2	57E-31'	NA	Cxcl10	chr5	92346638	92348889	-
ENSMUSG00000038550.10	'471	846791577147'	'1	09749759867338'	'0	078124379583667'	'14	0480808234517'	'7	92E-45'	'2	99E-43'	NA	Ciart	chr3	95878503	95882251	-
ENSMUSG00000034825.14	'22	4309574217177'	'1	10169331061728'	'0	257559258371793'	'4	27743625906453'	'1	89E-05'	'8	23E-05'	NA	Nrip3	chr7	109758055	109782025	-
ENSMUSG00000028599.10	'80	7115271173157'	'1	10479129500847'	'0	17018333692843'	'6	49177125650722'	'8	48E-11'	'6	89E-10'	NA	Tnfrsf1b	chr4	145213463	145246870	-
ENSMUSG00000026672.11	'608	660522685526'	'1	10513005223468'	'0	067490322847221'	'16	3746446247764'	'2	90E-60'	'1	54E-58'	NA	Optn	chr2	5020642	5064051	-
ENSMUSG00000077737.1	'8	85796508131961'	'1	108085804521'	'0	306286158858398'	'3	61781220754834'	'0	000297103835788'	'0	001070646011271'	NA	Snord72	chr15	5118404	5118484	+
ENSMUSG00000087151.1	'7	76326848724234'	'1	1083022535047'	'0	307742520863598'	'3	60139460219715'	'0	000316514738504'	'0	001134651271613'	NA	Gm14022	chr2	129060946	129065686	-
ENSMUSG00000052776.10	'262	264520668771'	'1	11204690909435'	'0	109678693066347'	'10	1391334816658'	'3	70E-24'	'7	06E-23'	NA	Oas1a	chr5	120896256	120907521	-
ENSMUSG00000060791.15	'6	49606269333278'	'1	11487369483521'	'0	30868086719798'	'3	6117356574619'	'0	000304154517538'	'0	00109414329929'	NA	Gmfg	chr7	28437447	28448233	+
ENSMUSG00000026796.16	'5613	21414237105'	'1	11626268340619'	'0	046122758677875'	'24	2019930161217'	'2	12E-129'	'3	65E-127'	NA	Fam129b	chr2	32876114	32925254	+
ENSMUSG00000033530.7	'554	535226616803'	'1	11899356074801'	'0	073936277714633'	'15	134567161562'	'9	58E-52'	'4	22E-50'	NA	Ttc7b	chr12	100300771	100520822	-
ENSMUSG00000024274.8	'4	91318359205239'	'1	12101427921039'	'0	303354521891826'	'3	69539333786536'	'0	000219546634917'	'0	000809858917639'	NA	Zscan30	chr18	23970975	23981555	-
ENSMUSG00000032902.1	'7081	52409975806'	'1	12314596847809'	'0	043384310530131'	'25	888298206285'	'9	02E-148'	'2	20E-145'	NA	Slc16a1	chr3	104638668	104658462	+
ENSMUSG00000084950.7	'3	05869167175361'	'1	12348619990677'	'0	282827766277123'	'3	97233346179295'	'7	12E-05'	'0	000283969370826'	NA	Gm5577	chr6	87980883	88005471	+
ENSMUSG00000044197.8	'601	216077586975'	'1	12540822526685'	'0	069717703309684'	'16	1423594272437'	'1	29E-58'	'6	61E-57'	NA	Gpr146	chr5	139377697	139396415	+
ENSMUSG00000090039.1	'7	62837678988924'	'1	12546807017424'	'0	308824367817372'	'3	64436290480743'	'0	000268054971878'	'0	000974855099411'	NA	Gm15894	chr8	110754992	110758970	+
ENSMUSG00000043629.12	'56	1214043976637'	'1	12751180254246'	'0	176026845445718'	'6	40534004735177'	'1	50E-10'	'1	19E-09'	NA	1700019D03Rik	chr1	52922324	53020179	-
ENSMUSG00000026956.15	'4577	54871586216'	'1	13301994952875'	'0	072225223567806'	'15	6873166126658'	'1	85E-55'	'8	66E-54'	NA	Uap1l1	chr2	25359889	25365682	-
ENSMUSG00000102748.1	'38	5611704147195'	'1	13330228961196'	'0	24695782792218'	'4	58905190067138'	'4	45E-06'	'2	12E-05'	NA	Pcdhgb2	chr18	37689828	37841873	+
ENSMUSG00000005580.11	'142	660902754782'	'1	13338215266324'	'0	165453598149221'	'6	85015113204767'	'7	38E-12'	'6	57E-11'	NA	Adcy9	chr16	4287529	4420498	-
ENSMUSG00000052825.6	'761	877895245672'	'1	13807851705253'	'0	073731406618856'	'15	4354646037835'	'9	45E-54'	'4	32E-52'	NA	Gm9892	chr8	52196065	52197056	-
ENSMUSG00000074063.9	'1333	5901746482'	'1	14171592500547'	'0	090889003106125'	'12	5616508707039'	'3	43E-36'	'1	03E-34'	NA	Osgin1	chr8	119434124	119446256	+
ENSMUSG00000060012.7	'1362	18372268216'	'1	14298804974609'	'0	178954966671856'	'6	38701496249582'	'1	69E-10'	'1	33E-09'	NA	Kif13b	chr14	64652531	64806296	+
ENSMUSG00000044254.6	'1809	95160900916'	'1	14510909869812'	'0	064525549647356'	'17	7465996796052'	'1	83E-70'	'1	24E-68'	NA	Pcsk9	chr4	106442329	106464329	-
ENSMUSG00000078249.5	'192	421392981238'	'1	14827553201416'	'0	117684050631441'	'9	75727403886102'	'1	72E-22'	'3	00E-21'	NA	Hmga1-rs1	chr11	120762794	120764419	+
ENSMUSG00000015968.16	'6	87830375548257'	'1	14938966145504'	'0	308760395950569'	'3	72259420744831'	'0	000197186298584'	'0	000733201426145'	NA	Cacna1d	chr14	30039949	30491156	-
ENSMUSG00000025007.13	'6133	28232756459'	'1	15019601329532'	'0	048093426034918'	'23	9158676793002'	'2	09E-126'	'3	54E-124'	NA	Aldh18a1	chr19	40550257	40588463	-
ENSMUSG00000028539.14	'132	349346909113'	'1	15150009814199'	'0	13926944472667'	'8	26814596986384'	'1	36E-16'	'1	72E-15'	NA	Artn	chr4	117926162	117929763	-
ENSMUSG00000039501.14	'1603	66623178569'	'1	15393443296795'	'0	068753664449258'	'16	7836062588284'	'3	22E-63'	'1	83E-61'	NA	Znfx1	chr2	167035793	167063015	-
ENSMUSG00000024921.17	'2754	93944009271'	'1	15417103950727'	'0	061898007309181'	'18	6463359594466'	'1	35E-77'	'1	05E-75'	NA	Smarca2	chr19	26605050	26778322	+
ENSMUSG00000048612.15	'8552	8780113148'	'1	155485522231'	'0	067300795133128'	'17	1689728174137'	'4	53E-66'	'2	76E-64'	NA	Myof	chr19	37899036	38043577	-
ENSMUSG00000060002.14	'2581	58329181348'	'1	16082560937678'	'0	068450979025588'	'16	9584953480774'	'1	67E-64'	'9	85E-63'	NA	Chpt1	chr10	88452745	88504073	-
ENSMUSG00000024694.9	'5	47230813521958'	'1	16510138202866'	'0	303667859539242'	'3	8367622566197'	'0	000124667053789'	'0	000478396940088'	NA	Keg1	chr19	12695786	12719902	+
ENSMUSG00000010095.13	'11464	6303923768'	'1	17003190551656'	'0	038772260287265'	'30	1770362843887'	'4	74E-200'	'2	05E-197'	NA	Slc3a2	chr19	8706882	8723369	-
ENSMUSG00000045877.2	'24	3668244819351'	'1	17047499360676'	'0	250974008496242'	'4	66372992414587'	'3	11E-06'	'1	51E-05'	NA	4933415A04Rik	chr11	43587040	43589048	+
ENSMUSG00000032500.10	'396	646539474963'	'1	17062009596612'	'0	087948911824585'	'13	3102283096001'	'2	02E-40'	'6	82E-39'	NA	Dclk3	chr9	111439081	111489118	+
ENSMUSG00000026827.12	'3598	27958230808'	'1	17240310012189'	'0	055186248302772'	'21	2444791262064'	'3	71E-100'	'4	39E-98'	NA	Gpd2	chr2	57237635	57370719	+
ENSMUSG00000040253.15	'199	589483151493'	'1	17374892857014'	'0	153305916205723'	'7	65625331115773'	'1	91E-14'	'2	08E-13'	NA	Gbp7	chr3	142530342	142550149	+
ENSMUSG00000030823.6	'167	661469636071'	'1	17797522167701'	'0	145611210662157'	'8	08986627005058'	'5	97E-16'	'7	25E-15'	NA	9130019O22Rik	chr7	127382260	127387166	-
ENSMUSG00000001864.13	'4065	75803591408'	'1	17812386104949'	'0	053427026643436'	'22	0510841621808'	'9	33E-108'	'1	24E-105'	NA	Aif1l	chr2	31950139	31973442	+
ENSMUSG00000027947.11	'71	9516694148779'	'1	17883630213844'	'0	181455812909062'	'6	49654746926857'	'8	22E-11'	'6	68E-10'	NA	Il6ra	chr3	89864059	89913196	-
ENSMUSG00000092250.1	'11	1158078617998'	'1	18076133202405'	'0	304678771909534'	'3	87543025929831'	'0	000106436461726'	'0	000413306377512'	NA	Gm20467	chr19	43609077	43610625	-
ENSMUSG00000024843.15	'2793	23002241505'	'1	1809517582473'	'0	052252534405687'	'22	6008512635661'	'4	25E-113'	'6	03E-111'	NA	Chka	chr19	3851773	3894369	+
ENSMUSG00000024924.14	'12960	4611258822'	'1	18128773998224'	'0	055806931899823'	'21	1674016070749'	'1	91E-99'	'2	20E-97'	NA	Vldlr	chr19	27216484	27254231	+
ENSMUSG00000035504.16	'1565	54608398138'	'1	18508699656336'	'0	052737555423054'	'22	4714055677541'	'7	90E-112'	'1	11E-109'	NA	Reep6	chr10	80329953	80336441	+
ENSMUSG00000021250.13	'11696	4392734815'	'1	18699875959782'	'0	252607294323762'	'4	69898845468993'	'2	61E-06'	'1	28E-05'	NA	Fos	chr12	85473890	85477273	+
ENSMUSG00000045664.4	'589	437007907398'	'1	18810363479706'	'0	088815559982499'	'13	3772014164093'	'8	22E-41'	'2	81E-39'	NA	Cdc42ep2	chr19	5917556	5924816	-
ENSMUSG00000049134.15	'14	4754119933394'	'1	18930824997712'	'0	286851393393486'	'4	14607799497663'	'3	38E-05'	'0	000141353176269'	NA	Nrap	chr19	56320035	56390037	-
ENSMUSG00000037852.7	'15136	9326603983'	'1	19387516220087'	'0	039359635936519'	'30	3324747242686'	'4	28E-202'	'2	09E-199'	NA	Cpe	chr8	64592558	64693040	-
ENSMUSG00000019852.6	'152	138678444154'	'1	19392368450604'	'0	201184447962274'	'5	93447304997412'	'2	95E-09'	'2	07E-08'	NA	Arfgef3	chr10	18588011	18743758	-
ENSMUSG00000052560.15	'591	204613728697'	'1	1952070715401'	'0	068219459189157'	'17	5200314653048'	'1	01E-68'	'6	54E-67'	NA	Cpne8	chr15	90487482	90679432	-
ENSMUSG00000040183.13	'19	8067318848013'	'1	19566331426479'	'0	27771255783999'	'4	30539880358489'	'1	67E-05'	'7	35E-05'	NA	Ankrd6	chr4	32804035	32950841	-
ENSMUSG00000009092.4	'497	404815676177'	'1	19622582321889'	'0	094124317409408'	'12	7089986535118'	'5	27E-37'	'1	62E-35'	NA	Derl3	chr10	75893398	75895941	+
ENSMUSG00000041268.16	'251	907491800939'	'1	19788063934976'	'0	130492914515545'	'9	17966039609806'	'4	32E-20'	'6	64E-19'	NA	Dmxl2	chr9	54365158	54501760	-
ENSMUSG00000031919.5	'42	8054435426326'	'1	2014362157696'	'0	213747147797829'	'5	62082922812128'	'1	90E-08'	'1	23E-07'	NA	Tmed6	chr8	107061484	107065644	-
ENSMUSG00000017868.16	'3	88284865775678'	'1	20206977557361'	'0	299168401538964'	'4	01803723050295'	'5	87E-05'	'0	000236792339957'	NA	Sgk2	chr2	162987330	163014127	+
ENSMUSG00000046999.2	'5	90564041193809'	'1	2026844328847'	'0	304819375218895'	'3	94556426087101'	'7	96E-05'	'0	000315073261168'	NA	1110032F04Rik	chr3	68869586	68872163	+
ENSMUSG00000044026.2	'3120	24107554292'	'1	20465345286264'	'0	05020679907045'	'23	9938310182307'	'3	23E-127'	'5	50E-125'	NA	Slc35g1	chr19	38395980	38405607	+
ENSMUSG00000028270.12	'329	863265991262'	'1	2057932776376'	'0	120928408773803'	'9	97113325036004'	'2	04E-23'	'3	73E-22'	NA	Gbp2	chr3	142620602	142638008	+
ENSMUSG00000042284.9	'572	050586102715'	'1	20692773503926'	'0	096209579140201'	'12	5447772022833'	'4	25E-36'	'1	26E-34'	NA	Itga1	chr13	114958079	115101964	-
ENSMUSG00000081772.1	'12	5135647980502'	'1	21095733212651'	'0	299091209872074'	'4	04878943999875'	'5	15E-05'	'0	000209417027953'	NA	Gm13131	chr4	134199830	134200150	-
ENSMUSG00000085385.7	'476	59355424308'	'1	21389295671158'	'0	107956594224938'	'11	2442687306559'	'2	47E-29'	'5	78E-28'	NA	Snhg17	chr2	158353700	158361580	-
ENSMUSG00000053560.4	'12482	8532387055'	'1	21761405005027'	'0	130768148629955'	'9	31124331732991'	'1	26E-20'	'2	00E-19'	NA	Ier2	chr8	84661331	84662852	-
ENSMUSG00000037108.13	'889	49649932444'	'1	21987625319052'	'0	061393437595952'	'19	8698150968331'	'7	43E-88'	'7	04E-86'	NA	Zcwpw1	chr5	137787798	137822621	+
ENSMUSG00000062991.7	'143	870081989589'	'1	22035113745577'	'0	126793116811631'	'9	6247427947431'	'6	29E-22'	'1	07E-20'	NA	Nrg1	chr8	31814551	32884029	-
ENSMUSG00000070473.4	'698	945133898902'	'1	22104250970275'	'0	07442914634381'	'16	4054348287485'	'1	75E-60'	'9	39E-59'	NA	Cldn3	chr5	134986214	134987472	+
ENSMUSG00000018411.17	'79	7224184775846'	'1	22164200939875'	'0	21175456838373'	'5	76914122194974'	'7	97E-09'	'5	37E-08'	NA	Mapt	chr11	104231390	104332090	+
ENSMUSG00000026870.19	'449	017516215044'	'1	22726198624224'	'0	074472218058383'	'16	4794606396725'	'5	15E-61'	'2	81E-59'	NA	Cutal	chr2	34874396	34892132	+
ENSMUSG00000035692.6	'536	72706852663'	'1	22765755892515'	'0	091469097635027'	'13	4215553740746'	'4	52E-41'	'1	56E-39'	NA	Isg15	chr4	156199424	156200818	-
ENSMUSG00000049588.13	'19	5469569503604'	'1	22826309350825'	'0	26937852982415'	'4	55961762917802'	'5	12E-06'	'2	42E-05'	NA	Ccdc69	chr11	55049731	55078131	-
ENSMUSG00000005667.8	'2679	95070124508'	'1	23110229909556'	'0	065219322892489'	'18	8763428458921'	'1	79E-79'	'1	49E-77'	NA	Mthfd2	chr6	83305691	83325908	-
ENSMUSG00000053647.4	'12	7959381425086'	'1	23180922654478'	'0	292466464842717'	'4	21179647795592'	'2	53E-05'	'0	000108071380343'	NA	Gper1	chr5	139423151	139427800	+
ENSMUSG00000066861.14	'78	6555105644034'	'1	23439215095916'	'0	164898582661253'	'7	48576568116985'	'7	11E-14'	'7	45E-13'	NA	Oas1g	chr5	120876142	120887613	-
ENSMUSG00000023959.8	'366	83431576158'	'1	24312412440329'	'0	094304433115755'	'13	1820327351673'	'1	11E-39'	'3	69E-38'	NA	Clic5	chr17	44188572	44280168	+
ENSMUSG00000027544.16	'502	211837598721'	'1	24449090339276'	'0	105971968245388'	'11	7435858180064'	'7	62E-32'	'1	95E-30'	NA	Nfatc2	chr2	168476410	168601657	-
ENSMUSG00000024642.16	'604	880935013577'	'1	24513699370646'	'0	079193092783083'	'15	7227979101284'	'1	06E-55'	'5	00E-54'	NA	Tle4	chr19	14448072	14598051	-
ENSMUSG00000032515.7	'290	007909568176'	'1	24555213551651'	'0	219900292695764'	'5	66416770185817'	'1	48E-08'	'9	71E-08'	NA	Csrnp1	chr9	119971166	119977250	-
ENSMUSG00000031842.13	'76	4063545432734'	'1	24720493619641'	'0	173072968405877'	'7	20623762153058'	'5	75E-13'	'5	67E-12'	NA	Pde4c	chr8	70723720	70751186	+
ENSMUSG00000074151.12	'13	907141059993'	'1	25282557818822'	'0	281696874804889'	'4	44742448440709'	'8	69E-06'	'3	97E-05'	NA	Nlrc5	chr8	94472763	94527272	+
ENSMUSG00000020423.6	'9469	73389326073'	'1	25364183511437'	'0	189093761890278'	'6	62973660570461'	'3	36E-11'	'2	83E-10'	NA	Btg2	chr1	134075170	134079120	-
ENSMUSG00000030107.10	'373	433994161675'	'1	25812083008901'	'0	115483547562421'	'10	8943728924587'	'1	23E-27'	'2	66E-26'	NA	Usp18	chr6	121245906	121270917	+
ENSMUSG00000068130.11	'53	7917561045724'	'1	25964287293188'	'0	206046358511863'	'6	11339546124208'	'9	75E-10'	'7	19E-09'	NA	Zfp442	chr2	150407141	150451486	-
ENSMUSG00000043760.16	'765	129299025985'	'1	25969466125583'	'0	111536847719025'	'11	2939776138299'	'1	41E-29'	'3	33E-28'	NA	Pkhd1	chr1	20057779	20618064	-
ENSMUSG00000037855.15	'13	9209172196499'	'1	26865893713802'	'0	306172775868365'	'4	14360464786542'	'3	42E-05'	'0	000142854970766'	NA	Zfp365	chr10	67886103	67912662	-
ENSMUSG00000102869.1	'105	53202843437'	'1	26870072172391'	'0	177241567947467'	'7	15803147318096'	'8	18E-13'	'7	94E-12'	NA	2900097C17Rik	chr2	156391831	156392979	-
ENSMUSG00000046223.10	'542	166913276975'	'1	27096164548889'	'0	101152865786702'	'12	5647616170256'	'3	30E-36'	'9	91E-35'	NA	Plaur	chr7	24462484	24475968	+
ENSMUSG00000044707.7	'273	433317468021'	'1	2730566709209'	'0	094151527827213'	'13	5213596666983'	'1	17E-41'	'4	08E-40'	NA	Ccnjl	chr11	43528784	43586997	+
ENSMUSG00000091562.3	'49	2193484628228'	'1	27353856286351'	'0	261367694013387'	'4	8725936373693'	'1	10E-06'	'5	67E-06'	NA	Gm9581	chr16	59558013	59600886	-
ENSMUSG00000032860.5	'385	719486330559'	'1	2740808799064'	'0	094024079973065'	'13	5505806626493'	'7	86E-42'	'2	76E-40'	NA	P2ry2	chr7	100996568	101012866	-
ENSMUSG00000074925.3	'90	9641152018092'	'1	28382036953419'	'0	198354240634101'	'6	47236159625355'	'9	65E-11'	'7	79E-10'	NA	Ptar1	chr19	23687400	23721129	+
ENSMUSG00000103144.1	'52	4006248601284'	'1	29165863569051'	'0	230364553500231'	'5	60701989982679'	'2	06E-08'	'1	33E-07'	NA	Pcdhga1	chr18	37661793	37841873	+
ENSMUSG00000021281.15	'1397	14251199931'	'1	29382560794827'	'0	058768379812195'	'22	0156759822702'	'2	04E-107'	'2	68E-105'	NA	Tnfaip2	chr12	111442469	111455018	+
ENSMUSG00000037157.8	'13	2034845515737'	'1	29563427871516'	'0	297342271744188'	'4	35738339898684'	'1	32E-05'	'5	88E-05'	NA	Il22ra1	chr4	135728172	135752140	+
ENSMUSG00000039179.13	'21	6631564965076'	'1	29636855352694'	'0	266385476745711'	'4	86651363041254'	'1	14E-06'	'5	84E-06'	NA	Tekt5	chr16	10357948	10395490	-
ENSMUSG00000049892.7	'165	74328817043'	'1	29787083122139'	'0	170240285771248'	'7	62375853248589'	'2	46E-14'	'2	66E-13'	NA	Rasd1	chr11	59963181	59964944	-
ENSMUSG00000025019.15	'515	145442738303'	'1	29921755131192'	'0	191970780393067'	'6	76778803863651'	'1	31E-11'	'1	14E-10'	NA	Lcor	chr19	41482645	41562246	+
ENSMUSG00000047787.7	'578	475175590676'	'1	30092230647435'	'0	08949996747712'	'14	5354500470284'	'7	22E-48'	'2	90E-46'	NA	Flrt1	chr19	7092014	7105729	-
ENSMUSG00000024885.8	'303	448656699808'	'1	30454526599171'	'0	110472995797236'	'11	8087253502756'	'3	52E-32'	'9	10E-31'	NA	Aldh3b1	chr19	3913493	3929761	-
ENSMUSG00000059252.4	'173	81580455275'	'1	30492785603096'	'0	308869819247269'	'4	22484741050821'	'2	39E-05'	'0	000102560162475'	NA	Tpt1-ps5	chr9	37696515	37697033	+
ENSMUSG00000054889.9	'3755	83506008707'	'1	30904480860616'	'0	077016426095914'	'16	9969560386497'	'8	65E-65'	'5	15E-63'	NA	Dsp	chr13	38151328	38198577	+
ENSMUSG00000021990.15	'262	615614989397'	'1	30913612962461'	'0	104232787778529'	'12	5597343938092'	'3	52E-36'	'1	05E-34'	NA	Spata13	chr14	60634001	60764556	+
ENSMUSG00000039943.16	'335	523564910606'	'1	31119547751608'	'0	131141083481453'	'9	99835781974092'	'1	55E-23'	'2	86E-22'	NA	Plcb4	chr2	135659011	136014593	+
ENSMUSG00000030494.13	'852	42413930028'	'1	31435857098423'	'0	07161129592858'	'18	3540676640606'	'3	06E-75'	'2	28E-73'	NA	Rhpn2	chr7	35334170	35392289	+
ENSMUSG00000032661.9	'59	4278011078937'	'1	31572482822008'	'0	217535367558195'	'6	04832603998564'	'1	46E-09'	'1	06E-08'	NA	Oas3	chr5	120753098	120777661	-
ENSMUSG00000020473.13	'1240	25043495588'	'1	31848790260939'	'0	070752141392291'	'18	6353073795876'	'1	66E-77'	'1	29E-75'	NA	Aebp1	chr11	5861947	5872088	+
ENSMUSG00000024085.13	'210	512269820881'	'1	32165665490322'	'0	144140659596253'	'9	16921470045488'	'4	76E-20'	'7	30E-19'	NA	Man2a1	chr17	64600736	64755110	+
ENSMUSG00000050777.7	'7	81440132413923'	'1	32323976256659'	'0	307296793739828'	'4	30606433104184'	'1	66E-05'	'7	33E-05'	NA	Tmem37	chr1	120067377	120074074	-
ENSMUSG00000037613.16	'245	039647494135'	'1	32632434651852'	'0	110685870557134'	'11	9827791916213'	'4	37E-33'	'1	16E-31'	NA	Tnfrsf23	chr7	143665809	143685872	-
ENSMUSG00000046805.9	'18	5941224118451'	'1	32878264784239'	'0	277399937893525'	'4	79013318435717'	'1	67E-06'	'8	40E-06'	NA	Mpeg1	chr19	12460779	12465284	+
ENSMUSG00000003545.3	'778	336631495066'	'1	33032271355407'	'0	307275311996937'	'4	32941619978677'	'1	50E-05'	'6	64E-05'	NA	Fosb	chr7	19302696	19310051	-
ENSMUSG00000022237.16	'24	2415765176824'	'1	33132529134061'	'0	257710227624536'	'5	16597770919767'	'2	39E-07'	'1	35E-06'	NA	Ankrd33b	chr15	31291479	31367759	-
ENSMUSG00000026896.14	'792	761030458965'	'1	33382424056021'	'0	067023124068871'	'19	9009559624469'	'3	99E-88'	'3	84E-86'	NA	Ifih1	chr2	62595798	62646255	-
ENSMUSG00000075297.10	'52	7778729759026'	'1	33828898809486'	'0	202657439317444'	'6	60370027669475'	'4	01E-11'	'3	36E-10'	NA	H60b	chr10	22158586	22288849	+
ENSMUSG00000024912.5	'202	797049087753'	'1	33943307688972'	'0	124299314919484'	'10	7758685376291'	'4	48E-27'	'9	55E-26'	NA	Fosl1	chr19	5447703	5455945	+
ENSMUSG00000037016.11	'34	2896461967358'	'1	34040601537629'	'0	247562095549383'	'5	41442344960645'	'6	15E-08'	'3	73E-07'	NA	Frem2	chr3	53513938	53657355	-
ENSMUSG00000075502.1	'90	7747104287596'	'1	34323062707258'	'0	174484328693783'	'7	69828807623133'	'1	38E-14'	'1	52E-13'	NA	Kbtbd6	chr14	79451835	79454816	+
ENSMUSG00000046982.10	'2675	70224166476'	'1	34653929485647'	'0	058082515318178'	'23	1832124948463'	'6	73E-119'	'1	05E-116'	NA	Tshz1	chr18	84011627	84086404	-
ENSMUSG00000041046.7	'246	815197354898'	'1	34929245906402'	'0	123773987746022'	'10	9012603022268'	'1	14E-27'	'2	47E-26'	NA	Ramp3	chr11	6658521	6677475	+
ENSMUSG00000060224.3	'48	3100200122863'	'1	35426739733233'	'0	190403083297473'	'7	11263375507694'	'1	14E-12'	'1	09E-11'	NA	Pyroxd2	chr19	42725858	42752775	-
ENSMUSG00000062044.14	'28	6861899714509'	'1	35609497204009'	'0	26550158562543'	'5	107671838741'	'3	26E-07'	'1	81E-06'	NA	Lmtk3	chr7	45783947	45804140	+
ENSMUSG00000024014.7	'1589	16650047703'	'1	3630292705336'	'0	070596822157644'	'19	3072326611237'	'4	67E-83'	'4	15E-81'	NA	Pim1	chr17	29490812	29496111	+
ENSMUSG00000038539.15	'1241	59563429456'	'1	36304625738868'	'0	078477900826011'	'17	3685361489295'	'1	43E-67'	'8	96E-66'	NA	Atf5	chr7	44812256	44816658	-
ENSMUSG00000090659.8	'24	577198607395'	'1	36495672527614'	'0	267299279957871'	'5	10647363319225'	'3	28E-07'	'1	82E-06'	NA	Zfp493	chr13	67779754	67792512	+
ENSMUSG00000085156.7	'132	011981999405'	'1	36579164955037'	'0	149890820221051'	'9	11190990573118'	'8	09E-20'	'1	22E-18'	NA	Gm11974	chr11	6525591	6528760	-
ENSMUSG00000041920.14	'53	326686987583'	'1	39293437303692'	'0	204294895171013'	'6	81825344618087'	'9	22E-12'	'8	15E-11'	NA	Slc16a6	chr11	109450855	109473598	-
ENSMUSG00000069874.7	'611	58778199416'	'1	40073709967743'	'0	088003888106027'	'15	9167637910477'	'4	85E-57'	'2	38E-55'	NA	Irgm2	chr11	58199618	58222782	+
ENSMUSG00000040483.15	'271	357531916798'	'1	40126528997592'	'0	10199049616245'	'13	7391751457312'	'5	91E-43'	'2	14E-41'	NA	Xaf1	chr11	72301629	72313733	+
ENSMUSG00000009731.4	'55	9856377005867'	'1	40299935005389'	'0	206199609136166'	'6	80408346034937'	'1	02E-11'	'8	96E-11'	NA	Kcnd1	chrX	7822289	7838280	+
ENSMUSG00000056501.3	'1267	28485263927'	'1	40479370149202'	'0	077710569431352'	'18	0772539922382'	'4	81E-73'	'3	39E-71'	NA	Cebpb	chr2	167688915	167690418	+
ENSMUSG00000029343.17	'4	21929708188708'	'1	40614209279467'	'0	296202159112031'	'4	74723782233751'	'2	06E-06'	'1	03E-05'	NA	Crybb1	chr5	112255815	112269585	+
ENSMUSG00000022244.6	'168	52270040661'	'1	40987961575653'	'0	128554030338432'	'10	967214423732'	'5	49E-28'	'1	21E-26'	NA	Amacr	chr15	10981756	10996624	+
ENSMUSG00000029752.12	'3627	9836599973'	'1	41031649766157'	'0	070383195413296'	'20	0376878227832'	'2	58E-89'	'2	54E-87'	NA	Asns	chr6	7675169	7693254	-
ENSMUSG00000021094.9	'44	2574581246221'	'1	41926678515492'	'0	220742935643931'	'6	42950036437072'	'1	28E-10'	'1	02E-09'	NA	Dhrs7	chr12	72650356	72664828	-
ENSMUSG00000036611.5	'25	4715237919606'	'1	42205048841959'	'0	24869206739284'	'5	71811760353932'	'1	08E-08'	'7	18E-08'	NA	Eepd1	chr9	25481547	25604110	+
ENSMUSG00000094410.7	'36	452907249279'	'1	42277807766425'	'0	250807852907291'	'5	67278121945475'	'1	40E-08'	'9	25E-08'	NA	Gm38394	chr1	133619940	133661318	-
ENSMUSG00000059810.18	'257	461769253631'	'1	42410586799813'	'0	112463746803378'	'12	6627994218254'	'9	50E-37'	'2	90E-35'	NA	Rgs3	chr4	62559847	62704001	+
ENSMUSG00000020142.12	'570	651719870164'	'1	42592941142042'	'0	111566123016471'	'12	7810250357979'	'2	09E-37'	'6	53E-36'	NA	Slc1a4	chr11	20302180	20332713	-
ENSMUSG00000036931.14	'18	2833629991675'	'1	43543110807279'	'0	277569942551136'	'5	17142128171297'	'2	32E-07'	'1	32E-06'	NA	Nfkbid	chr7	30421732	30428746	+
ENSMUSG00000034459.8	'2454	61633682514'	'1	43604630372872'	'0	066451146104802'	'21	6105573478581'	'1	43E-103'	'1	77E-101'	NA	Ifit1	chr19	34640871	34650009	+
ENSMUSG00000035891.16	'615	368830188969'	'1	43866418184073'	'0	076872012255233'	'18	7150581809155'	'3	73E-78'	'2	99E-76'	NA	Cerk	chr15	86139128	86186141	-
ENSMUSG00000095315.1	'22	3185350031307'	'1	44092261795481'	'0	270403636019269'	'5	32878418044695'	'9	89E-08'	'5	87E-07'	NA	Gm10130	chr2	150323702	150363071	+
ENSMUSG00000022574.6	'252	279610632611'	'1	44838161503584'	'0	10718185572655'	'13	5133097408861'	'1	31E-41'	'4	55E-40'	NA	Naprt	chr15	75890964	75894481	-
ENSMUSG00000047180.8	'394	444091971044'	'1	44855372103817'	'0	0862152020425'	'16	8016044354231'	'2	38E-63'	'1	36E-61'	NA	Neurl3	chr1	36264597	36274679	-
ENSMUSG00000029102.9	'12	6748653546784'	'1	45646926592867'	'0	290867562145767'	'5	00732792334804'	'5	52E-07'	'2	97E-06'	NA	Hgfac	chr5	35041509	35048461	+
ENSMUSG00000098132.1	'202	362105404408'	'1	46080008834768'	'0	124165468574077'	'11	7649464470565'	'5	92E-32'	'1	52E-30'	NA	Rassf10	chr7	112953962	112957457	+
ENSMUSG00000022265.6	'509	769596138989'	'1	46533525190145'	'0	075498070088141'	'19	408910058108'	'6	49E-84'	'5	85E-82'	NA	Ank	chr15	27466677	27594909	+
ENSMUSG00000048349.9	'86	5106509390036'	'1	46843978356931'	'0	191144125428811'	'7	68236941771046'	'1	56E-14'	'1	72E-13'	NA	Pou4f1	chr14	104461676	104467999	-
ENSMUSG00000037868.15	'915	685553267141'	'1	46905568355652'	'0	283461158270657'	'5	18256431505097'	'2	19E-07'	'1	24E-06'	NA	Egr2	chr10	67535475	67542188	+
ENSMUSG00000027546.15	'3607	7611078081'	'1	4696608193786'	'0	042542250334751'	'34	5459116011567'	'1	64E-261'	'1	45E-258'	NA	Atp9a	chr2	168634438	168742409	-
ENSMUSG00000067219.9	'141	265826937063'	'1	47168879806948'	'0	136294050987603'	'10	7978946065911'	'3	52E-27'	'7	53E-26'	NA	Nipal1	chr5	72647795	72671078	+
ENSMUSG00000026628.13	'2307	57237092932'	'1	47730691862729'	'0	232981944577812'	'6	34086440176437'	'2	28E-10'	'1	78E-09'	NA	Atf3	chr1	191170296	191218039	-
ENSMUSG00000016496.7	'143	631874449523'	'1	48167476885231'	'0	139258606972701'	'10	6397356763935'	'1	95E-26'	'4	06E-25'	NA	Cd274	chr19	29367455	29388095	+
ENSMUSG00000002847.6	'50	1988746879357'	'1	49285765213687'	'0	198341287652883'	'7	52671150723556'	'5	20E-14'	'5	50E-13'	NA	Pla1a	chr16	38396119	38433145	-
ENSMUSG00000026961.6	'5	24072893978415'	'1	49598624474644'	'0	300299584987364'	'4	98164606124711'	'6	30E-07'	'3	36E-06'	NA	Lrrc26	chr2	25289915	25291180	+
ENSMUSG00000060962.12	'5	82987729541977'	'1	49729225806627'	'0	307700494645902'	'4	86607036426554'	'1	14E-06'	'5	85E-06'	NA	Dmkn	chr7	30763756	30781063	+
ENSMUSG00000022206.6	'1037	5560958773'	'1	4979442801714'	'0	091723673078421'	'16	3310542403889'	'5	93E-60'	'3	15E-58'	NA	Npr3	chr15	11839896	11905674	-
ENSMUSG00000022893.14	'9746	28759024526'	'1	4982834043082'	'0	096546709982336'	'15	5187411832295'	'2	59E-54'	'1	20E-52'	NA	Adamts1	chr16	85793827	85803113	-
ENSMUSG00000037306.13	'329	589789112285'	'1	50126870279015'	'0	100995268588853'	'14	8647429108956'	'5	58E-50'	'2	35E-48'	NA	Man1c1	chr4	134561690	134704290	-
ENSMUSG00000049907.8	'2447	24573022491'	'1	50658029384438'	'0	049712986008499'	'30	3055683194488'	'9	68E-202'	'4	50E-199'	NA	Rasl11b	chr5	74195286	74199481	+
ENSMUSG00000024245.4	'1716	30280039509'	'1	51008033605047'	'0	070272897836807'	'21	4888012667031'	'1	98E-102'	'2	42E-100'	NA	Tmem178	chr17	80944632	81001816	+
ENSMUSG00000055926.2	'20	5634294131498'	'1	52028895603303'	'0	253574210919342'	'5	99543995629986'	'2	03E-09'	'1	44E-08'	NA	Gm14137	chr2	119174509	119177575	+
ENSMUSG00000041420.18	'50	2582402037047'	'1	52354488569532'	'0	194599930729058'	'7	82911319643048'	'4	91E-15'	'5	57E-14'	NA	Meis3	chr7	16175090	16186504	+
ENSMUSG00000039384.8	'364	88992908156'	'1	52729083697589'	'0	1139635793682'	'13	4015695667248'	'5	92E-41'	'2	03E-39'	NA	Dusp10	chr1	184013302	184075636	+
ENSMUSG00000034903.18	'2517	08642344267'	'1	53454808445748'	'0	066201140197723'	'23	1800854165689'	'7	23E-119'	'1	12E-116'	NA	Cobll1	chr2	65088339	65239403	-
ENSMUSG00000034765.6	'980	733709273732'	'1	54016951146471'	'0	295951928624343'	'5	20412054289965'	'1	95E-07'	'1	12E-06'	NA	Dusp5	chr19	53529109	53542431	+
ENSMUSG00000042272.17	'5131	64166182501'	'1	54135418498909'	'0	071954705736738'	'21	4211727948479'	'8	48E-102'	'1	02E-99'	NA	Sestd1	chr2	77180340	77280592	-
ENSMUSG00000038143.14	'86	3324037836787'	'1	55057527242892'	'0	189322508762904'	'8	19012637515156'	'2	61E-16'	'3	23E-15'	NA	Stox2	chr8	47180048	47352348	-
ENSMUSG00000025408.15	'1664	10932827972'	'1	55312866543951'	'0	076233891620003'	'20	3732045214387'	'2	89E-92'	'2	95E-90'	NA	Ddit3	chr10	127290774	127296288	+
ENSMUSG00000042359.18	'489	836266201013'	'1	55938399857572'	'0	08330280313638'	'18	719466090748'	'3	44E-78'	'2	76E-76'	NA	Osbpl6	chr2	76406508	76600647	+
ENSMUSG00000030287.15	'253	764095173759'	'1	56290086781878'	'0	140637723899011'	'11	1129562146573'	'1	09E-28'	'2	46E-27'	NA	Itpr2	chr6	146108299	146502223	-
ENSMUSG00000020682.17	'9	52801529184801'	'1	56694349623189'	'0	306612591145544'	'5	11049950811736'	'3	21E-07'	'1	78E-06'	NA	Mmp28	chr11	83440768	83463071	-
ENSMUSG00000027171.10	'286	45781611102'	'1	57800758857523'	'0	146834723953742'	'10	7468284482379'	'6	13E-27'	'1	30E-25'	NA	Prrg4	chr2	104830741	104849876	-
ENSMUSG00000030785.8	'5	28364036731705'	'1	60277108790082'	'0	304297901290595'	'5	26711186999025'	'1	39E-07'	'8	08E-07'	NA	Cox6a2	chr7	128205435	128206387	-
ENSMUSG00000032849.13	'1435	64140262976'	'1	60478131084781'	'0	08952832132463'	'17	9248453126789'	'7	55E-72'	'5	25E-70'	NA	Abcc4	chr14	118482692	118706219	-
ENSMUSG00000018334.17	'101	124204225943'	'1	60674521202347'	'0	16983605399825'	'9	46056608239393'	'3	06E-21'	'5	03E-20'	NA	Ksr1	chr11	79013440	79146407	-
ENSMUSG00000027368.6	'187	358522381057'	'1	60873094588626'	'0	139563190540289'	'11	5269000347327'	'9	66E-31'	'2	37E-29'	NA	Dusp2	chr2	127336159	127338376	+
ENSMUSG00000025586.17	'9	03719040983308'	'1	61957556221624'	'0	30769953868788'	'5	26349688115419'	'1	41E-07'	'8	24E-07'	NA	Cpeb1	chr7	81347026	81455465	-
ENSMUSG00000095440.1	'206	422031951171'	'1	62006897238257'	'0	110072286866673'	'14	7182276165926'	'4	92E-49'	'2	04E-47'	NA	Fignl2	chr15	101050194	101054399	-
ENSMUSG00000025314.16	'1393	09010980171'	'1	62239202526683'	'0	103213477281846'	'15	7188001799082'	'1	12E-55'	'5	31E-54'	NA	Ptprj	chr2	90429754	90580647	-
ENSMUSG00000027737.10	'199	525879869534'	'1	62337658277365'	'0	118996103421002'	'13	6422667306192'	'2	24E-42'	'7	99E-41'	NA	Slc7a11	chr3	49892526	50443614	-
ENSMUSG00000061411.12	'30	076684894775'	'1	62511113401354'	'0	234526295951935'	'6	92933441607164'	'4	23E-12'	'3	86E-11'	NA	Nol4l	chr2	153407462	153529971	-
ENSMUSG00000043168.12	'28	9863749855582'	'1	62592135277396'	'0	248785835761087'	'6	53542573193497'	'6	34E-11'	'5	20E-10'	NA	4930426D05Rik	chr18	21651448	21656105	+
ENSMUSG00000065954.10	'341	065166900486'	'1	63686842766237'	'0	11833280220348'	'13	8327530252151'	'1	62E-43'	'5	92E-42'	NA	Tacc1	chr8	25154552	25201449	-
ENSMUSG00000034785.14	'12	788689233964'	'1	64278934198405'	'0	292589968865586'	'5	61464683274474'	'1	97E-08'	'1	27E-07'	NA	Dio1	chr4	107291465	107307169	-
ENSMUSG00000031453.15	'50	5020186255604'	'1	64889885594479'	'0	231940507828648'	'7	10914566576252'	'1	17E-12'	'1	11E-11'	NA	Rasa3	chr8	13566950	13677603	-
ENSMUSG00000033355.5	'636	232943274014'	'1	65174112975855'	'0	110360673803502'	'14	966754667514'	'1	21E-50'	'5	19E-49'	NA	Rtp4	chr16	23609919	23614222	+
ENSMUSG00000036256.13	'1045	91670658838'	'1	65436745468574'	'0	084001046061437'	'19	6946053918871'	'2	40E-86'	'2	24E-84'	NA	Igfbp7	chr5	77349240	77408041	-
ENSMUSG00000015085.8	'165	077947553957'	'1	66180690040778'	'0	1249848191051'	'13	296069973189'	'2	44E-40'	'8	21E-39'	NA	Entpd2	chr2	25395874	25401321	+
ENSMUSG00000054136.5	'113	454974223809'	'1	66743869175144'	'0	165257829152333'	'10	0899225186748'	'6	12E-24'	'1	15E-22'	NA	Adm2	chr15	89322972	89324728	+
ENSMUSG00000037010.7	'417	221289582316'	'1	66822947051778'	'0	094883206251811'	'17	5819255737465'	'3	39E-69'	'2	23E-67'	NA	Apln	chrX	48025146	48034853	-
ENSMUSG00000046598.14	'185	425155697645'	'1	67424503276592'	'0	124058428951887'	'13	4956169194697'	'1	66E-41'	'5	77E-40'	NA	Bdh1	chr16	31422280	31458901	+
ENSMUSG00000011148.13	'85	6044652003674'	'1	67950139620098'	'0	184356262865642'	'9	11008592870531'	'8	23E-20'	'1	24E-18'	NA	Adssl1	chr12	112620045	112641354	+
ENSMUSG00000026437.11	'3323	07644175838'	'1	67952765969425'	'0	042018005512288'	'39	971617862801'	0	0	NA	Cdk18	chr1	132112237	132139684	-
ENSMUSG00000053897.15	'256	220194956952'	'1	68751777546056'	'0	102581647815523'	'16	4504841889'	'8	32E-61'	'4	52E-59'	NA	Slc39a8	chr3	135825279	135888572	+
ENSMUSG00000005045.16	'18	4237568144472'	'1	70211123623017'	'0	300632422693276'	'5	6617686841009'	'1	50E-08'	'9	83E-08'	NA	Chd5	chr4	152338651	152390194	+
ENSMUSG00000018796.12	'967	360809541013'	'1	70331757318965'	'0	059274945386267'	'28	7358775632763'	'1	36E-181'	'4	77E-179'	NA	Acsl1	chr8	46471041	46536051	+
ENSMUSG00000055485.6	'740	729146391255'	'1	71188827782322'	'0	116486124046837'	'14	6960703846142'	'6	83E-49'	'2	82E-47'	NA	Soga1	chr2	157015799	157079254	-
ENSMUSG00000062380.3	'204	825689020166'	'1	71753507169005'	'0	132191369288749'	'12	992792804335'	'1	34E-38'	'4	35E-37'	NA	Tubb3	chr8	123411424	123422015	+
ENSMUSG00000026797.16	'801	456995465404'	'1	71780180186621'	'0	069847507580323'	'24	5936019963317'	'1	48E-133'	'2	72E-131'	NA	Stxbp1	chr2	32787602	32847245	-
ENSMUSG00000029561.17	'658	831977570524'	'1	71922373136711'	'0	102216924755668'	'16	8193646548908'	'1	76E-63'	'1	01E-61'	NA	Oasl2	chr5	114896936	114912234	+
ENSMUSG00000038600.12	'68	8945969402833'	'1	72432963340221'	'0	176538591412943'	'9	76743736087037'	'1	55E-22'	'2	72E-21'	NA	Atp6v0a4	chr6	38048483	38124586	-
ENSMUSG00000046997.5	'135	244689102973'	'1	72541331452658'	'0	13825570597123'	'12	4798705587285'	'9	61E-36'	'2	82E-34'	NA	Spsb4	chr9	96943482	97018843	-
ENSMUSG00000027784.10	'1673	93030352264'	'1	73024869122165'	'0	086452299044558'	'20	0139118374386'	'4	17E-89'	'4	07E-87'	NA	Ppm1l	chr3	69316861	69560802	+
ENSMUSG00000033917.15	'2845	91655796438'	'1	73335565404067'	'0	05661275969111'	'30	6177558468831'	'7	10E-206'	'3	77E-203'	NA	Gde1	chr7	118688545	118705778	-
ENSMUSG00000052271.7	'217	207514419896'	'1	73469393642182'	'0	1218041555403'	'14	241664651974'	'5	05E-46'	'1	95E-44'	NA	Bhlha15	chr5	144190286	144194441	+
ENSMUSG00000024640.9	'8847	00381908714'	'1	73510824019451'	'0	054218378557227'	'32	0022156022818'	'1	02E-224'	'6	09E-222'	NA	Psat1	chr19	15904678	15947337	-
ENSMUSG00000001240.13	'10	9398125072127'	'1	73652476536003'	'0	306836349683947'	'5	65944930302006'	'1	52E-08'	'9	96E-08'	NA	Ramp2	chr11	101246028	101259546	+
ENSMUSG00000051817.8	'892	002686144233'	'1	75532244239813'	'0	081100306726325'	'21	6438446813957'	'6	95E-104'	'8	72E-102'	NA	Sox12	chr2	152393611	152398063	-
ENSMUSG00000031788.13	'681	972258974978'	'1	77184269780924'	'0	0858303600786'	'20	6435426367389'	'1	12E-94'	'1	18E-92'	NA	Kifc3	chr8	95099832	95142540	-
ENSMUSG00000023341.14	'103	191232294768'	'1	79378045464287'	'0	150666231639782'	'11	9056568623253'	'1	11E-32'	'2	90E-31'	NA	Mx2	chr16	97535308	97560900	+
ENSMUSG00000052727.5	'302	812719085704'	'1	79489393357749'	'0	1271865111267'	'14	1122978976085'	'3	19E-45'	'1	21E-43'	NA	Map1b	chr13	99421464	99516602	-
ENSMUSG00000023236.7	'919	249523144576'	'1	80344428040082'	'0	09013903273687'	'20	0073622452258'	'4	75E-89'	'4	62E-87'	NA	Scg5	chr2	113776362	113829121	-
ENSMUSG00000024042.6	'1516	58668002207'	'1	81074773068597'	'0	111273199070118'	'16	2729906735668'	'1	53E-59'	'8	10E-58'	NA	Sik1	chr17	31844248	31855792	-
ENSMUSG00000059326.6	'64	2341235366614'	'1	81341281812505'	'0	19327945009676'	'9	38233639022259'	'6	45E-21'	'1	04E-19'	NA	Csf2ra	chr19	61224402	61228418	-
ENSMUSG00000047797.14	'5	82292199770063'	'1	81868013248811'	'0	299692631577793'	'6	06848464346052'	'1	29E-09'	'9	39E-09'	NA	Gjb1	chrX	101376378	101385629	+
ENSMUSG00000057967.12	'110	910661771116'	'1	829388872301'	'0	146836443767391'	'12	4586841342943'	'1	25E-35'	'3	65E-34'	NA	Fgf18	chr11	33117430	33147400	-
ENSMUSG00000006218.4	'48	368324138821'	'1	8369319678837'	'0	21968655595461'	'8	36160392201349'	'6	19E-17'	'7	97E-16'	NA	Fam131c	chr4	141368220	141384175	+
ENSMUSG00000072623.6	'110	716101023365'	'1	84954322098729'	'0	168691478005552'	'10	9640584269848'	'5	69E-28'	'1	25E-26'	NA	Zfp9	chr6	118461950	118479320	-
ENSMUSG00000020183.11	'3018	72506763454'	'1	85293945802277'	'0	083625700436611'	'22	1575358812965'	'8	82E-109'	'1	18E-106'	NA	Cpm	chr10	117629500	117687352	+
ENSMUSG00000047638.15	'7	59533615302042'	'1	85654535859866'	'0	307970306414884'	'6	02832584806926'	'1	66E-09'	'1	19E-08'	NA	Nr1h4	chr10	89454234	89533585	-
ENSMUSG00000024008.15	'70	9893878700209'	'1	85657083785839'	'0	18626075858543'	'9	96758980237298'	'2	11E-23'	'3	87E-22'	NA	Cpne5	chr17	29156550	29237797	-
ENSMUSG00000024304.14	'292	003075621767'	'1	86811930815362'	'0	122862154170651'	'15	2050020672669'	'3	28E-52'	'1	45E-50'	NA	Cdh2	chr18	16588877	16809246	-
ENSMUSG00000028542.17	'347	458248152752'	'1	88512988967529'	'0	096411662800402'	'19	552923732661'	'3	90E-85'	'3	56E-83'	NA	Slc6a9	chr4	117834506	117875198	+
ENSMUSG00000005686.16	'333	734436952575'	'1	8883752354266'	'0	114108897722909'	'16	5488868362583'	'1	63E-61'	'9	04E-60'	NA	Ampd3	chr7	110768206	110812405	+
ENSMUSG00000028613.14	'208	524105122138'	'1	89981056310379'	'0	125485774110394'	'15	1396489089868'	'8	87E-52'	'3	91E-50'	NA	Lrp8	chr4	107802261	107876840	+
ENSMUSG00000025196.4	'38	9613809777417'	'1	90089193613629'	'0	241723504430203'	'7	86391021682863'	'3	72E-15'	'4	25E-14'	NA	Cpn1	chr19	43956307	43986556	-
ENSMUSG00000034127.14	'501	626712925579'	'1	90438090364656'	'0	083017504854071'	'22	9395102514116'	'1	88E-116'	'2	81E-114'	NA	Tspan8	chr10	115817284	115849893	+
ENSMUSG00000027859.10	'162	91033560603'	'1	90466901357148'	'0	151757070989865'	'12	5507760603701'	'3	94E-36'	'1	18E-34'	NA	Ngf	chr3	102469919	102521013	+
ENSMUSG00000052512.16	'88	777976410021'	'1	93250623448518'	'0	169955959209245'	'11	3706294470436'	'5	86E-30'	'1	41E-28'	NA	Nav2	chr7	48898807	49610090	+
ENSMUSG00000036412.5	'6	24364640444167'	'1	94203921217765'	'0	306128861605127'	'6	34386186913233'	'2	24E-10'	'1	74E-09'	NA	Arsi	chr18	60911780	60918561	+
ENSMUSG00000032278.11	'458	99172741862'	'1	94943141568204'	'0	077380947422864'	'25	1926537553099'	'4	82E-140'	'9	53E-138'	NA	Paqr5	chr9	61953481	62026856	-
ENSMUSG00000027894.14	'105	996192173457'	'1	97164235693881'	'0	157897138662009'	'12	4868783161376'	'8	80E-36'	'2	59E-34'	NA	Slc6a17	chr3	107467543	107518018	-
ENSMUSG00000038042.9	'60	6415165369548'	'2	00353622377126'	'0	18514403691801'	'10	8215001526542'	'2	72E-27'	'5	87E-26'	NA	Ptpdc1	chr13	48577873	48625573	-
ENSMUSG00000049303.10	'217	057732414815'	'2	00386595984928'	'0	118849993028341'	'16	8604634193914'	'8	79E-64'	'5	12E-62'	NA	Syt12	chr19	4445908	4477447	-
ENSMUSG00000074577.9	'8	25171308225943'	'2	0234903727218'	'0	30788730299516'	'6	57217869342801'	'4	96E-11'	'4	11E-10'	NA	Fam65c	chr2	167980164	168010618	-
ENSMUSG00000040562.12	'942	273140458789'	'2	03699889829941'	'0	059578142003019'	'34	1903730095546'	'3	36E-256'	'2	60E-253'	NA	Gstm2	chr3	107981702	107986453	-
ENSMUSG00000000530.16	'18	3997984660227'	'2	05095266635636'	'0	285457133173506'	'7	18480089656667'	'6	73E-13'	'6	59E-12'	NA	Acvrl1	chr15	101128522	101145336	+
ENSMUSG00000031608.13	'370	987826102057'	'2	08478100143858'	'0	101434517630695'	'20	5529739790245'	'7	24E-94'	'7	60E-92'	NA	Galnt7	chr8	57523828	57653032	-
ENSMUSG00000072612.2	'15	3846229816079'	'2	0939311261409'	'0	29670064430307'	'7	05738651515033'	'1	70E-12'	'1	60E-11'	NA	Gm10382	chr5	125389322	125390554	+
ENSMUSG00000037736.18	'336	786491353797'	'2	09903683955928'	'0	090971033403658'	'23	0736835784354'	'8	51E-118'	'1	31E-115'	NA	Limch1	chr5	66745827	67057158	+
ENSMUSG00000028600.15	'241	102906516996'	'2	12002974616889'	'0	114443813491573'	'18	5246338922898'	'1	31E-76'	'9	91E-75'	NA	Podn	chr4	108014791	108096445	-
ENSMUSG00000027313.3	'635	006923135213'	'2	13803137101991'	'0	12476881184357'	'17	1359439865509'	'8	00E-66'	'4	83E-64'	NA	Chac1	chr2	119351229	119354381	+
ENSMUSG00000026873.9	'34	7195666106732'	'2	14591291731583'	'0	235201725512783'	'9	12371247548182'	'7	26E-20'	'1	10E-18'	NA	Phf19	chr2	34893757	34914026	-
ENSMUSG00000021125.6	'159	282918746848'	'2	15462048497944'	'0	135392285760203'	'15	9139087790832'	'5	07E-57'	'2	49E-55'	NA	Arg2	chr12	79130777	79156301	+
ENSMUSG00000091561.2	'124	692684901489'	'2	16464206264529'	'0	145047512750969'	'14	9236758465603'	'2	31E-50'	'9	83E-49'	NA	Gm6665	chr18	31819862	31820413	-
ENSMUSG00000031387.14	'1113	79395608238'	'2	17072397317463'	'0	080702108614673'	'26	8979833419118'	'2	32E-159'	'6	63E-157'	NA	Renbp	chrX	73922121	73930850	-
ENSMUSG00000036564.16	'395	185096020712'	'2	1734360038297'	'0	086053808941053'	'25	2567089193985'	'9	56E-141'	'1	91E-138'	NA	Ndrg4	chr8	95676980	95715119	+
ENSMUSG00000029287.14	'1486	14499577641'	'2	1737106393174'	'0	091693608754374'	'23	7062393862181'	'3	11E-124'	'5	11E-122'	NA	Tgfbr3	chr5	107106570	107289629	-
ENSMUSG00000092060.4	'145	028078675264'	'2	21101345559379'	'0	143069216750623'	'15	4541522335143'	'7	07E-54'	'3	25E-52'	NA	Bend4	chr5	67392147	67428310	-
ENSMUSG00000041235.11	'53	8277285341119'	'2	25064979116461'	'0	238687980883323'	'9	42925480719866'	'4	13E-21'	'6	72E-20'	NA	Chd7	chr4	8690406	8867659	+
ENSMUSG00000042109.7	'47	3543762995616'	'2	25299592575699'	'0	226085431024101'	'9	96524152640699'	'2	16E-23'	'3	95E-22'	NA	Csdc2	chr15	81936759	81950941	+
ENSMUSG00000029811.14	'119	185126345135'	'2	26191215792349'	'0	137658516793128'	'16	4313273934418'	'1	14E-60'	'6	14E-59'	NA	Aoc1	chr6	48872896	48909188	+
ENSMUSG00000016494.9	'609	671995322483'	'2	29003559315989'	'0	138748747649842'	'16	5049100042274'	'3	38E-61'	'1	85E-59'	NA	Cd34	chr1	194938819	194961279	+
ENSMUSG00000022199.10	'39	7842420896155'	'2	2958825433444'	'0	269837623643579'	'8	50838557034199'	'1	76E-17'	'2	33E-16'	NA	Slc22a17	chr14	54906727	54913132	-
ENSMUSG00000049577.14	'491	599790645686'	'2	31787193907779'	'0	086941236087024'	'26	6602137650506'	'1	36E-156'	'3	83E-154'	NA	Zfpm1	chr8	122282141	122337251	+
ENSMUSG00000035778.17	'424	213792985921'	'2	34369484760015'	'0	117868338381072'	'19	8840068485814'	'5	60E-88'	'5	36E-86'	NA	Ggta1	chr2	35400179	35463231	-
ENSMUSG00000031075.18	'42	6856392866094'	'2	40183498736596'	'0	240024984229025'	'10	0066040836574'	'1	43E-23'	'2	64E-22'	NA	Ano1	chr7	144588549	144751974	-
ENSMUSG00000030268.17	'580	994180187504'	'2	41396857896514'	'0	082755700091885'	'29	1698164148797'	'4	68E-187'	'1	74E-184'	NA	Bcat1	chr6	144993835	145076184	-
ENSMUSG00000032177.16	'111	236337294304'	'2	42794419341054'	'0	156259705796078'	'15	5378776700058'	'1	92E-54'	'8	95E-53'	NA	Pde4a	chr9	21165714	21213248	+
ENSMUSG00000074796.10	'354	289834566474'	'2	44438308194226'	'0	103524857409345'	'23	6115570995377'	'2	93E-123'	'4	78E-121'	NA	Slc4a11	chr2	130684113	130697519	-
ENSMUSG00000032715.9	'938	263965848211'	'2	4472301565864'	'0	086623425435954'	'28	2513666975197'	'1	37E-175'	'4	54E-173'	NA	Trib3	chr2	152337422	152344032	-
ENSMUSG00000025854.15	'1162	55606381485'	'2	45101675972725'	'0	081154052937687'	'30	2020252963732'	'2	23E-200'	'9	85E-198'	NA	Fam20c	chr5	138754514	138810077	+
ENSMUSG00000041515.9	'85	1798896407578'	'2	54660981943584'	'0	171986411292027'	'14	8070408604072'	'1	32E-49'	'5	53E-48'	NA	Irf8	chr8	120736358	120756694	+
ENSMUSG00000001123.15	'769	175737840795'	'2	56373319102765'	'0	11458811746025'	'22	3734646126549'	'7	14E-111'	'9	97E-109'	NA	Lgals9	chr11	78962974	78984946	-
ENSMUSG00000031765.7	'3776	52414628573'	'2	57030880695355'	'0	083802731318759'	'30	6709431364107'	'1	39E-206'	'7	59E-204'	NA	Mt1	chr8	94179089	94180325	+
ENSMUSG00000031618.13	'82	0934855931528'	'2	6153782874703'	'0	299063276426479'	'8	74523384723653'	'2	23E-18'	'3	09E-17'	NA	Nr3c2	chr8	76899442	77245012	+
ENSMUSG00000022235.14	'53	9317394266259'	'2	62876835486685'	'0	227974031127012'	'11	5309991312224'	'9	21E-31'	'2	27E-29'	NA	Cmbl	chr15	31568791	31590119	+
ENSMUSG00000029913.14	'35	6702540468844'	'2	67367818047632'	'0	268402691799729'	'9	9614432424221'	'2	25E-23'	'4	10E-22'	NA	Prdm5	chr6	65778988	65937010	+
ENSMUSG00000056019.12	'40	203430466636'	'2	73363554402393'	'0	26445004202401'	'10	3370584595171'	'4	79E-25'	'9	45E-24'	NA	Zfp709	chr8	71882019	71895727	+
ENSMUSG00000044220.13	'107	23777578918'	'2	73585703419579'	'0	181295255841997'	'15	0906157002815'	'1	87E-51'	'8	18E-50'	NA	Nkx2-3	chr19	43612325	43615892	+
ENSMUSG00000029333.14	'188	539404092164'	'2	74215702293479'	'0	125687083851254'	'21	8173334833675'	'1	59E-105'	'2	06E-103'	NA	Rasgef1b	chr5	99217426	99252927	-
ENSMUSG00000026928.14	'33	4724873569797'	'2	79696576150523'	'0	251697479793356'	'11	1124106757109'	'1	09E-28'	'2	47E-27'	NA	Card9	chr2	26352176	26360918	-
ENSMUSG00000023809.9	'173	046515610252'	'2	80598903269758'	'0	131179005786219'	'21	3905343761369'	'1	64E-101'	'1	96E-99'	NA	Rps6ka2	chr17	7170115	7303313	+
ENSMUSG00000028278.14	'181	405495337313'	'2	84127838594042'	'0	133949216062724'	'21	2116089175911'	'7	46E-100'	'8	77E-98'	NA	Rragd	chr4	32983037	33022180	+
ENSMUSG00000030170.14	'154	510734161652'	'2	85219279031707'	'0	152198498772386'	'18	7399535036317'	'2	34E-78'	'1	89E-76'	NA	Wnt5b	chr6	119432531	119544347	-
ENSMUSG00000025161.16	'1028	34555200583'	'2	86682344030282'	'0	118248633104568'	'24	2440302694042'	'7	64E-130'	'1	33E-127'	NA	Slc16a3	chr11	120948480	120960868	+
ENSMUSG00000021895.9	'74	5470299104015'	'2	88452178076703'	'0	187441225549454'	'15	3889400387322'	'1	94E-53'	'8	82E-52'	NA	Arhgef3	chr14	27238039	27403904	+
ENSMUSG00000033083.16	'2123	31753052195'	'2	92495245457626'	'0	076793159094612'	'38	0887111438223'	0	0	NA	Tbc1d4	chr14	101442360	101609191	-
ENSMUSG00000038963.15	'779	249180711649'	'2	92762056514164'	'0	083729114052866'	'34	9653832870268'	'7	56E-268'	'7	39E-265'	NA	Slco4a1	chr2	180456245	180474867	+
ENSMUSG00000034265.7	'113	185840762952'	'2	97887436384814'	'0	163208830041842'	'18	2519191093058'	'2	00E-74'	'1	44E-72'	NA	Zdhhc14	chr17	5492600	5753891	+
ENSMUSG00000107369.1	'148	294896681812'	'3	00210793334007'	'0	172645400821437'	'17	3888671175497'	'1	00E-67'	'6	31E-66'	NA	Gstm2-ps1	chr5	116632908	116633564	-
ENSMUSG00000020604.13	'97	0622460020523'	'3	00410411324301'	'0	178329330351665'	'16	8458217575254'	'1	13E-63'	'6	51E-62'	NA	Arsg	chr11	109473374	109573330	+
ENSMUSG00000058135.12	'2405	40884064031'	'3	00622781479707'	'0	07157709884269'	'41	9998555879451'	0	0	NA	Gstm1	chr3	108012255	108017973	-
ENSMUSG00000034936.2	'167	545802185331'	'3	02325072339748'	'0	156690137586156'	'19	2944544562362'	'5	98E-83'	'5	24E-81'	NA	Arl4d	chr11	101665541	101667832	+
ENSMUSG00000044927.6	'295	954818747683'	'3	07224341739269'	'0	138573813908228'	'22	1704471483142'	'6	62E-109'	'8	92E-107'	NA	H1fx	chr6	87980421	87981637	-
ENSMUSG00000032548.14	'1184	08115620688'	'3	12865664171757'	'0	081655179297575'	'38	3154708449764'	0	0	NA	Slco2a1	chr9	102988712	103096002	+
ENSMUSG00000039385.4	'859	891446954656'	'3	13764560524746'	'0	091358513984405'	'34	34431525214'	'1	71E-258'	'1	38E-255'	NA	Cdh6	chr15	13034200	13173639	-
ENSMUSG00000032014.5	'67	0860258187217'	'3	16932382883773'	'0	226661509065927'	'13	9826291720131'	'1	99E-44'	'7	48E-43'	NA	Oaf	chr9	43221278	43239816	-
ENSMUSG00000038508.7	'535	869959875407'	'3	19327035975892'	'0	127367838589648'	'25	0712455759492'	'1	02E-138'	'1	96E-136'	NA	Gdf15	chr8	70629393	70632456	-
ENSMUSG00000041120.6	'319	339834896078'	'3	2099041989511'	'0	130945826715996'	'24	513222600923'	'1	07E-132'	'1	93E-130'	NA	Nbl1	chr4	139082284	139092993	-
ENSMUSG00000047293.6	'21	4367555153541'	'3	23562907553043'	'0	287985339511453'	'11	2353951108048'	'2	73E-29'	'6	37E-28'	NA	Gpr15	chr16	58717435	58718724	-
ENSMUSG00000024043.13	'118	298180046134'	'3	33853335020883'	'0	174214347387457'	'19	1633662799531'	'7	49E-82'	'6	50E-80'	NA	Arhgap28	chr17	67842713	68004120	-
ENSMUSG00000031762.6	'896	94146919293'	'3	45670500568172'	'0	103719228330079'	'33	3275233660727'	'1	54E-243'	'1	02E-240'	NA	Mt2	chr8	94172618	94173567	+
ENSMUSG00000039145.16	'172	095496831968'	'3	57211305203543'	'0	152149115017762'	'23	477711662131'	'6	89E-122'	'1	10E-119'	NA	Camk1d	chr2	5293457	5714515	-
ENSMUSG00000040265.16	'350	284413365969'	'3	59120480858143'	'0	122659348614353'	'29	2778728172799'	'1	98E-188'	'7	68E-186'	NA	Dnm3	chr1	161982453	162478034	-
ENSMUSG00000022438.6	'64	7918536990654'	'3	74503845700778'	'0	222110471060991'	'16	8611521965545'	'8	69E-64'	'5	07E-62'	NA	Parvb	chr15	84232043	84315688	+
ENSMUSG00000025608.9	'307	880654850582'	'3	80087030192782'	'0	148693883346717'	'25	5617125357144'	'4	07E-144'	'9	33E-142'	NA	Podxl	chr6	31519488	31563981	-
ENSMUSG00000035852.10	'583	854071525011'	'3	86008787170299'	'0	117833796664092'	'32	7587498746809'	'2	28E-235'	'1	41E-232'	NA	Misp	chr10	79821021	79830452	+
ENSMUSG00000029189.10	'127	182156612185'	'3	91599361061682'	'0	179766645962992'	'21	783760772969'	'3	31E-105'	'4	21E-103'	NA	Sel1l3	chr5	53107083	53213927	-
ENSMUSG00000106443.1	'33	6134170282677'	'4	15998602015492'	'0	289038216052623'	'14	3925120939632'	'5	77E-47'	'2	28E-45'	NA	Gm42702	chr3	104135785	104140001	-
ENSMUSG00000039745.8	'255	119417182727'	'4	22311301115052'	'0	172479190615653'	'24	4847682556742'	'2	15E-132'	'3	83E-130'	NA	Htatip2	chr7	49759115	49773975	+
