# Supplementary material for: Identification of pathological transcription in autosomal dominant polycystic kidney disease epithelia
Source: Sci Rep. 2021 Jul 23;11:15139. doi: 10.1038/s41598-021-94442-8 (PMC8302622; doi:10.1038/s41598-021-94442-8)
Supplement: Supplementary file 4 — Supplementary Information 4. [file 41598_2021_94442_MOESM4_ESM.xlsx]

## Sheet: Tabelle1
254 Genes, differentially expresssed and concordantly regulated in Pkd1-/- and Pkd2-/-
ENSEMBL ID	Gene ID	Mean normalised counts (all samples)	Mean normalised counts WT	Mean normalised counts Pkd1 -/-	log2 FC	Stand. Error log2 FC	Wald statistic	non-adjusted p value	adjusted p value	Mean normalised counts Pkd2 -/-	log2 FC	Stand. Error log2 FC	Wald statistic	non-adjusted p value	adjusted p value	Mean log2FC	Mean p	concordant down	concordant up
ENSMUSG00000074415.10	2610203C20Rik	81.1482	202.75	40.5	-2.20353	0.170364	-12.9342	2.88e-38	1.83e-36	0.25	-5.04572	0.24971	-20.2063	8.62e-91	8.65e-89	-3.62463	9.15e-37	DOWN	N
ENSMUSG00000021747.11	4930452B06Rik	7.17472	21.5	0	-2.37473	0.305728	-7.76746	8.01e-15	1.79e-13	0.25	-2.3133	0.30628	-7.55288	4.26e-14	4.54e-13	-2.34401	3.165e-13	DOWN	N
ENSMUSG00000084803.8	5830444B04Rik	7.89252	23.5	0.25	-2.48514	0.307178	-8.09022	5.96e-16	1.44e-14	0	-2.55309	0.306875	-8.31965	8.82e-17	1.12e-15	-2.51911	7.76e-15	DOWN	N
ENSMUSG00000046463.4	5930403N24Rik	10.3741	23.75	3.5	-1.57761	0.306729	-5.14334	2.7e-07	2.72e-06	4	-1.48717	0.306436	-4.85313	1.22e-06	6.22e-06	-1.53239	4.47e-06	DOWN	N
ENSMUSG00000075585.3	6330403L08Rik	183.956	84.25	281.25	1.66805	0.120239	13.8728	9.26e-44	6.51e-39	186.5	1.09557	0.123291	8.88601	6.33e-19	9.02e-18	1.38181	4.51e-18	N	UP
ENSMUSG00000038884.14	A230050P20Rik	18.6375	54.75	0.5	-3.59376	0.29703	-12.099	1.07e-33	5.89e-32	0.5	-3.59885	0.296941	-12.1197	8.3e-34	2.27e-32	-3.59631	4.08e-32	DOWN	N
ENSMUSG00000057228.5	Aadat	63.579	114.75	34.25	-1.60424	0.172923	-9.27721	1.74e-20	5.37e-19	41.5	-1.35467	0.168185	-8.05466	7.97e-16	9.59e-15	-1.47945	4.79527e-15	DOWN	N
ENSMUSG00000025375.15	Aatk	26.8993	54.5	3.75	-2.75801	0.260248	-10.5976	3.06e-26	1.23e-24	22.5	-1.12732	0.225245	-5.00485	5.59e-07	3.01e-06	-1.94266	1.505e-06	DOWN	N
ENSMUSG00000020865.16	Abcc3	164.398	477	9.75	-5.09098	0.200762	-25.3584	7.27e-142	2.87e-139	6.5	-5.37819	0.210608	-25.5364	7.77e-144	1.74e-141	-5.23459	1.4437e-139	DOWN	N
ENSMUSG00000031486.14	Adgra2	130.983	235.75	77.75	-1.48339	0.166752	-8.89576	5.8e-19	1.63e-17	79.5	-1.45199	0.166319	-8.73014	2.54e-18	3.53e-17	-1.46769	2.58e-17	DOWN	N
ENSMUSG00000069170.13	Adgrv1	17.119	35.25	8.75	-1.18658	0.307013	-3.86492	0.000111125	0.000712188	7.5	-1.27014	0.307126	-4.13557	3.54e-05	0.000147615	-1.22836	0.000429902	DOWN	N
ENSMUSG00000031980.9	Agt	3.61312	10	0.5	-1.2899	0.2886	-4.46952	7.84e-06	6.28e-05	0.5	-1.30113	0.288645	-4.50772	6.55e-06	3.04e-05	-1.29552	4.66e-05	DOWN	N
ENSMUSG00000033715.14	Akr1c14	51.0834	124.75	10.25	-3.01344	0.229187	-13.1484	1.74e-39	1.15e-37	18.5	-2.43531	0.216254	-11.2614	2.04e-29	4.79e-28	-2.72437	2.395e-28	DOWN	N
ENSMUSG00000029455.14	Aldh2	1523.26	2656.75	748.25	-1.80807	0.0645413	-28.0141	1.09e-172	7.01e-170	1164.5	-1.17722	0.0627047	-18.7741	1.23e-78	1.01e-76	-1.49264	5.05e-77	DOWN	N
ENSMUSG00000022244.6	Amacr	168.523	81.75	195.75	1.19631	0.129807	9.21603	3.08e-20	7.25e-15	228	1.40988	0.128554	10.9672	5.49e-28	1.21e-26	1.30309	3.625e-15	N	UP
ENSMUSG00000040183.13	Ankrd6	19.8067	5.75	33.25	1.75952	0.273778	6.42684	1.3e-10	7.99e-09	20.25	1.19566	0.277713	4.3054	1.67e-05	7.35e-05	1.47759	3.6754e-05	N	UP
ENSMUSG00000039062.15	Anpep	52.055	106.75	41.75	-1.21436	0.205869	-5.8987	3.66e-09	4.7e-08	7.5	-2.98974	0.236829	-12.6241	1.56e-36	4.71e-35	-2.10205	2.35e-08	DOWN	N
ENSMUSG00000037010.7	Apln	417.221	144.75	633.5	2.08342	0.0936269	22.2523	1.07e-109	7.42e-87	473.25	1.66823	0.0948832	17.5819	3.39e-69	2.23e-67	1.87582	1.115e-67	N	UP
ENSMUSG00000033389.16	Arhgap44	62.2167	155.25	23.25	-2.44451	0.211084	-11.5807	5.16e-31	2.59e-29	8	-3.49819	0.23316	-15.0034	6.98e-51	3.03e-49	-2.97135	1.295e-29	DOWN	N
ENSMUSG00000052632.15	Asap2	63.9392	122.25	26.5	-1.91847	0.204569	-9.37811	6.72e-21	2.12e-19	43.25	-1.34622	0.196411	-6.85413	7.17e-12	6.4e-11	-1.63235	3.2e-11	DOWN	N
ENSMUSG00000028207.18	Asph	6.77326	16	3.5	-1.23782	0.308967	-4.00632	6.17e-05	0.000417133	1	-1.70222	0.308093	-5.52502	3.29e-08	2.07e-07	-1.47002	0.00020867	DOWN	N
ENSMUSG00000039200.15	Atf7ip2	14.8574	35.75	1.75	-2.52266	0.296503	-8.50805	1.77e-17	4.62e-16	7	-1.75634	0.288235	-6.09345	1.11e-09	8.1e-09	-2.1395	4.05e-09	DOWN	N
ENSMUSG00000020566.18	Atp6v1c2	61.8869	18.75	120	2.28895	0.212441	10.7745	4.54e-27	3.5e-22	46.5	1.05214	0.22028	4.7764	1.78e-06	8.96e-06	1.67054	4.48e-06	N	UP
ENSMUSG00000037685.15	Atp8a1	18.8133	47.5	9	-1.91496	0.276805	-6.91809	4.58e-12	8.06e-11	0	-3.28536	0.294702	-11.1481	7.32e-29	1.67e-27	-2.60016	4.03e-11	DOWN	N
ENSMUSG00000056124.5	B4galt6	197.925	507	11.25	-4.84842	0.190355	-25.4704	4.19e-143	1.77e-140	75.75	-2.62663	0.141223	-18.5991	3.27e-77	2.5e-75	-3.73752	1.25e-75	DOWN	N
ENSMUSG00000031853.4	BC021891	9.75397	24.75	1.5	-1.95284	0.30844	-6.33136	2.43e-10	3.59e-09	3	-1.70241	0.30846	-5.51908	3.41e-08	2.14e-07	-1.82763	1.08795e-07	DOWN	N
ENSMUSG00000046598.14	Bdh1	185.425	80.75	201.5	1.24748	0.126336	9.87428	5.38e-23	5.2e-20	273.75	1.67425	0.124058	13.4956	1.66e-41	5.77e-40	1.46086	2.6e-20	N	UP
ENSMUSG00000028545.13	Bend5	15.8828	47.25	0.5	-3.36481	0.301672	-11.1539	6.86e-29	3.12e-27	0	-3.49438	0.302248	-11.5613	6.47e-31	1.61e-29	-3.4296	1.56805e-27	DOWN	N
ENSMUSG00000048186.14	Bend7	17.4407	44.25	2.5	-2.48843	0.299253	-8.31547	9.14e-17	2.32e-15	5.75	-2.03158	0.295643	-6.87175	6.34e-12	5.68e-11	-2.26001	2.84012e-11	DOWN	N
ENSMUSG00000047844.3	Bex4	71.385	145.75	39	-1.74289	0.182554	-9.54727	1.33e-21	4.35e-20	29.5	-2.07284	0.187733	-11.0414	2.41e-28	5.41e-27	-1.90787	2.175e-20	DOWN	N
ENSMUSG00000016758.3	Bik	31.4161	58.25	12.25	-1.82968	0.241522	-7.57561	3.57e-14	7.54e-13	24.25	-1.09244	0.229166	-4.76704	1.87e-06	9.35e-06	-1.46106	4.675e-06	DOWN	N
ENSMUSG00000029335.5	Bmp3	39.2286	90.25	25.75	-1.54209	0.243988	-6.32036	2.61e-10	3.83e-09	2	-3.46883	0.273651	-12.6761	8.02e-37	2.45e-35	-2.50546	1.915e-09	DOWN	N
ENSMUSG00000040794.5	C1qtnf4	50.5636	126.25	4	-3.82354	0.243346	-15.7124	1.24e-55	1.24e-53	21.25	-2.329	0.203953	-11.4193	3.35e-30	8.12e-29	-3.07627	4.06e-29	DOWN	N
ENSMUSG00000024164.15	C3	42.5866	80.5	26	-1.38922	0.226766	-6.12621	9e-10	1.24e-08	21.25	-1.61692	0.229664	-7.04036	1.92e-12	1.8e-11	-1.50307	6.209e-09	DOWN	N
ENSMUSG00000040957.14	Cables1	441.213	861.75	388.75	-1.11695	0.105205	-10.6169	2.49e-26	1.01e-24	73.25	-3.40297	0.124004	-27.4424	8.56e-166	2.61e-163	-2.25996	5.05e-25	DOWN	N
ENSMUSG00000028532.14	Cachd1	2.27056	6.5	0.25	-1.01858	0.262175	-3.88511	0.000102284	0.000660314	0	-1.08073	0.261529	-4.13236	3.59e-05	0.00014946	-1.04966	0.000404887	DOWN	N
ENSMUSG00000017978.18	Cadps2	3.16074	9.25	0	-1.41982	0.28176	-5.03912	4.68e-07	4.57e-06	0.25	-1.36098	0.282763	-4.81315	1.49e-06	7.53e-06	-1.3904	6.05e-06	DOWN	N
ENSMUSG00000025887.10	Casp12	60.7077	157.5	11.75	-3.02009	0.250795	-12.0421	2.13e-33	1.17e-31	12.75	-2.92558	0.24916	-11.7418	7.78e-32	1.99e-30	-2.97284	1.0535e-30	DOWN	N
ENSMUSG00000033538.13	Casp4	44.4828	97.5	14.5	-2.38692	0.213977	-11.155	6.77e-29	3.09e-27	21.75	-1.93117	0.203553	-9.48734	2.37e-21	3.91e-20	-2.15905	1.955e-20	DOWN	N
ENSMUSG00000007655.16	Cav1	975.967	1558	740.25	-1.05705	0.0732353	-14.4337	3.18e-47	2.61e-45	629.75	-1.28873	0.0739426	-17.4287	5e-68	3.16e-66	-1.17289	1.305e-45	DOWN	N
ENSMUSG00000022637.10	Cblb	1037.76	1645.25	706.5	-1.18826	0.0986341	-12.0472	2.01e-33	1.1e-31	761.75	-1.08328	0.0983703	-11.0122	3.34e-28	7.43e-27	-1.13577	3.71505e-27	DOWN	N
ENSMUSG00000016494.9	Cd34	609.672	40	1561.25	5.01177	0.132974	37.6899	0	4.2e-176	227.5	2.29004	0.138749	16.5049	3.38e-61	1.85e-59	3.6509	9.25e-60	N	UP
ENSMUSG00000002885.14	Cd97	22.0001	45.75	2	-2.78648	0.279237	-9.97891	1.89e-23	6.77e-22	18	-1.1406	0.250893	-4.54616	5.46e-06	2.57e-05	-1.96354	1.285e-05	DOWN	N
ENSMUSG00000024304.14	Cdh2	292.003	113.5	323	1.44092	0.12431	11.5913	4.56e-31	5.94e-26	439.5	1.86812	0.122862	15.205	3.28e-52	1.45e-50	1.65452	2.97e-26	N	UP
ENSMUSG00000028926.15	Cdk14	49.7454	98.25	32.5	-1.44327	0.194993	-7.40164	1.35e-13	2.72e-12	18.25	-2.11381	0.2072	-10.2018	1.95e-24	3.77e-23	-1.77854	1.36e-12	DOWN	N
ENSMUSG00000071226.11	Cecr2	17.6228	40	9	-1.62456	0.282636	-5.7479	9.04e-09	1.1e-07	4	-2.17936	0.288794	-7.54641	4.47e-14	4.77e-13	-1.90196	5.50002e-08	DOWN	N
ENSMUSG00000078490.9	Cfap74	5.22097	12.75	2.75	-1.0659	0.304709	-3.49808	0.000468621	0.00261137	0.5	-1.48838	0.302135	-4.92622	8.38e-07	4.39e-06	-1.27714	0.00130788	DOWN	N
ENSMUSG00000041301.15	Cftr	11.6866	33.5	1.5	-1.1061	0.265697	-4.163	3.14e-05	0.00022317	0.25	-1.19553	0.265447	-4.50385	6.67e-06	3.1e-05	-1.15081	0.000127085	DOWN	N
ENSMUSG00000041235.11	Chd7	53.8277	11.25	67.25	1.98341	0.240064	8.26199	1.43e-16	3.74e-13	82.75	2.25065	0.238688	9.42925	4.13e-21	6.72e-20	2.11703	1.87e-13	N	UP
ENSMUSG00000004633.17	Chn2	4.71805	14	0	-1.79174	0.293421	-6.10638	1.02e-09	1.39e-08	0	-1.79471	0.293564	-6.11353	9.74e-10	7.18e-09	-1.79322	1.054e-08	DOWN	N
ENSMUSG00000013921.15	Clip3	487.879	1443.25	18	-5.99642	0.161843	-37.0507	1.75e-300	3.24e-297	2.25	-7.43191	0.217477	-34.1733	6.03e-256	4.31e-253	-6.71417	2.155e-253	DOWN	N
ENSMUSG00000022235.14	Cmbl	53.9317	9	64	2.1961	0.230484	9.52823	1.6e-21	6.66e-18	88.75	2.62877	0.227974	11.531	9.21e-31	2.27e-29	2.41244	3.33e-18	N	UP
ENSMUSG00000031502.10	Col4a1	20.9955	58	1.75	-3.11942	0.291773	-10.6913	1.12e-26	4.61e-25	2.75	-2.95217	0.289489	-10.1979	2.03e-24	3.92e-23	-3.0358	1.98305e-23	DOWN	N
ENSMUSG00000059326.6	Csf2ra	64.2341	25.25	62.75	1.12767	0.198384	5.68425	1.31e-08	7.19e-07	104.5	1.81341	0.193279	9.38234	6.45e-21	1.04e-19	1.47054	3.595e-07	N	UP
ENSMUSG00000022311.15	Csmd3	26.4882	70.5	9	-2.41725	0.265254	-9.11298	8.02e-20	2.36e-18	0	-3.7824	0.288035	-13.1317	2.17e-39	7.13e-38	-3.09983	1.18e-18	DOWN	N
ENSMUSG00000083282.2	Ctsf	21.3855	64	0.25	-3.86676	0.296828	-13.027	8.6e-39	5.54e-37	0	-3.93592	0.297329	-13.2376	5.32e-40	1.77e-38	-3.90134	2.8585e-37	DOWN	N
ENSMUSG00000024087.3	Cyp1b1	89.124	173.75	13.25	-3.17239	0.202932	-15.6328	4.35e-55	4.25e-53	80.5	-1.03973	0.166344	-6.25045	4.09e-10	3.11e-09	-2.10606	1.555e-09	DOWN	N
ENSMUSG00000024987.5	Cyp26a1	19.2801	39	6.25	-1.88571	0.278661	-6.76704	1.31e-11	2.22e-10	12.75	-1.26125	0.270326	-4.66566	3.08e-06	1.5e-05	-1.57348	7.50011e-06	DOWN	N
ENSMUSG00000063415.12	Cyp26b1	5.28522	13	1.25	-1.15659	0.294454	-3.92793	8.57e-05	0.000562119	1.75	-1.08902	0.295026	-3.69128	0.000223129	0.000822419	-1.12281	0.000692269	DOWN	N
ENSMUSG00000052914.4	Cyp2j6	85.9325	239.25	14.5	-3.63371	0.210805	-17.2373	1.39e-66	1.79e-64	4.25	-4.59854	0.237444	-19.3669	1.47e-83	1.31e-81	-4.11612	8.95e-65	DOWN	N
ENSMUSG00000039519.6	Cyp7b1	44.8915	108.25	26.25	-1.86982	0.206396	-9.05937	1.31e-19	3.82e-18	0	-4.31843	0.266384	-16.2113	4.2e-59	2.2e-57	-3.09412	1.91e-18	DOWN	N
ENSMUSG00000027797.15	Dclk1	131.715	276.25	97.5	-1.41403	0.160869	-8.78996	1.5e-18	4.13e-17	21.25	-3.28931	0.187293	-17.5624	4.78e-69	3.14e-67	-2.35167	2.065e-17	DOWN	N
ENSMUSG00000041477.14	Dcp1b	16.5385	49.75	0	-3.58643	0.302145	-11.8699	1.7e-32	8.83e-31	0	-3.59224	0.302106	-11.8907	1.32e-32	3.46e-31	-3.58933	6.145e-31	DOWN	N
ENSMUSG00000021263.10	Degs2	10.5423	31.25	0.25	-2.75064	0.307545	-8.94386	3.76e-19	1.07e-17	0	-2.81795	0.30737	-9.16792	4.82e-20	7.37e-19	-2.78429	5.7185e-18	DOWN	N
ENSMUSG00000029755.10	Dlx5	33.6416	85	16	-2.07538	0.240372	-8.63402	5.92e-18	1.6e-16	0	-3.98415	0.278895	-14.2855	2.7e-46	1.04e-44	-3.02976	8e-17	DOWN	N
ENSMUSG00000052085.6	Dock8	103.183	171	65.75	-1.1766	0.220646	-5.33254	9.68e-08	1.04e-06	72.5	-1.06328	0.21993	-4.83465	1.33e-06	6.8e-06	-1.11994	3.92e-06	DOWN	N
ENSMUSG00000053552.14	Ebf4	14.0106	29.5	5	-1.7332	0.288095	-6.01607	1.79e-09	2.37e-08	7.25	-1.43495	0.284351	-5.04641	4.5e-07	2.45e-06	-1.58408	1.23685e-06	DOWN	N
ENSMUSG00000034488.14	Edil3	103.119	242.75	60.75	-1.90531	0.148258	-12.8513	8.46e-38	5.24e-36	5.75	-4.4112	0.212176	-20.7903	5.3e-96	5.62e-94	-3.15825	2.62e-36	DOWN	N
ENSMUSG00000001300.16	Efnb2	627.485	1266	216.25	-2.46477	0.110233	-22.3596	9.74e-111	2.55e-108	400.5	-1.61583	0.106071	-15.2334	2.12e-52	9.48e-51	-2.0403	4.74e-51	DOWN	N
ENSMUSG00000024044.16	Epb41l3	357.444	833.75	236.5	-1.79754	0.0869279	-20.6785	5.41e-95	1.06e-92	2	-6.4517	0.204857	-31.4937	1.06e-217	5.96e-215	-4.12462	5.3e-93	DOWN	N
ENSMUSG00000002808.6	Epdr1	125.613	234.25	101.5	-1.14678	0.139871	-8.19879	2.43e-16	6e-15	41.25	-2.32716	0.155825	-14.9345	1.97e-50	8.38e-49	-1.73697	3e-15	DOWN	N
ENSMUSG00000040640.9	Erc2	45.2723	94	40.75	-1.12114	0.188027	-5.96264	2.48e-09	3.23e-08	1	-3.91426	0.256247	-15.2753	1.12e-52	5e-51	-2.5177	1.615e-08	DOWN	N
ENSMUSG00000019768.16	Esr1	4.50475	10.5	2.5	-1.0482	0.305842	-3.42725	0.000609725	0.00330833	0.25	-1.54566	0.302417	-5.111	3.2e-07	1.78e-06	-1.29693	0.00165506	DOWN	N
ENSMUSG00000039903.16	Eva1c	18.0676	37.75	14	-1.17656	0.263807	-4.45995	8.2e-06	6.54e-05	2.5	-2.47954	0.283711	-8.73964	2.34e-18	3.25e-17	-1.82805	3.27e-05	DOWN	N
ENSMUSG00000021262.14	Evl	227.36	680	1.5	-6.78092	0.241668	-28.0588	3.12e-173	2.07e-170	0.5	-6.96654	0.248021	-28.0885	1.35e-173	4.33e-171	-6.87373	1.2515e-170	DOWN	N
ENSMUSG00000078670.3	Fam174b	9.35499	25	2.75	-1.95496	0.305949	-6.38983	1.66e-10	2.5e-09	0.5	-2.41918	0.306785	-7.8856	3.13e-15	3.6e-14	-2.18707	1.25002e-09	DOWN	N
ENSMUSG00000027955.16	Fam198b	386.203	645.75	295.5	-1.10081	0.100636	-10.9386	7.54e-28	3.26e-26	217.75	-1.52542	0.103091	-14.7969	1.54e-49	6.42e-48	-1.31312	1.63e-26	DOWN	N
ENSMUSG00000054942.13	Fam73a	818.878	1475.25	286.5	-2.32386	0.0782342	-29.7039	6.83e-194	6.04e-191	694.5	-1.07449	0.0718648	-14.9515	1.52e-50	6.51e-49	-1.69918	3.255e-49	DOWN	N
ENSMUSG00000021186.8	Fbln5	32.9468	71.25	27.25	-1.24214	0.221753	-5.60145	2.13e-08	2.5e-07	0.25	-3.70355	0.273128	-13.5598	6.94e-42	2.45e-40	-2.47284	1.25e-07	DOWN	N
ENSMUSG00000027356.8	Fermt1	210.948	415	201.25	-1.01087	0.119174	-8.48235	2.21e-17	5.75e-16	16.75	-4.17097	0.170961	-24.3972	1.83e-131	3.21e-129	-2.59092	2.875e-16	DOWN	N
ENSMUSG00000054200.6	Ffar4	76.2815	144.25	50.25	-1.41108	0.169061	-8.34657	7.03e-17	1.79e-15	34.5	-1.88118	0.17625	-10.6734	1.36e-26	2.85e-25	-1.64613	8.95e-16	DOWN	N
ENSMUSG00000031137.17	Fgf13	5.50613	14.75	1.75	-1.49269	0.305548	-4.8853	1.03e-06	9.59e-06	0	-1.8804	0.302818	-6.20967	5.31e-10	3.98e-09	-1.68655	4.79699e-06	DOWN	N
ENSMUSG00000023092.16	Fhl1	346.083	732.25	301.25	-1.2574	0.0982059	-12.8037	1.56e-37	9.65e-36	5	-5.89542	0.194378	-30.3297	4.66e-202	2.22e-199	-3.57641	4.825e-36	DOWN	N
ENSMUSG00000051379.12	Flrt3	196.756	458.5	82	-2.36527	0.136537	-17.3233	3.14e-67	4.25e-65	49.75	-3.04015	0.146109	-20.8074	3.71e-96	3.98e-94	-2.70271	2.125e-65	DOWN	N
ENSMUSG00000029563.16	Foxp2	37.7274	97	16	-1.95807	0.286792	-6.82751	8.64e-12	1.48e-10	0.5	-3.45843	0.297501	-11.6249	3.08e-31	7.75e-30	-2.70825	7.4e-11	DOWN	N
ENSMUSG00000016552.13	FoxRed2	909.558	1663.5	477	-1.77787	0.0716868	-24.8005	8.85e-136	3.22e-133	588.25	-1.4828	0.0703196	-21.0865	1.06e-98	1.21e-96	-1.63033	6.05e-97	DOWN	N
ENSMUSG00000022816.11	Fstl1	69.4201	192.75	8.75	-3.91602	0.218353	-17.9343	6.36e-72	9.38e-70	7	-4.0799	0.22314	-18.2841	1.11e-74	8.11e-73	-3.99796	4.69405e-70	DOWN	N
ENSMUSG00000007989.6	Fzd3	2.29867	6.25	0.25	-1.05985	0.26958	-3.9315	8.44e-05	0.00055422	0.25	-1.0578	0.269825	-3.92032	8.84e-05	0.000347319	-1.05883	0.00045077	DOWN	N
ENSMUSG00000036904.5	Fzd8	121.347	231.75	51	-2.05753	0.144798	-14.2097	7.98e-46	6.28e-44	81.5	-1.44116	0.135439	-10.6407	1.93e-26	4.03e-25	-1.74935	2.015e-25	DOWN	N
ENSMUSG00000049721.14	Gal3st1	60.7109	117	38	-1.47228	0.190869	-7.7136	1.22e-14	2.69e-13	27	-1.88277	0.197129	-9.55098	1.28e-21	2.15e-20	-1.67753	1.345e-13	DOWN	N
ENSMUSG00000035778.17	Ggta1	424.214	134.25	411.25	1.54547	0.11982	12.8983	4.6e-38	3.59e-31	727.25	2.34369	0.117868	19.884	5.6e-88	5.36e-86	1.94458	1.795e-31	N	UP
ENSMUSG00000048402.14	Gli2	4.90972	14.75	0	-1.83096	0.294436	-6.21853	5.02e-10	7.16e-09	0	-1.83397	0.294574	-6.22584	4.79e-10	3.61e-09	-1.83246	5.385e-09	DOWN	N
ENSMUSG00000028480.14	Glipr2	86.7235	147.75	60.25	-1.20699	0.160978	-7.49787	6.49e-14	1.35e-12	52.5	-1.38563	0.163172	-8.49187	2.03e-17	2.68e-16	-1.29631	6.75134e-13	DOWN	N
ENSMUSG00000082100.1	Glns-ps1	3.84623	11.5	0	-1.59511	0.286633	-5.56499	2.62e-08	3.04e-07	0	-1.59777	0.286794	-5.57116	2.53e-08	1.61e-07	-1.59644	2.325e-07	DOWN	N
ENSMUSG00000026473.15	Glul	59.6816	176.5	2.5	-4.78667	0.258345	-18.5282	1.22e-76	1.91e-74	0	-5.28542	0.271757	-19.4491	2.97e-84	2.69e-82	-5.03605	9.55e-75	DOWN	N
ENSMUSG00000097233.1	Gm17552	8.15179	16.5	4.5	-1.10283	0.304718	-3.6192	0.000295519	0.00172546	3.5	-1.26693	0.305374	-4.14877	3.34e-05	0.000139796	-1.18488	0.000932626	DOWN	N
ENSMUSG00000106590.1	Gm42879	5.63815	14	0	-1.62673	0.29938	-5.43365	5.52e-08	6.11e-07	2.75	-1.0981	0.30305	-3.62349	0.000290654	0.00105066	-1.36241	0.000525637	DOWN	N
ENSMUSG00000097440.1	Gm6277	8.06619	20.5	3	-1.33038	0.307171	-4.33106	1.48e-05	0.000112957	1	-1.67871	0.305903	-5.48772	4.07e-08	2.53e-07	-1.50454	5.6605e-05	DOWN	N
ENSMUSG00000020086.6	H2afy2	673.953	1401.5	82.5	-3.96773	0.100343	-39.5418	0	0	538.25	-1.36128	0.075328	-18.0714	5.36e-73	3.75e-71	-2.66451	1.875e-71	DOWN	N
ENSMUSG00000101167.1	H2afy3	19.4124	44.5	0.75	-2.84861	0.295861	-9.62823	6.08e-22	2.02e-20	13.25	-1.35756	0.280132	-4.84615	1.26e-06	6.44e-06	-2.10309	3.22e-06	DOWN	N
ENSMUSG00000053461.9	Hhipl2	96.1476	213.5	44.75	-2.10488	0.16869	-12.4778	9.87e-36	5.71e-34	30.5	-2.56735	0.176439	-14.5509	5.77e-48	2.32e-46	-2.33611	2.855e-34	DOWN	N
ENSMUSG00000038203.18	Hoxa13	7.25412	15.75	3	-1.20017	0.308688	-3.88796	0.00010109	0.000653287	3.25	-1.17378	0.308763	-3.80155	0.000143794	0.000546344	-1.18697	0.000599816	DOWN	N
ENSMUSG00000049604.3	Hoxb13	323.028	567.75	249.75	-1.1541	0.103251	-11.1775	5.25e-29	2.41e-27	152	-1.84191	0.108261	-17.0136	6.51e-65	3.9e-63	-1.498	1.205e-27	DOWN	N
ENSMUSG00000036139.6	Hoxc9	20.4605	47	14.75	-1.33362	0.274841	-4.85235	1.22e-06	1.12e-05	0	-3.11448	0.295209	-10.5501	5.07e-26	1.05e-24	-2.22405	5.6e-06	DOWN	N
ENSMUSG00000044499.11	Hs3st5	7.77491	18.75	4.75	-1.22747	0.308588	-3.97768	6.96e-05	0.000464936	0	-2.09134	0.30758	-6.79934	1.05e-11	9.26e-11	-1.6594	0.000232468	DOWN	N
ENSMUSG00000062184.11	Hs6st2	149.312	448.25	0	-6.59988	0.260172	-25.3674	5.78e-142	2.33e-139	0	-6.60823	0.25999	-25.4173	1.62e-142	3.43e-140	-6.60405	1.3365e-139	DOWN	N
ENSMUSG00000039745.8	Htatip2	255.119	12.5	400.5	4.40659	0.172127	25.6008	1.49e-144	2.72e-107	352.25	4.22311	0.172479	24.4848	2.15e-132	3.83e-130	4.31485	1.36e-107	N	UP
ENSMUSG00000053414.7	Hunk	8.60392	22.5	3	-1.71987	0.308085	-5.58244	2.37e-08	2.77e-07	0.25	-2.27937	0.30772	-7.40728	1.29e-13	1.33e-12	-1.99962	1.38501e-07	DOWN	N
ENSMUSG00000042035.11	Igsf3	77.1002	143	45.5	-1.50717	0.179888	-8.37841	5.36e-17	1.37e-15	43	-1.59311	0.180856	-8.80868	1.27e-18	1.78e-17	-1.55014	6.939e-16	DOWN	N
ENSMUSG00000041515.9	Irf8	85.1799	24.75	59.25	1.08451	0.182906	5.92932	3.04e-09	1.24e-07	171.5	2.54661	0.171986	14.807	1.32e-49	5.53e-48	1.81556	6.2e-08	N	UP
ENSMUSG00000060969.8	Irx1	2.49614	7.25	0	-1.15544	0.262724	-4.3979	1.09e-05	8.5e-05	0	-1.1573	0.26291	-4.40189	1.07e-05	4.85e-05	-1.15637	6.675e-05	DOWN	N
ENSMUSG00000020689.4	Itgb3	36.8363	80.5	10	-2.45747	0.237804	-10.334	4.94e-25	1.88e-23	20.25	-1.73576	0.223271	-7.77423	7.59e-15	8.51e-14	-2.09662	4.255e-14	DOWN	N
ENSMUSG00000037254.18	Itih2	8.08231	19.75	4	-1.31596	0.308914	-4.25997	2.04e-05	0.00015105	0.5	-1.95998	0.308002	-6.36352	1.97e-10	1.54e-09	-1.63797	7.55258e-05	DOWN	N
ENSMUSG00000063568.11	Jazf1	55.8635	114.75	6.25	-3.30902	0.233864	-14.1493	1.89e-45	1.47e-43	46.5	-1.18465	0.19074	-6.21081	5.27e-10	3.96e-09	-2.24683	1.98e-09	DOWN	N
ENSMUSG00000061751.15	Kalrn	19.5887	39	3.5	-2.18698	0.286045	-7.64559	2.08e-14	4.47e-13	16	-1.00527	0.272038	-3.69533	0.000219601	0.0008099	-1.59613	0.00040495	DOWN	N
ENSMUSG00000055675.6	Kbtbd11	20.8304	46.5	14	-1.45908	0.252961	-5.76799	8.02e-09	9.87e-08	2.25	-2.81937	0.277902	-10.1452	3.48e-24	6.64e-23	-2.13922	4.935e-08	DOWN	N
ENSMUSG00000009731.4	Kcnd1	55.9856	18	92.25	2.03828	0.201538	10.1136	4.81e-24	7.12e-21	57.75	1.403	0.2062	6.80408	1.02e-11	8.96e-11	1.72064	4.48e-11	N	UP
ENSMUSG00000046410.10	Kcnk6	6.95701	16.75	0.5	-1.84887	0.307708	-6.00852	1.87e-09	2.47e-08	3.75	-1.2508	0.308961	-4.0484	5.16e-05	0.000209674	-1.54983	0.000104849	DOWN	N
ENSMUSG00000035557.9	Krt17	7.57762	17	4.75	-1.16285	0.305215	-3.80993	0.000139007	0.000870162	1	-1.87859	0.307192	-6.11536	9.63e-10	7.11e-09	-1.52072	0.000435085	DOWN	N
ENSMUSG00000020911.14	Krt19	2403.38	4472	1329	-1.73476	0.0593438	-29.2323	7.53e-188	5.59e-185	1409.25	-1.65121	0.0591362	-27.9221	1.44e-171	4.53e-169	-1.69298	2.265e-169	DOWN	N
ENSMUSG00000021998.16	Lcp1	16.7978	30	9	-1.3067	0.26922	-4.85366	1.21e-06	1.12e-05	11	-1.08876	0.265724	-4.09731	4.18e-05	0.000172511	-1.19773	9.18555e-05	DOWN	N
ENSMUSG00000030246.11	Ldhb	877.326	1738.5	671.5	-1.35125	0.0792743	-17.0452	3.79e-65	4.63e-63	222	-2.90912	0.0873204	-33.3155	2.3e-243	1.48e-240	-2.13019	2.315e-63	DOWN	N
ENSMUSG00000031958.16	Ldhd	12.8381	24.25	7.75	-1.09279	0.299152	-3.65296	0.000259234	0.00153287	6.5	-1.18244	0.299583	-3.94693	7.92e-05	0.000313346	-1.13761	0.00092311	DOWN	N
ENSMUSG00000062044.14	Lmtk3	28.6862	7.25	50.25	2.05345	0.26107	7.8655	3.68e-15	3.56e-12	28.5	1.35609	0.265502	5.10767	3.26e-07	1.81e-06	1.70477	9.05002e-07	N	UP
ENSMUSG00000036957.8	Lrfn3	64.9808	135.25	43.25	-1.47673	0.204465	-7.22238	5.11e-13	9.8e-12	16.5	-2.5542	0.219949	-11.6127	3.55e-31	8.91e-30	-2.01546	4.9e-12	DOWN	N
ENSMUSG00000030188.12	Magohb	10.6795	31.25	0.75	-2.6664	0.30735	-8.67547	4.12e-18	1.11e-16	0	-2.84826	0.3071	-9.2747	1.78e-20	2.79e-19	-2.75733	5.56395e-17	DOWN	N
ENSMUSG00000018411.17	Mapt	79.7224	19.75	165.25	2.69492	0.203404	13.2491	4.57e-40	9.23e-33	54.5	1.22164	0.211755	5.76914	7.97e-09	5.37e-08	1.95828	2.685e-08	N	UP
ENSMUSG00000069662.5	Marcks	1946.44	4646.25	402.25	-3.48461	0.0681489	-51.1322	0	0	790.75	-2.52976	0.0637563	-39.6786	0	0	-3.00718	0	DOWN	N
ENSMUSG00000032717.14	Mdfi	32.8954	87	10	-2.6749	0.244308	-10.9489	6.73e-28	2.92e-26	1.75	-3.76707	0.269722	-13.9665	2.5e-44	9.35e-43	-3.22098	1.46e-26	DOWN	N
ENSMUSG00000020160.18	Meis1	81.461	172.75	71.5	-1.20524	0.171796	-7.01555	2.29e-12	4.13e-11	0.25	-4.70922	0.250788	-18.7777	1.15e-78	9.45e-77	-2.95723	2.065e-11	DOWN	N
ENSMUSG00000060572.17	Mfap2	14.5016	37	2.25	-2.49823	0.295692	-8.44878	2.94e-17	7.66e-16	4.5	-2.10469	0.291297	-7.22523	5e-13	4.95e-12	-2.30146	2.47538e-12	DOWN	N
ENSMUSG00000035852.10	Misp	583.854	56	767.75	3.59023	0.118285	30.3523	2.34e-202	2.96e-138	927.25	3.86009	0.117834	32.7587	2.28e-235	1.41e-232	3.72516	1.48e-138	N	UP
ENSMUSG00000031740.7	Mmp2	34.5275	68.25	25	-1.25946	0.218877	-5.75421	8.7e-09	1.07e-07	9.75	-2.25054	0.237395	-9.48012	2.54e-21	4.18e-20	-1.755	5.35e-08	DOWN	N
ENSMUSG00000020682.17	Mmp28	9.52802	1.25	11.75	1.27928	0.307292	4.16308	3.14e-05	0.000386129	15.75	1.56694	0.306613	5.1105	3.21e-07	1.78e-06	1.42311	0.000193954	N	UP
ENSMUSG00000020000.7	Moxd1	20.7518	52	6.25	-2.34303	0.272562	-8.59633	8.23e-18	2.18e-16	4.5	-2.57952	0.27638	-9.33324	1.03e-20	1.64e-19	-2.46128	1.09082e-16	DOWN	N
ENSMUSG00000016386.15	Mpped2	37.5254	111	1.5	-4.34681	0.276533	-15.719	1.12e-55	1.13e-53	0	-4.6784	0.283042	-16.529	2.27e-61	1.25e-59	-4.51261	5.65001e-54	DOWN	N
ENSMUSG00000031765.7	Mt1	3776.52	979.5	4328.75	2.10238	0.0839901	25.0313	2.79e-138	1.52e-99	6021	2.57031	0.0838027	30.6709	1.39e-206	7.59e-204	2.33634	7.6e-100	N	UP
ENSMUSG00000031762.6	Mt2	896.941	150.75	759	2.25174	0.105372	21.3695	2.57e-101	1.24e-73	1781.25	3.45671	0.103719	33.3275	1.54e-243	1.02e-240	2.85422	6.2e-74	N	UP
ENSMUSG00000039431.16	Mtmr7	130.265	270	104.75	-1.32205	0.128635	-10.2775	8.9e-25	3.33e-23	16.25	-3.64619	0.174929	-20.8438	1.73e-96	1.88e-94	-2.48412	1.665e-23	DOWN	N
ENSMUSG00000028654.13	Mycl	47.3242	89	40.25	-1.00492	0.2077	-4.83832	1.31e-06	1.2e-05	12.5	-2.30161	0.228146	-10.0883	6.22e-24	1.17e-22	-1.65326	6e-06	DOWN	N
ENSMUSG00000022836.10	Mylk	504.958	980.75	168	-2.46651	0.107079	-23.0345	2.11e-117	5.75e-115	365.75	-1.38856	0.100439	-13.8249	1.8e-43	6.59e-42	-1.92754	3.295e-42	DOWN	N
ENSMUSG00000043943.14	Naalad2	3.30983	9	0.5	-1.22662	0.285885	-4.2906	1.78e-05	0.00013334	0.5	-1.22393	0.286095	-4.27805	1.89e-05	8.21e-05	-1.22528	0.00010772	DOWN	N
ENSMUSG00000041120.6	Nbl1	319.34	62.5	247.75	1.8605	0.134924	13.7892	2.96e-43	1.57e-36	647.75	3.2099	0.130946	24.5132	1.07e-132	1.93e-130	2.5352	7.85e-37	N	UP
ENSMUSG00000039542.15	Ncam1	3.67008	10	0.75	-1.15029	0.284984	-4.03632	5.43e-05	0.00037048	0.5	-1.2019	0.284608	-4.22302	2.41e-05	0.000103278	-1.1761	0.000236879	DOWN	N
ENSMUSG00000035121.5	Neil2	11.4924	33.25	0.25	-2.93977	0.305271	-9.63003	5.97e-22	1.98e-20	1	-2.76902	0.304855	-9.08307	1.06e-19	1.58e-18	-2.8544	7.999e-19	DOWN	N
ENSMUSG00000029832.16	Nfe2l3	49.8825	104.5	33.25	-1.46767	0.207077	-7.08754	1.37e-12	2.52e-11	11.25	-2.64359	0.227841	-11.6028	3.99e-31	9.97e-30	-2.05563	1.26e-11	DOWN	N
ENSMUSG00000036931.14	Nfkbid	18.2834	5.25	25.25	1.48194	0.277346	5.34329	9.13e-08	5.13e-06	24.25	1.43543	0.27757	5.17142	2.32e-07	1.32e-06	1.45869	3.225e-06	N	UP
ENSMUSG00000021806.3	Nid2	17.2945	43.75	5.75	-2.08761	0.289046	-7.22239	5.11e-13	9.8e-12	2.25	-2.63193	0.29471	-8.93058	4.24e-19	6.1e-18	-2.35977	4.9e-12	DOWN	N
ENSMUSG00000038879.7	Nipal2	32.5962	58.25	17.75	-1.46853	0.232399	-6.31901	2.63e-10	3.86e-09	22.25	-1.19399	0.227736	-5.2429	1.58e-07	9.17e-07	-1.33126	4.6043e-07	DOWN	N
ENSMUSG00000069670.7	Nkain2	13.8158	38.5	2.75	-2.5581	0.297865	-8.58813	8.84e-18	2.34e-16	0.25	-3.0824	0.301665	-10.2179	1.65e-24	3.2e-23	-2.82025	1.17e-16	DOWN	N
ENSMUSG00000025723.12	Nmb	8.26896	16.25	4.5	-1.08946	0.304619	-3.57647	0.00034827	0.00200199	4.25	-1.15896	0.304868	-3.80151	0.000143815	0.000546344	-1.12421	0.00127417	DOWN	N
ENSMUSG00000026826.13	Nr4a2	1607.3	714.75	2439.5	1.52819	0.211613	7.22164	5.14e-13	1.12e-10	1667.5	1.05	0.211722	4.95933	7.07e-07	3.75e-06	1.2891	1.87506e-06	N	UP
ENSMUSG00000044229.8	Nxpe4	7.51915	18.75	4	-1.38804	0.308081	-4.50545	6.62e-06	5.37e-05	0	-2.17901	0.307463	-7.08708	1.37e-12	1.31e-11	-1.78353	2.685e-05	DOWN	N
ENSMUSG00000026211.17	Obsl1	82.713	191	43.25	-2.00355	0.166401	-12.0405	2.18e-33	1.19e-31	13.75	-3.32159	0.195514	-16.989	9.9e-65	5.88e-63	-2.66257	5.95e-32	DOWN	N
ENSMUSG00000029153.11	Ociad2	80.7239	235.5	6.75	-4.48169	0.229582	-19.5211	7.27e-85	1.23e-82	0.25	-5.48442	0.261129	-21.0027	6.2e-98	6.93e-96	-4.98305	6.15e-83	DOWN	N
ENSMUSG00000038463.8	Olfml2b	42.0579	85.5	36.75	-1.06716	0.227225	-4.69648	2.65e-06	2.3e-05	3.75	-3.13205	0.26022	-12.0362	2.29e-33	6.21e-32	-2.09961	1.15e-05	DOWN	N
ENSMUSG00000033610.15	Pank1	432.383	876	167.25	-2.32517	0.0991435	-23.4526	1.24e-121	3.67e-119	253.5	-1.7501	0.0945235	-18.515	1.56e-76	1.18e-74	-2.03764	5.9e-75	DOWN	N
ENSMUSG00000031934.13	Panx1	10.3519	28.5	0	-2.79568	0.305335	-9.15611	5.38e-20	1.61e-18	2.5	-2.24792	0.303512	-7.40637	1.3e-13	1.33e-12	-2.5218	6.65001e-13	DOWN	N
ENSMUSG00000001497.18	Pax9	206.31	491.5	75.75	-2.5922	0.127695	-20.2999	1.29e-91	2.42e-89	51.5	-3.11044	0.135948	-22.8797	7.4e-116	1.09e-113	-2.85132	1.21e-89	DOWN	N
ENSMUSG00000029718.14	Pcolce	271.323	158.25	327.75	1.00917	0.106804	9.44886	3.43e-21	1.01e-16	327.75	1.01051	0.106726	9.46828	2.84e-21	4.68e-20	1.00984	5.05234e-17	N	UP
ENSMUSG00000044254.6	Pcsk9	1809.95	933.5	2412.75	1.35419	0.0643004	21.0604	1.84e-98	1.22e-71	2083.75	1.14511	0.0645256	17.7466	1.83e-70	1.24e-68	1.24965	6.2061e-69	N	UP
ENSMUSG00000021699.17	Pde4d	239.638	102	402.5	1.89522	0.121842	15.5548	1.48e-54	3.73e-45	214	1.00763	0.125526	8.02724	9.97e-16	1.19e-14	1.45143	5.95e-15	N	UP
ENSMUSG00000025584.17	Pde8a	9.15369	23.75	1.5	-2.03437	0.30771	-6.61133	3.81e-11	6.16e-10	2.25	-1.85642	0.30751	-6.03693	1.57e-09	1.13e-08	-1.94539	5.958e-09	DOWN	N
ENSMUSG00000032006.14	Pdgfd	125.29	327.25	14.25	-4.09095	0.186979	-21.8792	4.1e-106	1e-103	34.5	-3.05671	0.159676	-19.1432	1.1e-81	9.52e-80	-3.57383	4.76e-80	DOWN	N
ENSMUSG00000055313.14	Pgbd1	13.1957	39.5	0	-3.30393	0.304017	-10.8676	1.64e-27	7.01e-26	0.25	-3.24442	0.303828	-10.6785	1.28e-26	2.7e-25	-3.27418	1.7005e-25	DOWN	N
ENSMUSG00000062866.15	Phactr2	691.925	1121.75	402.25	-1.44323	0.0966756	-14.9286	2.15e-50	1.93e-48	551.75	-1.0019	0.0950741	-10.5381	5.76e-26	1.18e-24	-1.22257	5.9e-25	DOWN	N
ENSMUSG00000030329.11	Pianp	228.227	456.5	201	-1.15076	0.110442	-10.4196	2.02e-25	7.81e-24	27.25	-3.76101	0.149978	-25.0772	8.83e-139	1.71e-136	-2.45589	3.905e-24	DOWN	N
ENSMUSG00000041417.15	Pik3r1	675.986	1045	505	-1.01818	0.107301	-9.48906	2.33e-21	7.48e-20	477.75	-1.09617	0.10748	-10.1989	2.01e-24	3.88e-23	-1.05718	3.74194e-20	DOWN	N
ENSMUSG00000051177.16	Plcb1	146.021	423	1	-5.99036	0.243141	-24.6374	5.03e-134	1.76e-131	14	-4.53397	0.19218	-23.5923	4.63e-123	7.47e-121	-5.26216	3.735e-121	DOWN	N
ENSMUSG00000034330.9	Plcg2	74.3881	130.25	42.25	-1.47206	0.18816	-7.82345	5.14e-15	1.17e-13	51	-1.23452	0.185034	-6.67184	2.53e-11	2.15e-10	-1.35329	1.07559e-10	DOWN	N
ENSMUSG00000048349.9	Pou4f1	86.5107	22.75	162.25	2.52983	0.184862	13.685	1.25e-42	3.79e-36	74.25	1.46844	0.191144	7.68237	1.56e-14	1.72e-13	1.99913	8.6e-14	N	UP
ENSMUSG00000027784.10	Ppm1l	1673.93	674.5	2053.75	1.57406	0.0866031	18.1755	8.07e-74	5.05e-63	2293.75	1.73025	0.0864523	20.0139	4.17e-89	4.07e-87	1.65215	2.525e-63	N	UP
ENSMUSG00000035829.13	Ppp1r26	36.7319	92.5	0	-4.10804	0.275258	-14.9243	2.29e-50	2.04e-48	17.25	-2.1102	0.23093	-9.13781	6.37e-20	9.67e-19	-3.10912	4.835e-19	DOWN	N
ENSMUSG00000029913.14	Prdm5	35.6703	2.75	52.25	2.66241	0.268528	9.91482	3.59e-23	2.55e-20	52.25	2.67368	0.268403	9.96144	2.25e-23	4.1e-22	2.66804	1.2955e-20	N	UP
ENSMUSG00000048960.13	Prex2	22.8027	47	21	-1.00943	0.242553	-4.16168	3.16e-05	0.000224126	0.25	-3.21676	0.282717	-11.378	5.38e-30	1.29e-28	-2.11309	0.000112063	DOWN	N
ENSMUSG00000059895.12	Ptp4a3	3.5277	9.5	1	-1.26737	0.297015	-4.26702	1.98e-05	0.000147115	0.25	-1.45658	0.295074	-4.93634	7.96e-07	4.19e-06	-1.36198	7.56525e-05	DOWN	N
ENSMUSG00000021745.13	Ptprg	14.5634	41.5	0	-2.84421	0.307658	-9.2447	2.36e-20	7.19e-19	2	-2.41782	0.307657	-7.85884	3.88e-15	4.42e-14	-2.63102	2.21004e-14	DOWN	N
ENSMUSG00000033278.9	Ptprm	2.9842	8.25	0	-1.32133	0.28187	-4.68775	2.76e-06	2.39e-05	0.75	-1.14418	0.28435	-4.02386	5.73e-05	0.000231316	-1.23276	0.000127608	DOWN	N
ENSMUSG00000017491.8	Rarb	4.67509	11.5	0.75	-1.47267	0.303668	-4.84959	1.24e-06	1.14e-05	1.75	-1.26374	0.305229	-4.14031	3.47e-05	0.000144857	-1.36821	7.81285e-05	DOWN	N
ENSMUSG00000043003.13	Rasef	292.347	640.5	236	-1.41544	0.0995919	-14.2124	7.67e-46	6.07e-44	0.25	-6.35829	0.220595	-28.8233	1.09e-182	3.91e-180	-3.88687	3.035e-44	DOWN	N
ENSMUSG00000029641.8	Rasl11a	300.667	547.75	91.5	-2.47536	0.120224	-20.5896	3.4e-94	6.59e-92	262.25	-1.03492	0.107569	-9.62098	6.52e-22	1.11e-20	-1.75514	5.55e-21	DOWN	N
ENSMUSG00000024990.12	Rbp4	30.4249	85.25	3	-3.36007	0.280559	-11.9763	4.73e-33	2.55e-31	3	-3.37151	0.280504	-12.0194	2.81e-33	7.53e-32	-3.36579	1.6515e-31	DOWN	N
ENSMUSG00000028476.13	Reck	104.29	196.25	83	-1.18191	0.14035	-8.42114	3.73e-17	9.66e-16	33.5	-2.35922	0.15927	-14.8128	1.21e-49	5.09e-48	-1.77057	4.83e-16	DOWN	N
ENSMUSG00000031387.14	Renbp	1113.79	352.25	1360.75	1.91412	0.0810782	23.6083	3.16e-123	3.88e-96	1628.5	2.17072	0.0807021	26.898	2.32e-159	6.63e-157	2.04242	1.94e-96	N	UP
ENSMUSG00000020376.16	Rnf130	624.172	1776.5	74.5	-4.43156	0.122149	-36.2799	3.36e-288	5.67e-285	21.5	-5.9429	0.155104	-38.3156	0	0	-5.18723	2.835e-285	DOWN	N
ENSMUSG00000020642.12	Rnf144a	39.7218	105	2.75	-3.77313	0.261697	-14.4179	3.99e-47	3.27e-45	11.25	-2.75116	0.236844	-11.6159	3.42e-31	8.59e-30	-3.26214	4.295e-30	DOWN	N
ENSMUSG00000044628.4	Rnf208	2.51374	7	0.25	-1.13701	0.277418	-4.09855	4.16e-05	0.00028887	0.5	-1.07571	0.27847	-3.86293	0.000112033	0.00043368	-1.10636	0.000361275	DOWN	N
ENSMUSG00000040570.14	Rundc3b	93.7775	161	74.25	-1.058	0.146466	-7.22355	5.06e-13	9.74e-12	46.5	-1.68092	0.155361	-10.8195	2.78e-27	5.99e-26	-1.36946	4.87e-12	DOWN	N
ENSMUSG00000000216.8	Scnn1g	495.059	927.75	302.75	-1.5853	0.0919382	-17.2431	1.26e-66	1.63e-64	254.75	-1.82372	0.093305	-19.5458	4.48e-85	4.08e-83	-1.70451	8.15e-65	DOWN	N
ENSMUSG00000029189.10	Sel1l3	127.182	16.5	40.25	1.04959	0.198439	5.28924	1.23e-07	9.05e-06	325.25	3.91599	0.179767	21.7838	3.31e-105	4.21e-103	2.48279	4.525e-06	N	UP
ENSMUSG00000022231.9	Sema5a	14.5173	42.75	0.75	-3.1154	0.303664	-10.2594	1.07e-24	4.01e-23	0	-3.29812	0.304207	-10.8417	2.18e-27	4.72e-26	-3.20676	2.00736e-23	DOWN	N
ENSMUSG00000064373.11	Sepp1	562.518	1586.25	77	-4.24066	0.113458	-37.3765	9.4e-306	2.18e-302	24.5	-5.67568	0.145879	-38.9068	0	0	-4.95817	1.09e-302	DOWN	N
ENSMUSG00000022456.15	Sept3	42.8903	90.75	37.25	-1.15573	0.217014	-5.32562	1.01e-07	1.07e-06	1.25	-3.70021	0.265479	-13.9379	3.73e-44	1.39e-42	-2.42797	5.35e-07	DOWN	N
ENSMUSG00000045827.10	Serpinb9	424.361	718.75	213.75	-1.71435	0.0891947	-19.2204	2.5e-82	4.15e-80	340.75	-1.058	0.0845727	-12.5099	6.59e-36	1.94e-34	-1.38618	9.7e-35	DOWN	N
ENSMUSG00000061186.15	Sfmbt2	4.57859	13.5	0	-1.78879	0.293538	-6.09392	1.1e-09	1.5e-08	0	-1.7918	0.293683	-6.10115	1.05e-09	7.72e-09	-1.7903	1.136e-08	DOWN	N
ENSMUSG00000028488.15	Sh3gl2	104.499	243.25	21	-3.17801	0.191347	-16.6087	6.03e-62	7.05e-60	49	-2.14357	0.172901	-12.3977	2.69e-35	7.77e-34	-2.66079	3.885e-34	DOWN	N
ENSMUSG00000037541.20	Shank2	6.23555	16.75	0.5	-1.86482	0.305747	-6.09923	1.07e-09	1.45e-08	1.5	-1.65171	0.307038	-5.37951	7.47e-08	4.49e-07	-1.75827	2.3175e-07	DOWN	N
ENSMUSG00000009378.3	Slc16a12	390.266	972.75	50	-4.02718	0.145339	-27.7089	5.46e-169	3.38e-166	147.5	-2.60798	0.128911	-20.2308	5.25e-91	5.3e-89	-3.31758	2.65e-89	DOWN	N
ENSMUSG00000025161.16	Slc16a3	1028.35	93.25	2244.25	4.4161	0.116596	37.8751	0	1.89e-174	747.25	2.86682	0.118249	24.244	7.64e-130	1.33e-127	3.64146	6.65e-128	N	UP
ENSMUSG00000022199.10	Slc22a17	39.7842	1.5	85.75	3.57479	0.263671	13.5577	7.13e-42	1.16e-34	32	2.29588	0.269838	8.50839	1.76e-17	2.33e-16	2.93534	1.165e-16	N	UP
ENSMUSG00000025993.10	Slc40a1	2081.04	3937	1683	-1.21527	0.0583023	-20.8443	1.72e-96	3.51e-94	623.25	-2.63319	0.0622638	-42.2909	0	0	-1.92423	1.755e-94	DOWN	N
ENSMUSG00000027074.14	Slc43a3	3.56518	10.25	0	-1.42668	0.283138	-5.03881	4.68e-07	4.57e-06	0.5	-1.31497	0.284663	-4.61937	3.85e-06	1.85e-05	-1.37082	1.1535e-05	DOWN	N
ENSMUSG00000036790.5	Slitrk2	3.12967	8.75	0.5	-1.04629	0.267908	-3.90542	9.41e-05	0.000612568	0	-1.15067	0.266909	-4.31108	1.62e-05	7.17e-05	-1.09848	0.000342134	DOWN	N
ENSMUSG00000058173.11	Smco4	24.8681	62.5	11.5	-2.02659	0.261855	-7.73939	9.99e-15	2.21e-13	0.75	-3.43388	0.285302	-12.0359	2.3e-33	6.22e-32	-2.73024	1.105e-13	DOWN	N
ENSMUSG00000054850.4	Smim10l2a	9.47753	21.75	3.5	-1.45846	0.308828	-4.72257	2.33e-06	2.05e-05	3.25	-1.46343	0.308828	-4.73867	2.15e-06	1.07e-05	-1.46095	1.56e-05	DOWN	N
ENSMUSG00000061517.8	Sox21	95.0507	171.5	72.25	-1.16821	0.160977	-7.25697	3.96e-13	7.69e-12	41.75	-1.88194	0.170223	-11.0557	2.06e-28	4.62e-27	-1.52508	3.845e-12	DOWN	N
ENSMUSG00000024176.10	Sox8	4.73179	12.5	0.5	-1.62938	0.302443	-5.38739	7.15e-08	7.8e-07	1.25	-1.4631	0.303906	-4.8143	1.48e-06	7.49e-06	-1.54624	4.135e-06	DOWN	N
ENSMUSG00000038305.14	Spats2l	12.7116	37.75	0	-3.18447	0.304981	-10.4415	1.6e-25	6.22e-24	0.5	-3.06516	0.304743	-10.0582	8.45e-24	1.58e-22	-3.12482	8.211e-23	DOWN	N
ENSMUSG00000037379.7	Spon2	4.28989	12	0.75	-1.51487	0.299165	-5.06366	4.11e-07	4.05e-06	0.25	-1.63613	0.298073	-5.48903	4.04e-08	2.51e-07	-1.5755	2.1505e-06	DOWN	N
ENSMUSG00000029304.14	Spp1	1970.45	3866	1018.5	-1.90271	0.0645217	-29.4894	3.93e-191	3.18e-188	1026.75	-1.89231	0.0644541	-29.359	1.83e-189	7.4e-187	-1.89751	3.859e-187	DOWN	N
ENSMUSG00000022885.15	St6gal1	167.598	496.5	4.75	-5.75899	0.224847	-25.613	1.09e-144	4.96e-142	1.75	-6.20606	0.240842	-25.7682	2.02e-146	4.86e-144	-5.98252	2.5043e-142	DOWN	N
ENSMUSG00000025789.9	St8sia2	7.477	19	0.25	-2.15034	0.307547	-6.99192	2.71e-12	4.86e-11	3.5	-1.4962	0.307763	-4.86154	1.16e-06	5.98e-06	-1.82327	2.99002e-06	DOWN	N
ENSMUSG00000020303.2	Stc2	9.49502	25.5	1.75	-1.99311	0.308522	-6.4602	1.05e-10	1.62e-09	1.25	-2.10261	0.308393	-6.81794	9.24e-12	8.17e-11	-2.04786	8.5085e-10	DOWN	N
ENSMUSG00000027030.15	Stk39	5.86544	16.5	0.75	-1.90012	0.305934	-6.21087	5.27e-10	7.5e-09	0.25	-2.02999	0.305089	-6.65378	2.86e-11	2.42e-10	-1.96506	3.871e-09	DOWN	N
ENSMUSG00000046314.15	Stxbp6	166.475	371.5	125.5	-1.52074	0.122393	-12.425	1.91e-35	1.09e-33	2.5	-5.36517	0.218127	-24.5965	1.38e-133	2.56e-131	-3.44295	5.45e-34	DOWN	N
ENSMUSG00000016200.13	Syt14	4.49041	12.75	0.5	-1.54797	0.293673	-5.27109	1.36e-07	1.43e-06	0	-1.66936	0.292505	-5.70711	1.15e-08	7.63e-08	-1.60867	7.5315e-07	DOWN	N
ENSMUSG00000030616.15	Sytl2	164.258	296.25	125.75	-1.16537	0.148517	-7.84672	4.27e-15	9.72e-14	71.25	-1.92076	0.155212	-12.3751	3.57e-35	1.02e-33	-1.54307	4.86e-14	DOWN	N
ENSMUSG00000031709.15	Tbc1d9	10.4398	29.25	1.25	-2.25398	0.308284	-7.31138	2.64e-13	5.21e-12	1	-2.31568	0.308221	-7.51307	5.78e-14	6.08e-13	-2.28483	2.909e-12	DOWN	N
ENSMUSG00000000093.6	Tbx2	19.2534	41.25	12.75	-1.22817	0.293061	-4.19084	2.78e-05	0.000199381	4	-2.01592	0.297993	-6.765	1.33e-11	1.16e-10	-1.62205	9.96906e-05	DOWN	N
ENSMUSG00000039179.13	Tekt5	21.6632	8.25	27	1.17419	0.267464	4.3901	1.13e-05	0.00012028	29.5	1.29637	0.266385	4.86651	1.14e-06	5.84e-06	1.23528	6.306e-05	N	UP
ENSMUSG00000048078.16	Tenm4	9.37901	27.25	0.75	-2.48474	0.307876	-8.07058	7e-16	1.68e-14	0	-2.66635	0.307337	-8.67566	4.11e-18	5.63e-17	-2.57555	8.42815e-15	DOWN	N
ENSMUSG00000039239.14	Tgfb2	96.4938	214.75	44.25	-2.12945	0.163847	-12.9965	1.28e-38	8.23e-37	30.25	-2.60502	0.172304	-15.1187	1.22e-51	5.35e-50	-2.36723	4.115e-37	DOWN	N
ENSMUSG00000032625.14	Thsd7a	62.7348	158.5	2.5	-4.30858	0.247002	-17.4435	3.86e-68	5.31e-66	27.25	-2.32846	0.195904	-11.8857	1.4e-32	3.66e-31	-3.31852	1.83e-31	DOWN	N
ENSMUSG00000032357.12	Tinag	84.6493	190	49	-1.82587	0.165015	-11.0649	1.86e-28	8.31e-27	15	-3.23253	0.194147	-16.6499	3.03e-62	1.71e-60	-2.5292	4.155e-27	DOWN	N
ENSMUSG00000044827.10	Tlr1	62.4594	162	4.5	-4.05574	0.235471	-17.2239	1.76e-66	2.23e-64	20.75	-2.71396	0.198183	-13.6942	1.1e-42	3.93e-41	-3.38485	1.965e-41	DOWN	N
ENSMUSG00000051498.6	Tlr6	20.8954	50	5.25	-2.19145	0.28872	-7.59023	3.19e-14	6.77e-13	7.5	-1.95552	0.286175	-6.83329	8.3e-12	7.36e-11	-2.07348	3.71385e-11	DOWN	N
ENSMUSG00000027800.14	Tm4sf1	508.011	957.75	372.25	-1.33947	0.082229	-16.2895	1.17e-59	1.28e-57	193.75	-2.25407	0.0885762	-25.4478	7.46e-143	1.61e-140	-1.79677	6.4e-58	DOWN	N
ENSMUSG00000019734.16	Tmc4	1001.51	1593.75	780.5	-1.02297	0.0570238	-17.9394	5.81e-72	8.63e-70	630.25	-1.32643	0.0582272	-22.7802	7.2e-115	1.05e-112	-1.1747	4.315e-70	DOWN	N
ENSMUSG00000032353.8	Tmed3	144.68	310.5	121.5	-1.31433	0.124723	-10.538	5.77e-26	2.29e-24	2	-5.20853	0.222667	-23.3916	5.21e-121	8.27e-119	-3.26143	1.145e-24	DOWN	N
ENSMUSG00000043252.8	Tmem64	11.6886	34.25	0.5	-2.81625	0.306611	-9.18509	4.11e-20	1.24e-18	0.5	-2.81621	0.306608	-9.18505	4.11e-20	6.33e-19	-2.81623	9.365e-19	DOWN	N
ENSMUSG00000026321.7	Tnfrsf11a	31.5488	56.5	22.25	-1.17455	0.223257	-5.26097	1.43e-07	1.5e-06	16.25	-1.51473	0.22895	-6.61597	3.69e-11	3.1e-10	-1.34464	7.50155e-07	DOWN	N
ENSMUSG00000023915.4	Tnfrsf21	66.8881	148.25	40.5	-1.68977	0.196243	-8.61056	7.27e-18	1.94e-16	12	-3.03713	0.219902	-13.8113	2.18e-43	7.93e-42	-2.36345	9.7e-17	DOWN	N
ENSMUSG00000055322.14	Tns1	97.1648	257.5	1	-5.11822	0.250816	-20.4063	1.47e-92	2.82e-90	32.75	-2.74343	0.191741	-14.308	1.95e-46	7.56e-45	-3.93082	3.78e-45	DOWN	N
ENSMUSG00000066258.13	Trim12a	11.3675	24.25	5.75	-1.33148	0.301646	-4.41405	1.01e-05	7.94e-05	4.25	-1.54702	0.302733	-5.11019	3.22e-07	1.79e-06	-1.43925	4.0595e-05	DOWN	N
ENSMUSG00000056144.13	Trim34a	31.0775	55.75	20.75	-1.19259	0.237156	-5.02873	4.94e-07	4.8e-06	17.25	-1.39617	0.239919	-5.81932	5.91e-09	4.04e-08	-1.29438	2.4202e-06	DOWN	N
ENSMUSG00000068735.14	Trp53i11	6.24415	18.5	0	-1.90214	0.29644	-6.41659	1.39e-10	2.12e-09	0.25	-1.84804	0.297089	-6.22048	4.96e-10	3.73e-09	-1.87509	2.925e-09	DOWN	N
ENSMUSG00000058254.12	Tspan7	20.9294	53	3.5	-2.66464	0.286142	-9.31233	1.25e-20	3.87e-19	6	-2.3009	0.281024	-8.18758	2.67e-16	3.29e-15	-2.48277	1.64519e-15	DOWN	N
ENSMUSG00000015599.8	Ttbk1	2.51629	7.5	0.25	-1.06462	0.264209	-4.02947	5.59e-05	0.000380888	0	-1.12193	0.263655	-4.25527	2.09e-05	9.04e-05	-1.09327	0.000235644	DOWN	N
ENSMUSG00000054000.5	Tusc1	35.5234	98	8.75	-2.95485	0.24829	-11.9008	1.17e-32	6.18e-31	0	-4.29877	0.27862	-15.4288	1.05e-53	4.78e-52	-3.62681	3.09e-31	DOWN	N
ENSMUSG00000020099.7	Unc5b	7.82756	23.25	0	-2.49337	0.306546	-8.13376	4.16e-16	1.02e-14	0.25	-2.43384	0.307008	-7.9276	2.23e-15	2.6e-14	-2.46361	1.81e-14	DOWN	N
ENSMUSG00000022435.5	Upk3a	211.465	359.5	114.75	-1.58252	0.118403	-13.3656	9.61e-41	6.51e-39	160.5	-1.1245	0.113948	-9.86859	5.7e-23	1.02e-21	-1.35351	5.1e-22	DOWN	N
ENSMUSG00000056900.13	Usp13	13.5229	34.75	4.75	-1.78117	0.305583	-5.82876	5.58e-09	7e-08	1.25	-2.2915	0.306898	-7.46667	8.22e-14	8.58e-13	-2.03634	3.50004e-08	DOWN	N
ENSMUSG00000037440.7	Vnn1	75.4384	163.5	39.75	-1.89918	0.168164	-11.2937	1.41e-29	6.65e-28	23	-2.56842	0.181508	-14.1505	1.85e-45	7.09e-44	-2.2338	3.325e-28	DOWN	N
ENSMUSG00000075284.10	Wipf1	21.2584	45.75	1.25	-2.89333	0.285315	-10.1408	3.64e-24	1.34e-22	17	-1.19111	0.258839	-4.60176	4.19e-06	2e-05	-2.04222	1e-05	DOWN	N
ENSMUSG00000027514.14	Zbp1	9.03804	25	0.5	-2.45627	0.307266	-7.99396	1.31e-15	3.07e-14	1.5	-2.2337	0.307305	-7.26868	3.63e-13	3.62e-12	-2.34499	1.82535e-12	DOWN	N
ENSMUSG00000074283.5	Zfp109	15.728	46	1	-3.19242	0.299842	-10.647	1.8e-26	7.35e-25	0.25	-3.37513	0.300985	-11.2136	3.5e-29	8.11e-28	-3.28378	3.67906e-25	DOWN	N
ENSMUSG00000025602.13	Zfp202	65.5577	138	58.5	-1.17952	0.159951	-7.37424	1.65e-13	3.31e-12	0	-4.58795	0.251084	-18.2726	1.37e-74	9.93e-73	-2.88373	1.655e-12	DOWN	N
ENSMUSG00000047342.17	Zfp286	8.0435	24	0	-2.51495	0.306321	-8.21018	2.21e-16	5.49e-15	0	-2.51918	0.306394	-8.22203	2e-16	2.5e-15	-2.51707	3.995e-15	DOWN	N
ENSMUSG00000005267.13	Zfp287	18.7047	38.75	11	-1.23156	0.29794	-4.13359	3.57e-05	0.00025101	6.5	-1.59375	0.29964	-5.31889	1.04e-07	6.17e-07	-1.41266	0.000125814	DOWN	N
ENSMUSG00000028389.10	Zfp37	189.291	311	109.5	-1.43327	0.133917	-10.7027	9.89e-27	4.08e-25	147.25	-1.03103	0.130406	-7.90633	2.65e-15	3.07e-14	-1.23215	1.535e-14	DOWN	N
ENSMUSG00000056019.12	Zfp709	40.2034	2.25	66	3.03456	0.263173	11.5306	9.25e-31	6.53e-26	52	2.73364	0.26445	10.3371	4.79e-25	9.45e-24	2.8841	4.75765e-24	N	UP
ENSMUSG00000072623.6	Zfp9	110.716	38.75	136.25	1.64647	0.169854	9.69342	3.22e-22	7.03e-19	157.75	1.84954	0.168691	10.9641	5.69e-28	1.25e-26	1.74801	3.515e-19	N	UP
ENSMUSG00000052676.16	Zmat1	6.93346	17	2.75	-1.38299	0.308658	-4.48066	7.44e-06	5.99e-05	1.25	-1.66184	0.307916	-5.39707	6.77e-08	4.09e-07	-1.52242	3.01545e-05	DOWN	N
ENSMUSG00000024274.8	Zscan30	4.91318	0	8.25	1.29429	0.303757	4.26095	2.04e-05	0.000181978	6.5	1.12101	0.303355	3.69539	0.000219547	0.000809859	1.20765	0.000495918	N	UP
