# Supplementary material for: Identification of pathological transcription in autosomal dominant polycystic kidney disease epithelia
Source: Sci Rep. 2021 Jul 23;11:15139. doi: 10.1038/s41598-021-94442-8 (PMC8302622; doi:10.1038/s41598-021-94442-8)
Supplement: Supplementary file 5 — Supplementary Information 5. [file 41598_2021_94442_MOESM5_ESM.csv]

Ensemble_ID	PC1	PC2	gene_name	PC2_Abs
ENSMUSG00000013921.15	'-0	031399487'	'-0	148081277'	Clip3	'0	148081277'
ENSMUSG00000021262.14	'-0	021855847'	'-0	132620307'	Evl	'0	132620307'
ENSMUSG00000025089.15	'-0	080571262'	'0	124626439'	Gfra1	'0	124626439'
ENSMUSG00000020376.16	'-0	033699855'	'-0	124588095'	Rnf130	'0	124588095'
ENSMUSG00000064373.11	'-0	032118212'	'-0	117961135'	Sepp1	'0	117961135'
ENSMUSG00000062184.11	'-0	018706738'	'-0	117031851'	Hs6st2	'0	117031851'
ENSMUSG00000022885.15	'-0	020217656'	'-0	114738945'	St6gal1	'0	114738945'
ENSMUSG00000020865.16	'-0	01851437'	'-0	105470631'	Abcc3	'0	105470631'
ENSMUSG00000051177.16	'-0	009597924'	'-0	104953025'	Plcb1	'0	104953025'
ENSMUSG00000016494.9	'-0	028400248'	'0	097328543'	Cd34	'0	097328543'
ENSMUSG00000025161.16	'-0	010524386'	'0	095427306'	Slc16a3	'0	095427306'
ENSMUSG00000049100.15	'-0	088953452'	'0	092777362'	Pcdh10	'0	092777362'
ENSMUSG00000009378.3	'0	002245996'	'-0	089103816'	Slc16a12	'0	089103816'
ENSMUSG00000056124.5	'0	004908284'	'-0	08787301'	B4galt6	'0	08787301'
ENSMUSG00000069662.5	'-0	000267332'	'-0	08573541'	Marcks	'0	08573541'
ENSMUSG00000029153.11	'-0	017007831'	'-0	081414666'	Ociad2	'0	081414666'
ENSMUSG00000035852.10	'0	017258021'	'0	080949908'	Misp	'0	080949908'
ENSMUSG00000022883.10	'-0	060210118'	'0	080087525'	Robo1	'0	080087525'
ENSMUSG00000039745.8	'0	009910803'	'0	079386794'	Htatip2	'0	079386794'
ENSMUSG00000056854.4	'-0	054512778'	'0	078939318'	Pou3f4	'0	078939318'
ENSMUSG00000020086.6	'0	021076823'	'-0	07795397'	H2afy2	'0	07795397'
ENSMUSG00000052504.6	'-0	06413515'	'0	077822082'	Epha3	'0	077822082'
ENSMUSG00000025597.13	'-0	056117768'	'0	077056214'	Klhl4	'0	077056214'
ENSMUSG00000055322.14	'0	001613095'	'-0	077040913'	Tns1	'0	077040913'
ENSMUSG00000032006.14	'-0	004724002'	'-0	075778725'	Pdgfd	'0	075778725'
ENSMUSG00000025813.14	'-0	055329156'	'0	075460437'	Homer2	'0	075460437'
ENSMUSG00000005583.16	'-0	051647281'	'0	074631853'	Mef2c	'0	074631853'
ENSMUSG00000034755.18	'-0	063429386'	'0	073983384'	Pcdh11x	'0	073983384'
ENSMUSG00000026473.15	'-0	013450532'	'-0	073900161'	Glul	'0	073900161'
ENSMUSG00000052914.4	'-0	016816954'	'-0	073265354'	Cyp2j6	'0	073265354'
ENSMUSG00000038702.6	'-0	054020215'	'0	071863053'	Dsel	'0	071863053'
ENSMUSG00000105987.4	'0	041263395'	'-0	071174804'	AI506816	'0	071174804'
ENSMUSG00000013584.5	'0	033437883'	'-0	069324898'	Aldh1a2	'0	069324898'
ENSMUSG00000005958.14	'-0	064316786'	'0	06868587'	Ephb3	'0	06868587'
ENSMUSG00000035566.6	'-0	046251405'	'0	068626958'	Pcdh17	'0	068626958'
ENSMUSG00000024044.16	'-0	052784358'	'-0	068508894'	Epb41l3	'0	068508894'
ENSMUSG00000027966.19	'-0	106415688'	'0	067712905'	Col11a1	'0	067712905'
ENSMUSG00000035131.14	'-0	057237377'	'0	067508187'	Brinp3	'0	067508187'
ENSMUSG00000022816.11	'-0	011699512'	'-0	06742763'	Fstl1	'0	06742763'
ENSMUSG00000001120.15	'0	028057115'	'-0	066952523'	Pcbp3	'0	066952523'
ENSMUSG00000059857.15	'-0	045681688'	'0	065505186'	Ntng1	'0	065505186'
ENSMUSG00000052516.17	'-0	045784865'	'0	064130236'	Robo2	'0	064130236'
ENSMUSG00000025592.17	'-0	048526486'	'0	064090074'	Dach2	'0	064090074'
ENSMUSG00000001497.18	'-0	015186969'	'-0	063513373'	Pax9	'0	063513373'
ENSMUSG00000031762.6	'0	029605615'	'0	061889041'	Mt2	'0	061889041'
ENSMUSG00000057315.14	'0	04585828'	'-0	06143669'	Arhgap24	'0	06143669'
ENSMUSG00000051497.15	'0	024509628'	'-0	061345241'	Kcnj16	'0	061345241'
ENSMUSG00000051379.12	'-0	016581062'	'-0	060119927'	Flrt3	'0	060119927'
ENSMUSG00000044827.10	'-0	00188504'	'-0	058739482'	Tlr1	'0	058739482'
ENSMUSG00000043003.13	'-0	052368245'	'-0	058406742'	Rasef	'0	058406742'
ENSMUSG00000032625.14	'0	001674627'	'-0	057804745'	Thsd7a	'0	057804745'
ENSMUSG00000001300.16	'0	002626988'	'-0	057659403'	Efnb2	'0	057659403'
ENSMUSG00000097040.6	'-0	041432846'	'0	057588677'	2610316D01Rik	'0	057588677'
ENSMUSG00000031765.7	'0	016911433'	'0	057548175'	Mt1	'0	057548175'
ENSMUSG00000028488.15	'-0	000517511'	'-0	057171449'	Sh3gl2	'0	057171449'
ENSMUSG00000016386.15	'-0	010024532'	'-0	056755799'	Mpped2	'0	056755799'
ENSMUSG00000023092.16	'-0	053606836'	'-0	055824135'	Fhl1	'0	055824135'
ENSMUSG00000032855.5	'0	051311192'	'-0	055374459'	Pkd1	'0	055374459'
ENSMUSG00000029108.14	'-0	042041903'	'0	055006241'	Pcdh7	'0	055006241'
ENSMUSG00000025887.10	'-0	008322085'	'-0	054711599'	Casp12	'0	054711599'
ENSMUSG00000033420.12	'-0	0388129'	'0	054524063'	Antxr1	'0	054524063'
ENSMUSG00000028664.14	'0	033889633'	'-0	054434839'	Ephb2	'0	054434839'
ENSMUSG00000022836.10	'0	006003811'	'-0	05438774'	Mylk	'0	05438774'
ENSMUSG00000033610.15	'-0	000977854'	'-0	054340727'	Pank1	'0	054340727'
ENSMUSG00000074415.10	'-0	025101391'	'-0	053867077'	2610203C20Rik	'0	053867077'
ENSMUSG00000055639.16	'-0	038434258'	'0	053710881'	Dach1	'0	053710881'
ENSMUSG00000026167.14	'-0	072517691'	'0	053448355'	Wnt10a	'0	053448355'
ENSMUSG00000046314.15	'-0	039494121'	'-0	052752087'	Stxbp6	'0	052752087'
ENSMUSG00000055421.8	'-0	043883636'	'0	052447653'	Pcdh9	'0	052447653'
ENSMUSG00000040596.15	'-0	062944791'	'-0	051438133'	Pogk	'0	051438133'
ENSMUSG00000034488.14	'-0	026427315'	'-0	051279085'	Edil3	'0	051279085'
ENSMUSG00000029304.14	'-0	007943524'	'-0	051194576'	Spp1	'0	051194576'
ENSMUSG00000000031.15	'-0	05875852'	'-0	050742591'	H19	'0	050742591'
ENSMUSG00000054942.13	'0	009791038'	'-0	050327836'	Fam73a	'0	050327836'
ENSMUSG00000040794.5	'-0	000269744'	'-0	049926564'	C1qtnf4	'0	049926564'
ENSMUSG00000031387.14	'0	011963201'	'0	049581383'	Renbp	'0	049581383'
ENSMUSG00000033389.16	'-0	014347191'	'-0	049131005'	Arhgap44	'0	049131005'
ENSMUSG00000029641.8	'0	010541972'	'-0	048608457'	Rasl11a	'0	048608457'
ENSMUSG00000041120.6	'0	028469044'	'0	048298228'	Nbl1	'0	048298228'
ENSMUSG00000036908.16	'-0	031209021'	'0	048110529'	Unc93b1	'0	048110529'
ENSMUSG00000036192.15	'-0	032318215'	'0	048052659'	Rorb	'0	048052659'
ENSMUSG00000027792.11	'-0	053552266'	'0	04796549'	Bche	'0	04796549'
ENSMUSG00000020642.12	'-0	003237681'	'-0	04775785'	Rnf144a	'0	04775785'
ENSMUSG00000034793.15	'0	02289796'	'-0	047572226'	G6pc3	'0	047572226'
ENSMUSG00000030246.11	'-0	029262156'	'-0	047223394'	Ldhb	'0	047223394'
ENSMUSG00000032353.8	'-0	038255666'	'-0	046854727'	Tmed3	'0	046854727'
ENSMUSG00000040594.19	'0	048433085'	'-0	046082167'	Ranbp17	'0	046082167'
ENSMUSG00000020911.14	'-0	006110861'	'-0	04601463'	Krt19	'0	04601463'
ENSMUSG00000039239.14	'-0	011453287'	'-0	045970958'	Tgfb2	'0	045970958'
ENSMUSG00000037010.7	'0	000964926'	'0	045884883'	Apln	'0	045884883'
ENSMUSG00000026211.17	'-0	017373771'	'-0	045688637'	Obsl1	'0	045688637'
ENSMUSG00000033715.14	'-0	003760946'	'-0	045646967'	Akr1c14	'0	045646967'
ENSMUSG00000022587.14	'-0	088869015'	'-0	045581312'	Ly6e	'0	045581312'
ENSMUSG00000038740.9	'0	015905376'	'-0	045559701'	Mvb12b	'0	045559701'
ENSMUSG00000054000.5	'-0	012110269'	'-0	045479702'	Tusc1	'0	045479702'
ENSMUSG00000053461.9	'-0	011456471'	'-0	045364929'	Hhipl2	'0	045364929'
ENSMUSG00000103477.1	'-0	031253892'	'0	045041957'	5930409G06Rik	'0	045041957'
ENSMUSG00000024087.3	'0	011113686'	'-0	044862681'	Cyp1b1	'0	044862681'
ENSMUSG00000022022.2	'-0	02925142'	'0	044662079'	Mtrf1	'0	044662079'
ENSMUSG00000016552.13	'-0	002801312'	'-0	044363117'	Foxred2	'0	044363117'
ENSMUSG00000040957.14	'-0	036169292'	'-0	044229251'	Cables1	'0	044229251'
ENSMUSG00000024990.12	'-0	007158086'	'-0	044191426'	Rbp4	'0	044191426'
ENSMUSG00000035829.13	'0	001262141'	'-0	044088656'	Ppp1r26	'0	044088656'
ENSMUSG00000006269.7	'-0	058013369'	'0	044082152'	Atp6v1b1	'0	044082152'
ENSMUSG00000025993.10	'-0	02770474'	'-0	043543818'	Slc40a1	'0	043543818'
ENSMUSG00000032357.12	'-0	017832099'	'-0	043269679'	Tinag	'0	043269679'
ENSMUSG00000029337.2	'-0	044052014'	'-0	043142006'	Fgf5	'0	043142006'
ENSMUSG00000029455.14	'0	002385353'	'-0	043052189'	Aldh2	'0	043052189'
ENSMUSG00000030329.11	'-0	035279165'	'-0	043029743'	Pianp	'0	043029743'
ENSMUSG00000030218.2	'-0	03796572'	'0	042771753'	Mgp	'0	042771753'
ENSMUSG00000027070.14	'0	047636296'	'-0	042567387'	Lrp2	'0	042567387'
ENSMUSG00000052353.13	'-0	036690295'	'0	042460429'	Cemip	'0	042460429'
ENSMUSG00000000216.8	'-0	009939876'	'-0	04242383'	Scnn1g	'0	04242383'
ENSMUSG00000069171.13	'-0	031244347'	'0	042176744'	Nr2f1	'0	042176744'
ENSMUSG00000027797.15	'-0	024786327'	'-0	042049223'	Dclk1	'0	042049223'
ENSMUSG00000074923.10	'0	018310161'	'-0	04180029'	Pak6	'0	04180029'
ENSMUSG00000027784.10	'0	009252569'	'0	041585996'	Ppm1l	'0	041585996'
ENSMUSG00000027356.8	'-0	038962361'	'-0	041559385'	Fermt1	'0	041559385'
ENSMUSG00000035778.17	'0	019252324'	'0	041416724'	Ggta1	'0	041416724'
ENSMUSG00000027800.14	'-0	019079367'	'-0	041028541'	Tm4sf1	'0	041028541'
ENSMUSG00000039431.16	'-0	027814797'	'-0	040791023'	Mtmr7	'0	040791023'
ENSMUSG00000028518.8	'0	029245645'	'-0	040683801'	Prkaa2	'0	040683801'
ENSMUSG00000026826.13	'-0	003326603'	'0	040581041'	Nr4a2	'0	040581041'
ENSMUSG00000029563.16	'-0	013810783'	'-0	040379492'	Foxp2	'0	040379492'
ENSMUSG00000001504.10	'-0	058570307'	'-0	040117079'	Irx2	'0	040117079'
ENSMUSG00000032717.14	'-0	01063458'	'-0	039914485'	Mdfi	'0	039914485'
ENSMUSG00000026986.14	'-0	019004259'	'0	039769106'	Hnmt	'0	039769106'
ENSMUSG00000063568.11	'0	007601519'	'-0	039677219'	Jazf1	'0	039677219'
ENSMUSG00000066720.6	'-0	05164677'	'0	039597811'	Cldn9	'0	039597811'
ENSMUSG00000083282.2	'-0	006499285'	'-0	039571709'	Ctsf	'0	039571709'
ENSMUSG00000028883.17	'-0	047357425'	'-0	039511948'	Sema3a	'0	039511948'
ENSMUSG00000037440.7	'-0	011491513'	'-0	039226025'	Vnn1	'0	039226025'
ENSMUSG00000036904.5	'0	000143246'	'-0	038968963'	Fzd8	'0	038968963'
ENSMUSG00000042834.14	'-0	036047023'	'-0	038942817'	Nrep	'0	038942817'
ENSMUSG00000018411.17	'-0	011699517'	'0	038922626'	Mapt	'0	038922626'
ENSMUSG00000023915.4	'-0	015823299'	'-0	03856441'	Tnfrsf21	'0	03856441'
ENSMUSG00000020641.15	'0	028236437'	'-0	038519495'	Rsad2	'0	038519495'
ENSMUSG00000048349.9	'-0	007080815'	'0	038443734'	Pou4f1	'0	038443734'
ENSMUSG00000039519.6	'-0	017780345'	'-0	038154533'	Cyp7b1	'0	038154533'
ENSMUSG00000063632.6	'-0	054515173'	'-0	037881102'	Sox11	'0	037881102'
ENSMUSG00000045827.10	'0	002853299'	'-0	037824754'	Serpinb9	'0	037824754'
ENSMUSG00000020160.18	'-0	029315366'	'-0	037618866'	Meis1	'0	037618866'
ENSMUSG00000021699.17	'-0	006918653'	'0	037171684'	Pde4d	'0	037171684'
ENSMUSG00000031284.16	'-0	051745254'	'-0	037131954'	Pak3	'0	037131954'
ENSMUSG00000025418.7	'-0	017832565'	'0	036688826'	Bsnd	'0	036688826'
ENSMUSG00000022199.10	'-0	00690951'	'0	036469211'	Slc22a17	'0	036469211'
ENSMUSG00000078920.2	'0	020619457'	'-0	036369715'	Ifi47	'0	036369715'
ENSMUSG00000087143.9	'-0	026133579'	'0	03589343'	A830082K12Rik	'0	03589343'
ENSMUSG00000029755.10	'-0	013594735'	'-0	035871209'	Dlx5	'0	035871209'
ENSMUSG00000048489.12	'0	023570641'	'-0	035650011'	8430408G22Rik	'0	035650011'
ENSMUSG00000054752.16	'0	015810255'	'-0	035462149'	Fsd1l	'0	035462149'
ENSMUSG00000020607.6	'-0	078478241'	'-0	035392841'	Fam84a	'0	035392841'
ENSMUSG00000024304.14	'0	012288861'	'0	035293216'	Cdh2	'0	035293216'
ENSMUSG00000037386.15	'0	00705966'	'-0	03504284'	Rims2	'0	03504284'
ENSMUSG00000025969.15	'-0	013718132'	'0	034931505'	Nrp2	'0	034931505'
ENSMUSG00000043811.5	'-0	023413128'	'0	034876174'	Rtn4r	'0	034876174'
ENSMUSG00000032548.14	'0	044947208'	'0	034755814'	Slco2a1	'0	034755814'
ENSMUSG00000038884.14	'-0	005531163'	'-0	034592158'	A230050P20Rik	'0	034592158'
ENSMUSG00000020886.16	'-0	016945197'	'0	034426453'	Dlg4	'0	034426453'
ENSMUSG00000027831.9	'0	030913181'	'-0	034342463'	Veph1	'0	034342463'
ENSMUSG00000047844.3	'-0	008443364'	'-0	034320398'	Bex4	'0	034320398'
ENSMUSG00000062866.15	'0	001031754'	'-0	03417693'	Phactr2	'0	03417693'
ENSMUSG00000025608.9	'0	052960479'	'0	034152719'	Podxl	'0	034152719'
ENSMUSG00000033538.13	'-0	002666036'	'-0	034151824'	Casp4	'0	034151824'
ENSMUSG00000031502.10	'-0	004782115'	'-0	033766894'	Col4a1	'0	033766894'
ENSMUSG00000025602.13	'-0	025994959'	'-0	033759927'	Zfp202	'0	033759927'
ENSMUSG00000020019.4	'0	002363371'	'-0	033751418'	Ntn4	'0	033751418'
ENSMUSG00000022435.5	'0	000351539'	'-0	033641418'	Upk3a	'0	033641418'
ENSMUSG00000044254.6	'0	002028819'	'0	033591304'	Pcsk9	'0	033591304'
ENSMUSG00000036957.8	'-0	013885494'	'-0	033569116'	Lrfn3	'0	033569116'
ENSMUSG00000049604.3	'-0	01434573'	'-0	033414831'	Hoxb13	'0	033414831'
ENSMUSG00000055540.15	'-0	022737618'	'0	033409775'	Epha6	'0	033409775'
ENSMUSG00000020102.14	'-0	022922046'	'0	03333258'	Slc16a7	'0	03333258'
ENSMUSG00000026251.13	'-0	021107254'	'0	033230159'	Chrnd	'0	033230159'
ENSMUSG00000056019.12	'0	001911712'	'0	032902771'	Zfp709	'0	032902771'
ENSMUSG00000105366.1	'-0	040214448'	'-0	032836011'	Gm43719	'0	032836011'
ENSMUSG00000041477.14	'-0	005270816'	'-0	032799552'	Dcp1b	'0	032799552'
ENSMUSG00000034687.8	'-0	021313571'	'-0	032712648'	Fras1	'0	032712648'
ENSMUSG00000026822.14	'0	039636002'	'-0	032604893'	Lcn2	'0	032604893'
ENSMUSG00000020331.9	'0	013194949'	'-0	03258938'	Hcn2	'0	03258938'
ENSMUSG00000023284.15	'0	014603459'	'-0	03235235'	Zfp605	'0	03235235'
ENSMUSG00000030774.13	'-0	052311868'	'-0	032289626'	Pak1	'0	032289626'
ENSMUSG00000029335.5	'-0	015093647'	'-0	032283766'	Bmp3	'0	032283766'
ENSMUSG00000031486.14	'-0	004594584'	'-0	032270192'	Adgra2	'0	032270192'
ENSMUSG00000031119.4	'-0	062127748'	'-0	032198604'	Gpc4	'0	032198604'
ENSMUSG00000045871.4	'-0	022109957'	'0	032155885'	Slitrk6	'0	032155885'
ENSMUSG00000039238.6	'-0	026597227'	'0	032131132'	Zfp750	'0	032131132'
ENSMUSG00000075585.3	'-0	002962037'	'0	032020156'	6330403L08Rik	'0	032020156'
ENSMUSG00000027931.12	'0	005853176'	'-0	031999982'	Npr1	'0	031999982'
ENSMUSG00000029189.10	'0	042260097'	'0	031848837'	Sel1l3	'0	031848837'
ENSMUSG00000002808.6	'-0	017243267'	'-0	031838438'	Epdr1	'0	031838438'
ENSMUSG00000026728.9	'-0	02489452'	'0	031770795'	Vim	'0	031770795'
ENSMUSG00000030616.15	'-0	013793117'	'-0	03162992'	Sytl2	'0	03162992'
ENSMUSG00000020689.4	'-0	000878075'	'-0	031566926'	Itgb3	'0	031566926'
ENSMUSG00000024399.5	'0	007040289'	'-0	031517686'	Ltb	'0	031517686'
ENSMUSG00000028037.13	'0	00853924'	'-0	031489485'	Ifi44	'0	031489485'
ENSMUSG00000103082.1	'-0	022216004'	'0	0314244'	Gm38124	'0	0314244'
ENSMUSG00000025856.15	'-0	007032422'	'0	031422864'	Pdgfa	'0	031422864'
ENSMUSG00000052632.15	'-0	00026564'	'-0	031422468'	Asap2	'0	031422468'
ENSMUSG00000039007.9	'-0	018308533'	'-0	031408749'	Cpq	'0	031408749'
ENSMUSG00000059456.13	'-0	024643227'	'-0	031386256'	Ptk2b	'0	031386256'
ENSMUSG00000020566.18	'-0	009078641'	'0	031380122'	Atp6v1c2	'0	031380122'
ENSMUSG00000072623.6	'0	007688785'	'0	031219008'	Zfp9	'0	031219008'
ENSMUSG00000034227.7	'0	026582195'	'-0	03121215'	Foxj1	'0	03121215'
ENSMUSG00000052854.15	'-0	029648946'	'0	03111516'	Nrk	'0	03111516'
ENSMUSG00000068457.14	'0	020249425'	'-0	031040839'	Uty	'0	031040839'
ENSMUSG00000028545.13	'-0	005250015'	'-0	030982584'	Bend5	'0	030982584'
ENSMUSG00000028476.13	'-0	016222368'	'-0	030948033'	Reck	'0	030948033'
ENSMUSG00000056870.9	'-0	071432188'	'0	030896761'	Gulp1	'0	030896761'
ENSMUSG00000027955.16	'-0	010650542'	'-0	030794126'	Fam198b	'0	030794126'
ENSMUSG00000032940.16	'-0	022634729'	'0	030444594'	Rbm11	'0	030444594'
ENSMUSG00000052415.5	'-0	010965511'	'0	030429468'	Tchh	'0	030429468'
ENSMUSG00000027750.16	'-0	043698718'	'0	030389552'	Postn	'0	030389552'
ENSMUSG00000034765.6	'0	02900182'	'0	030323641'	Dusp5	'0	030323641'
ENSMUSG00000022235.14	'0	009716675'	'0	030270272'	Cmbl	'0	030270272'
ENSMUSG00000048387.7	'-0	035645626'	'0	030235401'	Osr1	'0	030235401'
ENSMUSG00000022637.10	'-0	0033219'	'-0	030216001'	Cblb	'0	030216001'
ENSMUSG00000003617.16	'0	028430731'	'-0	030200321'	Cp	'0	030200321'
ENSMUSG00000028389.10	'0	00024725'	'-0	030192999'	Zfp37	'0	030192999'
ENSMUSG00000090919.6	'-0	057579753'	'0	030062664'	Pabpc4l	'0	030062664'
ENSMUSG00000020638.7	'0	014776501'	'-0	029938679'	Cmpk2	'0	029938679'
ENSMUSG00000029832.16	'-0	012730502'	'-0	029870768'	Nfe2l3	'0	029870768'
ENSMUSG00000056673.14	'0	018450089'	'-0	029864396'	Kdm5d	'0	029864396'
ENSMUSG00000042156.15	'-0	013527968'	'0	029782708'	Dzip1	'0	029782708'
ENSMUSG00000074283.5	'-0	005186318'	'-0	029756777'	Zfp109	'0	029756777'
ENSMUSG00000007655.16	'-0	008106123'	'-0	029734433'	Cav1	'0	029734433'
ENSMUSG00000052949.14	'0	008555306'	'-0	029648577'	Rnf157	'0	029648577'
ENSMUSG00000058173.11	'-0	010068055'	'-0	029623466'	Smco4	'0	029623466'
ENSMUSG00000021594.10	'-0	024664562'	'-0	029601143'	Srd5a1	'0	029601143'
ENSMUSG00000022311.15	'-0	008501618'	'-0	029578253'	Csmd3	'0	029578253'
ENSMUSG00000033721.16	'-0	020455328'	'0	02957468'	Vav3	'0	02957468'
ENSMUSG00000027805.16	'-0	018403055'	'-0	029544168'	Pfn2	'0	029544168'
ENSMUSG00000044043.4	'-0	05052429'	'-0	029504913'	Pcdhb14	'0	029504913'
ENSMUSG00000054200.6	'-0	008817563'	'-0	029482439'	Ffar4	'0	029482439'
ENSMUSG00000037892.13	'-0	039064942'	'-0	02941827'	Pcdh18	'0	02941827'
ENSMUSG00000042035.11	'-0	005357513'	'-0	02937353'	Igsf3	'0	02937353'
ENSMUSG00000026235.14	'0	000671163'	'-0	029368748'	Epha4	'0	029368748'
ENSMUSG00000027276.7	'-0	036479743'	'-0	029348364'	Jag1	'0	029348364'
ENSMUSG00000008206.16	'-0	029360171'	'-0	029256468'	Cers4	'0	029256468'
ENSMUSG00000035910.15	'0	012894208'	'-0	029132796'	Dcdc2a	'0	029132796'
ENSMUSG00000031790.7	'0	03018737'	'-0	029130839'	Mmp15	'0	029130839'
ENSMUSG00000000266.11	'0	02463468'	'-0	029093346'	Mid2	'0	029093346'
ENSMUSG00000019734.16	'-0	00911146'	'-0	029079316'	Tmc4	'0	029079316'
ENSMUSG00000026365.15	'-0	021693632'	'0	0289611'	Cfh	'0	0289611'
ENSMUSG00000041235.11	'0	00767299'	'0	028960423'	Chd7	'0	028960423'
ENSMUSG00000039062.15	'-0	016536354'	'-0	028805225'	Anpep	'0	028805225'
ENSMUSG00000058254.12	'-0	003323345'	'-0	028771775'	Tspan7	'0	028771775'
ENSMUSG00000046598.14	'0	010699179'	'0	028712753'	Bdh1	'0	028712753'
ENSMUSG00000031438.11	'-0	055209827'	'-0	028536719'	Rnf128	'0	028536719'
ENSMUSG00000097289.1	'-0	016013681'	'-0	028532795'	2010300F17Rik	'0	028532795'
ENSMUSG00000016028.9	'0	019098605'	'-0	028489908'	Celsr1	'0	028489908'
ENSMUSG00000054072.11	'0	015824666'	'-0	028488414'	Iigp1	'0	028488414'
ENSMUSG00000030208.15	'-0	048945427'	'0	028473506'	Emp1	'0	028473506'
ENSMUSG00000042066.15	'-0	034439705'	'-0	028449578'	Tmcc2	'0	028449578'
ENSMUSG00000029913.14	'0	004447847'	'0	0284313'	Prdm5	'0	0284313'
ENSMUSG00000027499.12	'-0	02420713'	'-0	028420901'	Pkia	'0	028420901'
ENSMUSG00000005124.9	'-0	070685466'	'0	02839869'	Wisp1	'0	02839869'
ENSMUSG00000022231.9	'-0	00492895'	'-0	028375295'	Sema5a	'0	028375295'
ENSMUSG00000053279.6	'-0	03067907'	'0	02837446'	Aldh1a1	'0	02837446'
ENSMUSG00000040488.16	'-0	022469506'	'-0	028271155'	Ltbp4	'0	028271155'
ENSMUSG00000049721.14	'-0	007682696'	'-0	028236555'	Gal3st1	'0	028236555'
ENSMUSG00000031503.13	'0	007933512'	'-0	028159848'	Col4a2	'0	028159848'
ENSMUSG00000052105.16	'0	039685801'	'-0	027962169'	Mtcl1	'0	027962169'
ENSMUSG00000010021.13	'-0	027803636'	'0	027718298'	Kif19a	'0	027718298'
ENSMUSG00000061517.8	'-0	011486576'	'-0	027656712'	Sox21	'0	027656712'
ENSMUSG00000027820.12	'-0	011727907'	'-0	027639824'	Mme	'0	027639824'
ENSMUSG00000039103.12	'-0	018238957'	'-0	027581439'	Nexn	'0	027581439'
ENSMUSG00000020520.14	'-0	033868068'	'-0	027569776'	Galnt10	'0	027569776'
ENSMUSG00000026971.15	'-0	016183692'	'-0	027564632'	Itgb6	'0	027564632'
ENSMUSG00000035799.5	'-0	023254167'	'0	027516305'	Twist1	'0	027516305'
ENSMUSG00000053886.3	'0	012900997'	'-0	027456338'	Sh2d4a	'0	027456338'
ENSMUSG00000022456.15	'-0	018383419'	'-0	027436933'	03.09.20	'0	027436933'
ENSMUSG00000021367.7	'0	008438549'	'-0	027391854'	Edn1	'0	027391854'
ENSMUSG00000009731.4	'-0	002418349'	'0	027302777'	Kcnd1	'0	027302777'
ENSMUSG00000030560.17	'-0	069224188'	'-0	027300663'	Ctsc	'0	027300663'
ENSMUSG00000040640.9	'-0	019616234'	'-0	027295483'	Erc2	'0	027295483'
ENSMUSG00000004872.15	'-0	05159088'	'0	027286864'	Pax3	'0	027286864'
ENSMUSG00000021745.13	'-0	00319989'	'-0	027230643'	Ptprg	'0	027230643'
ENSMUSG00000020573.16	'-0	022007356'	'-0	027161408'	Pik3cg	'0	027161408'
ENSMUSG00000055313.14	'-0	004181736'	'-0	027132609'	Pgbd1	'0	027132609'
ENSMUSG00000041417.15	'-0	00547541'	'-0	027129746'	Pik3r1	'0	027129746'
ENSMUSG00000025854.15	'0	035572186'	'0	027097487'	Fam20c	'0	027097487'
ENSMUSG00000054889.9	'0	048823019'	'-0	027086704'	Dsp	'0	027086704'
ENSMUSG00000066026.14	'0	000158818'	'-0	026981642'	Dhrs3	'0	026981642'
ENSMUSG00000050530.14	'0	039898034'	'-0	026895074'	Fam171a1	'0	026895074'
ENSMUSG00000020000.7	'-0	005143544'	'-0	026825217'	Moxd1	'0	026825217'
ENSMUSG00000074896.3	'0	004797724'	'-0	02676141'	Ifit3	'0	02676141'
ENSMUSG00000047910.6	'-0	051129822'	'-0	026756286'	Pcdhb16	'0	026756286'
ENSMUSG00000020334.6	'0	003495452'	'-0	026698815'	Slc22a4	'0	026698815'
ENSMUSG00000028469.15	'0	010261764'	'-0	026693108'	Npr2	'0	026693108'
ENSMUSG00000037071.2	'-0	011195335'	'-0	026679032'	Scd1	'0	026679032'
ENSMUSG00000048264.15	'0	015187705'	'-0	026670181'	Dip2c	'0	026670181'
ENSMUSG00000028699.9	'-0	011931591'	'-0	026666988'	Tspan1	'0	026666988'
ENSMUSG00000028926.15	'-0	009104282'	'-0	026645135'	Cdk14	'0	026645135'
ENSMUSG00000057228.5	'-0	002218195'	'-0	026618262'	Aadat	'0	026618262'
ENSMUSG00000026827.12	'0	0078009'	'0	026617143'	Gpd2	'0	026617143'
ENSMUSG00000034330.9	'-0	001931225'	'-0	026585523'	Plcg2	'0	026585523'
ENSMUSG00000091243.1	'-0	030682602'	'0	026575937'	Vgll3	'0	026575937'
ENSMUSG00000030220.13	'-0	044911653'	'0	026249829'	Arhgdib	'0	026249829'
ENSMUSG00000014773.13	'0	015614999'	'-0	02624059'	Dll1	'0	02624059'
ENSMUSG00000055733.6	'-0	047987604'	'0	026212451'	Nap1l3	'0	026212451'
ENSMUSG00000062488.9	'0	002696819'	'-0	026209007'	Ifit3b	'0	026209007'
ENSMUSG00000052085.6	'-0	002852545'	'-0	026185597'	Dock8	'0	026185597'
ENSMUSG00000079339.6	'-0	014667708'	'-0	02613139'	Ifit1bl1	'0	02613139'
ENSMUSG00000052560.15	'0	04403781'	'-0	026075329'	Cpne8	'0	026075329'
ENSMUSG00000052727.5	'0	018063888'	'0	026056069'	Map1b	'0	026056069'
ENSMUSG00000034981.9	'0	015632947'	'-0	025996773'	Parm1	'0	025996773'
ENSMUSG00000022244.6	'0	007127943'	'0	025987162'	Amacr	'0	025987162'
ENSMUSG00000038305.14	'-0	003881638'	'-0	025983683'	Spats2l	'0	025983683'
ENSMUSG00000040274.11	'0	012107019'	'-0	02594476'	Cdk6	'0	02594476'
ENSMUSG00000026043.18	'-0	012454245'	'0	025934581'	Col3a1	'0	025934581'
ENSMUSG00000046352.7	'-0	039764806'	'-0	025904479'	Gjb2	'0	025904479'
ENSMUSG00000086212.7	'-0	013097934'	'0	025894303'	Mkln1os	'0	025894303'
ENSMUSG00000032358.12	'-0	036990096'	'-0	025816355'	Fam83b	'0	025816355'
ENSMUSG00000046387.5	'-0	04099544'	'-0	025805587'	Pcdhb17	'0	025805587'
ENSMUSG00000051076.8	'-0	017067159'	'-0	025711587'	Vtcn1	'0	025711587'
ENSMUSG00000035835.14	'-0	01549065'	'-0	0256799'	Plppr3	'0	0256799'
ENSMUSG00000041695.2	'0	018151157'	'-0	025679834'	Kcnj2	'0	025679834'
ENSMUSG00000053646.13	'-0	005166208'	'-0	025656227'	Plxnb1	'0	025656227'
ENSMUSG00000069045.11	'0	027548554'	'-0	025532492'	Ddx3y	'0	025532492'
ENSMUSG00000044927.6	'0	045048039'	'0	025511425'	H1fx	'0	025511425'
ENSMUSG00000051498.6	'-0	002987344'	'-0	025381497'	Tlr6	'0	025381497'
ENSMUSG00000048186.14	'-0	002405789'	'-0	025380042'	Bend7	'0	025380042'
ENSMUSG00000046191.7	'-0	027217763'	'-0	025363614'	Pcdhb20	'0	025363614'
ENSMUSG00000042807.15	'-0	019480974'	'-0	025291039'	Hecw2	'0	025291039'
ENSMUSG00000038463.8	'-0	016360065'	'-0	025128723'	Olfml2b	'0	025128723'
ENSMUSG00000047996.16	'-0	064642559'	'-0	025072096'	Prrg1	'0	025072096'
ENSMUSG00000021186.8	'-0	015461009'	'-0	025065413'	Fbln5	'0	025065413'
ENSMUSG00000015619.10	'0	029590036'	'-0	025058594'	Gata3	'0	025058594'
ENSMUSG00000029245.16	'-0	017634936'	'0	024986601'	Epha5	'0	024986601'
ENSMUSG00000025375.15	'0	003766504'	'-0	024951189'	Aatk	'0	024951189'
ENSMUSG00000034265.7	'0	032096798'	'0	024914435'	Zdhhc14	'0	024914435'
ENSMUSG00000027488.12	'-0	010240777'	'0	024896548'	Snta1	'0	024896548'
ENSMUSG00000042686.5	'-0	042722247'	'-0	02488913'	Jph1	'0	02488913'
ENSMUSG00000039110.14	'-0	014887313'	'0	024881827'	Mycbpap	'0	024881827'
ENSMUSG00000101167.1	'0	001877617'	'-0	02466614'	H2afy3	'0	02466614'
ENSMUSG00000041046.7	'0	008987407'	'0	024604964'	Ramp3	'0	024604964'
ENSMUSG00000050071.8	'-0	010023226'	'-0	024544115'	Bex1	'0	024544115'
ENSMUSG00000048612.15	'0	009196448'	'0	024543494'	Myof	'0	024543494'
ENSMUSG00000046027.17	'-0	021294233'	'-0	024530039'	Stard5	'0	024530039'
ENSMUSG00000049577.14	'0	032015896'	'0	024521849'	Zfpm1	'0	024521849'
ENSMUSG00000040570.14	'-0	010006221'	'-0	024520988'	Rundc3b	'0	024520988'
ENSMUSG00000028019.9	'-0	022609652'	'0	024508364'	Pdgfc	'0	024508364'
ENSMUSG00000028480.14	'-0	005585485'	'-0	024506568'	Glipr2	'0	024506568'
ENSMUSG00000037685.15	'-0	00841219'	'-0	024500906'	Atp8a1	'0	024500906'
ENSMUSG00000029330.8	'0	016009667'	'-0	024434079'	Cds1	'0	024434079'
ENSMUSG00000028542.17	'0	02146223'	'0	02439608'	Slc6a9	'0	02439608'
ENSMUSG00000006219.12	'-0	009448976'	'-0	024367052'	Fblim1	'0	024367052'
ENSMUSG00000020577.15	'-0	045230973'	'-0	02434728'	Tspan13	'0	02434728'
ENSMUSG00000046546.3	'-0	029652631'	'0	024270348'	Fam43a	'0	024270348'
ENSMUSG00000038065.13	'-0	016794238'	'-0	024265643'	Mturn	'0	024265643'
ENSMUSG00000018012.11	'-0	011567858'	'0	024254309'	Rac3	'0	024254309'
ENSMUSG00000022150.16	'-0	009192116'	'-0	024227047'	Dab2	'0	024227047'
ENSMUSG00000041515.9	'0	021335282'	'0	024225395'	Irf8	'0	024225395'
ENSMUSG00000024803.8	'0	033862878'	'-0	024210588'	Ankrd1	'0	024210588'
ENSMUSG00000069670.7	'-0	005213678'	'-0	024176121'	Nkain2	'0	024176121'
ENSMUSG00000031283.16	'-0	047598323'	'0	024160063'	Chrdl1	'0	024160063'
ENSMUSG00000031292.14	'-0	0363317'	'0	024126842'	Cdkl5	'0	024126842'
ENSMUSG00000033192.4	'-0	006273683'	'-0	024086709'	Lpcat2	'0	024086709'
ENSMUSG00000004655.5	'-0	012068641'	'0	024062262'	Aqp1	'0	024062262'
ENSMUSG00000002602.16	'-0	018692129'	'0	024054219'	Axl	'0	024054219'
ENSMUSG00000021806.3	'-0	005579549'	'-0	024005571'	Nid2	'0	024005571'
ENSMUSG00000029669.14	'0	026774783'	'-0	023963476'	Tspan12	'0	023963476'
ENSMUSG00000075284.10	'0	003245021'	'-0	023880262'	Wipf1	'0	023880262'
ENSMUSG00000090946.3	'0	015936047'	'-0	023870716'	Ccdc71l	'0	023870716'
ENSMUSG00000028268.14	'0	03103951'	'-0	023837567'	Gbp3	'0	023837567'
ENSMUSG00000043153.5	'-0	030827508'	'-0	023806279'	Ispd	'0	023806279'
ENSMUSG00000024479.2	'-0	000109372'	'-0	023800447'	Mal2	'0	023800447'
ENSMUSG00000039246.8	'-0	016529806'	'-0	023793432'	Lyplal1	'0	023793432'
ENSMUSG00000037031.9	'0	001473573'	'-0	023790916'	Tspan15	'0	023790916'
ENSMUSG00000069049.11	'0	025221493'	'-0	023655918'	Eif2s3y	'0	023655918'
ENSMUSG00000054252.17	'-0	024745387'	'-0	023531064'	Fgfr3	'0	023531064'
ENSMUSG00000043252.8	'-0	003737431'	'-0	023494136'	Tmem64	'0	023494136'
ENSMUSG00000038517.15	'-0	021003691'	'-0	023349861'	Tbkbp1	'0	023349861'
ENSMUSG00000033214.9	'-0	016321588'	'0	023310487'	Slitrk5	'0	023310487'
ENSMUSG00000027102.4	'-0	051155709'	'-0	023255037'	Hoxd8	'0	023255037'
ENSMUSG00000029718.14	'0	003729922'	'0	02324875'	Pcolce	'0	02324875'
ENSMUSG00000002885.14	'0	003278168'	'-0	023225361'	Adgre5	'0	023225361'
ENSMUSG00000024164.15	'-0	005336343'	'-0	023178261'	C3	'0	023178261'
ENSMUSG00000007783.9	'0	005230802'	'-0	023146835'	Cpt1c	'0	023146835'
ENSMUSG00000036169.5	'-0	033217558'	'-0	0231275'	Sostdc1	'0	0231275'
ENSMUSG00000028943.18	'-0	026487841'	'0	023102708'	Espn	'0	023102708'
ENSMUSG00000024691.13	'-0	007913031'	'-0	023097316'	Fam111a	'0	023097316'
ENSMUSG00000031824.14	'0	000894051'	'0	023029725'	6430548M08Rik	'0	023029725'
ENSMUSG00000044393.15	'0	018380237'	'-0	022962341'	Dsg2	'0	022962341'
ENSMUSG00000040254.11	'-0	02439879'	'0	022919172'	Sema3d	'0	022919172'
ENSMUSG00000035121.5	'-0	003253505'	'-0	022890349'	Neil2	'0	022890349'
ENSMUSG00000071657.12	'0	001361018'	'0	022767483'	Bscl2	'0	022767483'
ENSMUSG00000022309.8	'-0	074619952'	'0	022750981'	Angpt1	'0	022750981'
ENSMUSG00000034382.14	'0	010155959'	'-0	022743309'	AI661453	'0	022743309'
ENSMUSG00000023232.17	'0	008290404'	'-0	022701106'	Serinc2	'0	022701106'
ENSMUSG00000025810.8	'0	006201363'	'0	022595748'	Nrp1	'0	022595748'
ENSMUSG00000071369.10	'-0	006124586'	'-0	022547713'	Map3k5	'0	022547713'
ENSMUSG00000022321.15	'-0	028766199'	'0	022526958'	Cdh10	'0	022526958'
ENSMUSG00000040209.12	'0	015561525'	'-0	022519491'	Zfp704	'0	022519491'
ENSMUSG00000025429.8	'-0	010852499'	'0	022514622'	Pstpip2	'0	022514622'
ENSMUSG00000031145.15	'-0	0364328'	'-0	02247396'	Prickle3	'0	02247396'
ENSMUSG00000028654.13	'-0	012835563'	'-0	022393623'	Mycl	'0	022393623'
ENSMUSG00000062563.14	'0	021400401'	'-0	022390935'	Cys1	'0	022390935'
ENSMUSG00000041301.15	'-0	004263727'	'-0	022381958'	Cftr	'0	022381958'
ENSMUSG00000029484.12	'-0	002457321'	'-0	022336418'	Anxa3	'0	022336418'
ENSMUSG00000027533.10	'-0	02312574'	'-0	022323005'	Fabp5	'0	022323005'
ENSMUSG00000027422.15	'0	007112434'	'0	022287387'	Rrbp1	'0	022287387'
ENSMUSG00000020604.13	'0	033242354'	'0	022250949'	Arsg	'0	022250949'
ENSMUSG00000057530.14	'-0	019629527'	'-0	02217175'	Ece1	'0	02217175'
ENSMUSG00000059810.18	'0	012437787'	'0	022166637'	Rgs3	'0	022166637'
ENSMUSG00000022358.6	'-0	00886118'	'-0	022120187'	Fbxo32	'0	022120187'
ENSMUSG00000031239.5	'-0	03536004'	'0	022109563'	Itm2a	'0	022109563'
ENSMUSG00000032841.15	'-0	013733081'	'-0	022101102'	Prr5l	'0	022101102'
ENSMUSG00000040710.10	'-0	016553155'	'0	022097445'	St8sia4	'0	022097445'
ENSMUSG00000028641.16	'-0	004659484'	'0	022055153'	P3h1	'0	022055153'
ENSMUSG00000031740.7	'-0	00932318'	'-0	022043514'	Mmp2	'0	022043514'
ENSMUSG00000021263.10	'-0	003698455'	'-0	022039412'	Degs2	'0	022039412'
ENSMUSG00000035105.5	'-0	024195226'	'-0	022010526'	Egln3	'0	022010526'
ENSMUSG00000060572.17	'-0	00236276'	'-0	021974281'	Mfap2	'0	021974281'
ENSMUSG00000033083.16	'0	051321383'	'0	021967676'	Tbc1d4	'0	021967676'
ENSMUSG00000019817.18	'-0	029911282'	'-0	021963477'	Plagl1	'0	021963477'
ENSMUSG00000103088.1	'0	007116183'	'-0	021903817'	Pcdhgb6	'0	021903817'
ENSMUSG00000000544.14	'-0	016589104'	'-0	021891368'	Gpa33	'0	021891368'
ENSMUSG00000050335.16	'-0	01748267'	'0	021854719'	Lgals3	'0	021854719'
ENSMUSG00000044807.13	'-0	027296097'	'-0	021854347'	Zfp354c	'0	021854347'
ENSMUSG00000062210.13	'-0	007396796'	'-0	021828001'	Tnfaip8	'0	021828001'
ENSMUSG00000029096.15	'-0	012891835'	'0	021773801'	Htra3	'0	021773801'
ENSMUSG00000028167.15	'-0	016355434'	'-0	021743358'	Bdh2	'0	021743358'
ENSMUSG00000034127.14	'0	057196015'	'-0	0217229'	Tspan8	'0	0217229'
ENSMUSG00000092035.8	'-0	046311851'	'-0	021709144'	Peg10	'0	021709144'
ENSMUSG00000016262.14	'-0	080409548'	'-0	021670119'	Sertad4	'0	021670119'
ENSMUSG00000047033.2	'-0	018456625'	'-0	021662127'	Pcdhb15	'0	021662127'
ENSMUSG00000030188.12	'-0	003856784'	'-0	021655201'	Magohb	'0	021655201'
ENSMUSG00000046818.7	'-0	002493075'	'0	021634373'	Ddit4l	'0	021634373'
ENSMUSG00000027210.20	'-0	009897156'	'0	021608615'	Meis2	'0	021608615'
ENSMUSG00000033227.7	'-0	036092475'	'0	021590022'	Wnt6	'0	021590022'
ENSMUSG00000051817.8	'0	023415473'	'0	021540895'	Sox12	'0	021540895'
ENSMUSG00000052271.7	'0	018250157'	'0	021522664'	Bhlha15	'0	021522664'
ENSMUSG00000025857.10	'-0	012019168'	'0	021468099'	Dnaaf5	'0	021468099'
ENSMUSG00000022206.6	'0	018236342'	'0	021448808'	Npr3	'0	021448808'
ENSMUSG00000018554.13	'-0	005872074'	'0	021448583'	Ybx2	'0	021448583'
ENSMUSG00000030823.6	'0	006561019'	'0	021418082'	9130019O22Rik	'0	021418082'
ENSMUSG00000042428.6	'-0	043664215'	'0	021394346'	Mgat3	'0	021394346'
ENSMUSG00000004383.17	'-0	016647332'	'-0	021369951'	Large	'0	021369951'
ENSMUSG00000044220.13	'0	031613852'	'0	021335222'	Nkx2-3	'0	021335222'
ENSMUSG00000026304.13	'0	007939528'	'-0	021333583'	Rab17	'0	021333583'
ENSMUSG00000103037.1	'-0	017020483'	'0	021323367'	Pcdhgb1	'0	021323367'
ENSMUSG00000042359.18	'0	017975294'	'0	021308326'	Osbpl6	'0	021308326'
ENSMUSG00000032491.14	'-0	003275621'	'-0	021294619'	Nradd	'0	021294619'
ENSMUSG00000043542.12	'-0	004045163'	'-0	021259702'	Zc2hc1a	'0	021259702'
ENSMUSG00000032076.18	'-0	043937683'	'-0	021236995'	Cadm1	'0	021236995'
ENSMUSG00000036139.6	'-0	010285928'	'-0	021145009'	Hoxc9	'0	021145009'
ENSMUSG00000033684.14	'-0	004635617'	'-0	021103413'	Qsox1	'0	021103413'
ENSMUSG00000005125.12	'-0	068698841'	'-0	021068549'	Ndrg1	'0	021068549'
ENSMUSG00000054263.11	'0	009652558'	'-0	021048131'	Lifr	'0	021048131'
ENSMUSG00000027859.10	'0	020663094'	'0	020981471'	Ngf	'0	020981471'
ENSMUSG00000038777.19	'-0	004565335'	'-0	020974625'	Sema6c	'0	020974625'
ENSMUSG00000039200.15	'-0	000750075'	'-0	020930071'	Atf7ip2	'0	020930071'
ENSMUSG00000016758.3	'0	001122333'	'-0	020886765'	Bik	'0	020886765'
ENSMUSG00000027428.9	'0	009362258'	'0	020885141'	Rbbp9	'0	020885141'
ENSMUSG00000079057.3	'-0	014484408'	'-0	02080643'	Cyp4v3	'0	02080643'
ENSMUSG00000028115.16	'-0	024141516'	'-0	020799086'	Bnipl	'0	020799086'
ENSMUSG00000034614.14	'-0	002149864'	'-0	020684333'	Pik3ip1	'0	020684333'
ENSMUSG00000052821.3	'-0	010668942'	'-0	020680409'	Cysltr1	'0	020680409'
ENSMUSG00000060600.15	'0	005302891'	'0	020644183'	Eno3	'0	020644183'
ENSMUSG00000074272.10	'0	010097924'	'-0	020617393'	Ceacam1	'0	020617393'
ENSMUSG00000015533.8	'0	023263197'	'-0	020610825'	Itga2	'0	020610825'
ENSMUSG00000048216.13	'-0	007486557'	'-0	020585868'	Gpr85	'0	020585868'
ENSMUSG00000000782.15	'-0	005023769'	'0	02058111'	Tcf7	'0	02058111'
ENSMUSG00000062044.14	'-0	002582443'	'0	020562696'	Lmtk3	'0	020562696'
ENSMUSG00000028370.7	'-0	014911553'	'0	020503024'	Pappa	'0	020503024'
ENSMUSG00000049521.1	'0	009137114'	'-0	020498021'	Cdc42ep1	'0	020498021'
ENSMUSG00000038400.15	'-0	056514164'	'-0	02049374'	Pmepa1	'0	02049374'
ENSMUSG00000020990.4	'0	027713384'	'-0	020472343'	Cdkl1	'0	020472343'
ENSMUSG00000007908.14	'-0	036272575'	'-0	020457905'	Hmgcll1	'0	020457905'
ENSMUSG00000030107.10	'0	0413283'	'-0	02042371'	Usp18	'0	02042371'
ENSMUSG00000029547.10	'-0	012060108'	'0	020408827'	Ints1	'0	020408827'
ENSMUSG00000047963.7	'0	00694523'	'-0	020396179'	Stbd1	'0	020396179'
ENSMUSG00000059326.6	'0	01069938'	'0	02039291'	Csf2ra	'0	02039291'
ENSMUSG00000024912.5	'0	011215688'	'0	020354449'	Fosl1	'0	020354449'
ENSMUSG00000041132.11	'0	000160262'	'-0	020353303'	N4bp2l1	'0	020353303'
ENSMUSG00000028007.13	'-0	003932586'	'-0	020338726'	Snx7	'0	020338726'
ENSMUSG00000055675.6	'-0	008598249'	'-0	020323525'	Kbtbd11	'0	020323525'
ENSMUSG00000027737.10	'0	016583629'	'0	020311853'	Slc7a11	'0	020311853'
ENSMUSG00000056900.13	'-0	005018885'	'-0	020297235'	Usp13	'0	020297235'
ENSMUSG00000067818.6	'-0	021242502'	'-0	020279348'	Myl9	'0	020279348'
ENSMUSG00000054136.5	'0	014092901'	'0	02026182'	Adm2	'0	02026182'
ENSMUSG00000044674.6	'-0	035846377'	'-0	020242883'	Fzd1	'0	020242883'
ENSMUSG00000002265.16	'0	030850716'	'-0	020239804'	Peg3	'0	020239804'
ENSMUSG00000026094.14	'-0	019399521'	'-0	020238129'	Stk17b	'0	020238129'
ENSMUSG00000042515.13	'-0	022594947'	'0	020208105'	Mum1l1	'0	020208105'
ENSMUSG00000039270.9	'-0	024175437'	'-0	020137267'	Megf9	'0	020137267'
ENSMUSG00000068205.14	'-0	033242918'	'-0	020098508'	Macrod2	'0	020098508'
ENSMUSG00000065954.10	'0	019780605'	'0	02009022'	Tacc1	'0	02009022'
ENSMUSG00000037579.6	'-0	019795816'	'0	020048623'	Kcnh3	'0	020048623'
ENSMUSG00000025997.13	'-0	004774078'	'-0	020046036'	Ikzf2	'0	020046036'
ENSMUSG00000019894.13	'-0	013355319'	'0	020004903'	Slc6a15	'0	020004903'
ENSMUSG00000040265.16	'0	06136081'	'0	019936142'	Dnm3	'0	019936142'
ENSMUSG00000026315.13	'-0	014648709'	'0	019930986'	Serpinb8	'0	019930986'
ENSMUSG00000031327.10	'-0	050094471'	'-0	019927645'	Chic1	'0	019927645'
ENSMUSG00000037997.12	'-0	009814821'	'-0	019924778'	Parp11	'0	019924778'
ENSMUSG00000042272.17	'0	021273087'	'0	01986939'	Sestd1	'0	01986939'
ENSMUSG00000026921.18	'-0	003307129'	'0	019868555'	Egfl7	'0	019868555'
ENSMUSG00000092341.2	'0	001650622'	'-0	01986583'	Malat1	'0	01986583'
ENSMUSG00000018821.3	'-0	004069712'	'0	019839565'	Avpi1	'0	019839565'
