# Supplementary material for: Identification of pathological transcription in autosomal dominant polycystic kidney disease epithelia
Source: Sci Rep. 2021 Jul 23;11:15139. doi: 10.1038/s41598-021-94442-8 (PMC8302622; doi:10.1038/s41598-021-94442-8)
Supplement: Supplementary file 7 — Supplementary Information 7. [file 41598_2021_94442_MOESM7_ESM.xlsx]

## Sheet: GSEA Top 10
Gene Set Enrichment Analysis Results, Input = 178 Genes of Core Data Set, 173 of which used for analysis
Collection(s):	H
# overlaps shown:	10
# genesets in collections:	50
# genes in comparison (n):	168
# genes in universe (N):	38055
Gene Set Name	# Genes in Gene Set (K)	Description	# Genes in Overlap (k)	k/K	p-value	FDR q-value
EPITHELIAL_MESENCHYMAL_TRANSITION	200	Genes defining epithelial-mesenchymal transition, as in wound healing, fibrosis and metastasis.	14	0.07	3.58e-13	1.79e-11
KRAS_SIGNALING_UP	200	Genes up-regulated by KRAS activation.	8	0.04	3.28e-06	8.2e-05
XENOBIOTIC_METABOLISM	200	Genes encoding proteins involved in processing of drugs and other xenobiotics.	7	0.035	3.22e-05	0.000537
ANGIOGENESIS	36	Genes up-regulated during formation of blood vessels (angiogenesis).	3	0.0833	0.000542	0.00678
ADIPOGENESIS	200	Genes up-regulated during adipocyte differentiation (adipogenesis).	5	0.025	0.00201	0.0143
IL2_STAT5_SIGNALING	200	Genes up-regulated by STAT5 in response to IL2 stimulation.	5	0.025	0.00201	0.0143
KRAS_SIGNALING_DN	200	Genes down-regulated by KRAS activation.	5	0.025	0.00201	0.0143
FATTY_ACID_METABOLISM	158	Genes encoding proteins involved in metabolism of fatty acids.	4	0.0253	0.00541	0.0321
APOPTOSIS	161	Genes mediating programmed cell death (apoptosis) by activation of caspases.	4	0.0248	0.00578	0.0321
IL6_JAK_STAT3_SIGNALING	87	Genes up-regulated by IL6 [GeneID=3569] via STAT3 [GeneID=6774], e.g., during acute phase response.	3	0.0345	0.00683	0.0341
Genes in >1 Hallmark Set
Gene	Number of occurences		Hallmark sets
SPP1	4		HALLMARK_EPITHELIAL_MESENCHYMAL_TRANSITION	HALLMARK_KRAS_SIGNALING_UP		HALLMARK_ANGIOGENESIS		HALLMARK_IL2_STAT5_SIGNALING
IRF8	3			HALLMARK_KRAS_SIGNALING_UP	HALLMARK_XENOBIOTIC_METABOLISM			HALLMARK_IL2_STAT5_SIGNALING
TGFB2	3				HALLMARK_XENOBIOTIC_METABOLISM				HALLMARK_KRAS_SIGNALING_DN		HALLMARK_APOPTOSIS
TNFRSF21	3					HALLMARK_ANGIOGENESIS		HALLMARK_IL2_STAT5_SIGNALING
FSTL1	2		HALLMARK_EPITHELIAL_MESENCHYMAL_TRANSITION			HALLMARK_ANGIOGENESIS
MYLK	2		HALLMARK_EPITHELIAL_MESENCHYMAL_TRANSITION				HALLMARK_ADIPOGENESIS
COL4A1	2		HALLMARK_EPITHELIAL_MESENCHYMAL_TRANSITION				HALLMARK_ADIPOGENESIS
MMP2	2		HALLMARK_EPITHELIAL_MESENCHYMAL_TRANSITION								HALLMARK_APOPTOSIS
ITGB3	2		HALLMARK_EPITHELIAL_MESENCHYMAL_TRANSITION
RBP4	2			HALLMARK_KRAS_SIGNALING_UP	HALLMARK_XENOBIOTIC_METABOLISM
CSF2RA	2			HALLMARK_KRAS_SIGNALING_UP
ALDH2	2				HALLMARK_XENOBIOTIC_METABOLISM		HALLMARK_ADIPOGENESIS
VNN1	2				HALLMARK_XENOBIOTIC_METABOLISM					HALLMARK_FATTY_ACID_METABOLISM
FBLN5	1		HALLMARK_EPITHELIAL_MESENCHYMAL_TRANSITION
FZD8	1		HALLMARK_EPITHELIAL_MESENCHYMAL_TRANSITION
CDH2	1		HALLMARK_EPITHELIAL_MESENCHYMAL_TRANSITION
EDIL3	1		HALLMARK_EPITHELIAL_MESENCHYMAL_TRANSITION
NID2	1		HALLMARK_EPITHELIAL_MESENCHYMAL_TRANSITION
ANPEP	1		HALLMARK_EPITHELIAL_MESENCHYMAL_TRANSITION
PCOLCE	1		HALLMARK_EPITHELIAL_MESENCHYMAL_TRANSITION
WIPF1	1		HALLMARK_EPITHELIAL_MESENCHYMAL_TRANSITION
EPB41L3	1			HALLMARK_KRAS_SIGNALING_UP
ADGRA2	1			HALLMARK_KRAS_SIGNALING_UP
ST6GAL1	1			HALLMARK_KRAS_SIGNALING_UP
TSPAN7	1			HALLMARK_KRAS_SIGNALING_UP
MT2A	1				HALLMARK_XENOBIOTIC_METABOLISM
ABCC3	1				HALLMARK_XENOBIOTIC_METABOLISM
C3	1						HALLMARK_ADIPOGENESIS
CMBL	1						HALLMARK_ADIPOGENESIS
AMACR	1							HALLMARK_IL2_STAT5_SIGNALING
GLIPR2	1							HALLMARK_IL2_STAT5_SIGNALING
SELENOP	1								HALLMARK_KRAS_SIGNALING_DN
NR4A2	1								HALLMARK_KRAS_SIGNALING_DN
KCND1	1								HALLMARK_KRAS_SIGNALING_DN
H2AFY2	1								HALLMARK_KRAS_SIGNALING_DN
GLUL	1									HALLMARK_FATTY_ACID_METABOLISM
AADAT	1									HALLMARK_FATTY_ACID_METABOLISM
PTPRG	1									HALLMARK_FATTY_ACID_METABOLISM
CAV1	1										HALLMARK_APOPTOSIS
BIK	1										HALLMARK_APOPTOSIS
HALLMARK_EPITHELIAL_MESENCHYMAL_TRANSITION
SPP1	FSTL1	MYLK	COL4A1	MMP2	ITGB3	FBLN5	FZD8	CDH2	EDIL3	NID2	ANPEP	PCOLCE	WIPF1	14
HALLMARK_KRAS_SIGNALING_UP
SPP1	IRF8	RBP4	CSF2RA	EPB41L3	ADGRA2	ST6GAL1	TSPAN7							8
HALLMARK_XENOBIOTIC_METABOLISM
IRF8	RBP4	ALDH2	TGFB2	VNN1	MT2A	ABCC3								7
HALLMARK_ANGIOGENESIS
SPP1	FSTL1	TNFRSF21												3
HALLMARK_ADIPOGENESIS
MYLK	COL4A1	ALDH2	C3	CMBL										5
HALLMARK_IL2_STAT5_SIGNALING
SPP1	IRF8	TNFRSF21	AMACR	GLIPR2										5
HALLMARK_KRAS_SIGNALING_DN
TGFB2	SELENOP	NR4A2	KCND1	H2AFY2										5
HALLMARK_FATTY_ACID_METABOLISM
VNN1	GLUL	AADAT	PTPRG											4
HALLMARK_APOPTOSIS
MMP2	TGFB2	CAV1	BIK											4
HALLMARK_IL6_JAK_STAT3_SIGNALING
ITGB3	CSF2RA	TNFRSF21												3
Gene/Gene Set Overlap Matrix
			HALLMARK_EPITHELIAL_MESENCHYMAL_TRANSITION	HALLMARK_KRAS_SIGNALING_UP	HALLMARK_XENOBIOTIC_METABOLISM	HALLMARK_ANGIOGENESIS	HALLMARK_ADIPOGENESIS	HALLMARK_IL2_STAT5_SIGNALING	HALLMARK_KRAS_SIGNALING_DN	HALLMARK_FATTY_ACID_METABOLISM	HALLMARK_APOPTOSIS	HALLMARK_IL6_JAK_STAT3_SIGNALING
Entrez Gene Id	Gene Symbol	Gene Description
6696	SPP1	secreted phosphoprotein 1 [Source:HGNC Symbol;Acc:HGNC:11255]	HALLMARK_EPITHELIAL_MESENCHYMAL_TRANSITION	HALLMARK_KRAS_SIGNALING_UP		HALLMARK_ANGIOGENESIS		HALLMARK_IL2_STAT5_SIGNALING							4
11167	FSTL1	follistatin like 1 [Source:HGNC Symbol;Acc:HGNC:3972]	HALLMARK_EPITHELIAL_MESENCHYMAL_TRANSITION			HALLMARK_ANGIOGENESIS									2
4638	MYLK	myosin light chain kinase [Source:HGNC Symbol;Acc:HGNC:7590]	HALLMARK_EPITHELIAL_MESENCHYMAL_TRANSITION				HALLMARK_ADIPOGENESIS								2
1282	COL4A1	collagen type IV alpha 1 chain [Source:HGNC Symbol;Acc:HGNC:2202]	HALLMARK_EPITHELIAL_MESENCHYMAL_TRANSITION				HALLMARK_ADIPOGENESIS								2
4313	MMP2	matrix metallopeptidase 2 [Source:HGNC Symbol;Acc:HGNC:7166]	HALLMARK_EPITHELIAL_MESENCHYMAL_TRANSITION								HALLMARK_APOPTOSIS				2
3690	ITGB3	integrin subunit beta 3 [Source:HGNC Symbol;Acc:HGNC:6156]	HALLMARK_EPITHELIAL_MESENCHYMAL_TRANSITION									HALLMARK_IL6_JAK_STAT3_SIGNALING			2
10516	FBLN5	fibulin 5 [Source:HGNC Symbol;Acc:HGNC:3602]	HALLMARK_EPITHELIAL_MESENCHYMAL_TRANSITION												1
8325	FZD8	frizzled class receptor 8 [Source:HGNC Symbol;Acc:HGNC:4046]	HALLMARK_EPITHELIAL_MESENCHYMAL_TRANSITION												1
1000	CDH2	cadherin 2 [Source:HGNC Symbol;Acc:HGNC:1759]	HALLMARK_EPITHELIAL_MESENCHYMAL_TRANSITION												1
10085	EDIL3	EGF like repeats and discoidin domains 3 [Source:HGNC Symbol;Acc:HGNC:3173]	HALLMARK_EPITHELIAL_MESENCHYMAL_TRANSITION												1
22795	NID2	nidogen 2 [Source:HGNC Symbol;Acc:HGNC:13389]	HALLMARK_EPITHELIAL_MESENCHYMAL_TRANSITION												1
290	ANPEP	alanyl aminopeptidase, membrane [Source:HGNC Symbol;Acc:HGNC:500]	HALLMARK_EPITHELIAL_MESENCHYMAL_TRANSITION												1
5118	PCOLCE	procollagen C-endopeptidase enhancer [Source:HGNC Symbol;Acc:HGNC:8738]	HALLMARK_EPITHELIAL_MESENCHYMAL_TRANSITION												1
7456	WIPF1	WAS/WASL interacting protein family member 1 [Source:HGNC Symbol;Acc:HGNC:12736]	HALLMARK_EPITHELIAL_MESENCHYMAL_TRANSITION												1
3394	IRF8	interferon regulatory factor 8 [Source:HGNC Symbol;Acc:HGNC:5358]		HALLMARK_KRAS_SIGNALING_UP	HALLMARK_XENOBIOTIC_METABOLISM			HALLMARK_IL2_STAT5_SIGNALING							3
5950	RBP4	retinol binding protein 4 [Source:HGNC Symbol;Acc:HGNC:9922]		HALLMARK_KRAS_SIGNALING_UP	HALLMARK_XENOBIOTIC_METABOLISM										2
1438	CSF2RA	colony stimulating factor 2 receptor alpha subunit [Source:HGNC Symbol;Acc:HGNC:2435]		HALLMARK_KRAS_SIGNALING_UP								HALLMARK_IL6_JAK_STAT3_SIGNALING			2
23136	EPB41L3	erythrocyte membrane protein band 4.1 like 3 [Source:HGNC Symbol;Acc:HGNC:3380]		HALLMARK_KRAS_SIGNALING_UP											1
25960	ADGRA2	adhesion G protein-coupled receptor A2 [Source:HGNC Symbol;Acc:HGNC:17849]		HALLMARK_KRAS_SIGNALING_UP											1
6480	ST6GAL1	ST6 beta-galactoside alpha-2,6-sialyltransferase 1 [Source:HGNC Symbol;Acc:HGNC:10860]		HALLMARK_KRAS_SIGNALING_UP											1
7102	TSPAN7	tetraspanin 7 [Source:HGNC Symbol;Acc:HGNC:11854]		HALLMARK_KRAS_SIGNALING_UP											1
217	ALDH2	aldehyde dehydrogenase 2 family member [Source:HGNC Symbol;Acc:HGNC:404]			HALLMARK_XENOBIOTIC_METABOLISM		HALLMARK_ADIPOGENESIS								2
7042	TGFB2	transforming growth factor beta 2 [Source:HGNC Symbol;Acc:HGNC:11768]			HALLMARK_XENOBIOTIC_METABOLISM				HALLMARK_KRAS_SIGNALING_DN		HALLMARK_APOPTOSIS				3
8876	VNN1	vanin 1 [Source:HGNC Symbol;Acc:HGNC:12705]			HALLMARK_XENOBIOTIC_METABOLISM					HALLMARK_FATTY_ACID_METABOLISM					2
4502	MT2A	metallothionein 2A [Source:HGNC Symbol;Acc:HGNC:7406]			HALLMARK_XENOBIOTIC_METABOLISM										1
8714	ABCC3	ATP binding cassette subfamily C member 3 [Source:HGNC Symbol;Acc:HGNC:54]			HALLMARK_XENOBIOTIC_METABOLISM										1
27242	TNFRSF21	TNF receptor superfamily member 21 [Source:HGNC Symbol;Acc:HGNC:13469]				HALLMARK_ANGIOGENESIS		HALLMARK_IL2_STAT5_SIGNALING				HALLMARK_IL6_JAK_STAT3_SIGNALING			3
718	C3	complement C3 [Source:HGNC Symbol;Acc:HGNC:1318]					HALLMARK_ADIPOGENESIS								1
134147	CMBL	carboxymethylenebutenolidase homolog [Source:HGNC Symbol;Acc:HGNC:25090]					HALLMARK_ADIPOGENESIS								1
23600	AMACR	alpha-methylacyl-CoA racemase [Source:HGNC Symbol;Acc:HGNC:451]						HALLMARK_IL2_STAT5_SIGNALING							1
152007	GLIPR2	GLI pathogenesis related 2 [Source:HGNC Symbol;Acc:HGNC:18007]						HALLMARK_IL2_STAT5_SIGNALING							1
6414	SELENOP	selenoprotein P [Source:HGNC Symbol;Acc:HGNC:10751]							HALLMARK_KRAS_SIGNALING_DN						1
4929	NR4A2	nuclear receptor subfamily 4 group A member 2 [Source:HGNC Symbol;Acc:HGNC:7981]							HALLMARK_KRAS_SIGNALING_DN						1
3750	KCND1	potassium voltage-gated channel subfamily D member 1 [Source:HGNC Symbol;Acc:HGNC:6237]							HALLMARK_KRAS_SIGNALING_DN						1
55506	H2AFY2	H2A histone family member Y2 [Source:HGNC Symbol;Acc:HGNC:14453]							HALLMARK_KRAS_SIGNALING_DN						1
2752	GLUL	glutamate-ammonia ligase [Source:HGNC Symbol;Acc:HGNC:4341]								HALLMARK_FATTY_ACID_METABOLISM					1
51166	AADAT	aminoadipate aminotransferase [Source:HGNC Symbol;Acc:HGNC:17929]								HALLMARK_FATTY_ACID_METABOLISM					1
5793	PTPRG	protein tyrosine phosphatase receptor type G [Source:HGNC Symbol;Acc:HGNC:9671]								HALLMARK_FATTY_ACID_METABOLISM					1
857	CAV1	caveolin 1 [Source:HGNC Symbol;Acc:HGNC:1527]									HALLMARK_APOPTOSIS				1
638	BIK	BCL2 interacting killer [Source:HGNC Symbol;Acc:HGNC:1051]									HALLMARK_APOPTOSIS				1
7096	TLR1	toll like receptor 1 [Source:HGNC Symbol;Acc:HGNC:11847]													0
10333	TLR6	toll like receptor 6 [Source:HGNC Symbol;Acc:HGNC:16711]
3880	KRT19	keratin 19 [Source:HGNC Symbol;Acc:HGNC:6436]
4137	MAPT	microtubule associated protein tau [Source:HGNC Symbol;Acc:HGNC:6893]
4681	NBL1	NBL1, DAN family BMP antagonist [Source:HGNC Symbol;Acc:HGNC:7650]
744	MPPED2	metallophosphoesterase domain containing 2 [Source:HGNC Symbol;Acc:HGNC:1180]
90161	HS6ST2	heparan sulfate 6-O-sulfotransferase 2 [Source:HGNC Symbol;Acc:HGNC:19133]
9123	SLC16A3	solute carrier family 16 member 3 [Source:HGNC Symbol;Acc:HGNC:10924]
9514	GAL3ST1	galactose-3-O-sulfotransferase 1 [Source:HGNC Symbol;Acc:HGNC:24240]
10553	HTATIP2	HIV-1 Tat interactive protein 2 [Source:HGNC Symbol;Acc:HGNC:16637]
3321	IGSF3	immunoglobulin superfamily member 3 [Source:HGNC Symbol;Acc:HGNC:5950]
7145	TNS1	tensin 1 [Source:HGNC Symbol;Acc:HGNC:11973]
51466	EVL	Enah/Vasp-like [Source:HGNC Symbol;Acc:HGNC:20234]
947	CD34	CD34 molecule [Source:HGNC Symbol;Acc:HGNC:1662]
255738	PCSK9	proprotein convertase subtilisin/kexin type 9 [Source:HGNC Symbol;Acc:HGNC:20001]
868	CBLB	Cbl proto-oncogene B [Source:HGNC Symbol;Acc:HGNC:1542]
4082	MARCKS	myristoylated alanine rich protein kinase C substrate [Source:HGNC Symbol;Acc:HGNC:6759]
4211	MEIS1	Meis homeobox 1 [Source:HGNC Symbol;Acc:HGNC:7000]
3945	LDHB	lactate dehydrogenase B [Source:HGNC Symbol;Acc:HGNC:6541]
4071	TM4SF1	transmembrane 4 L six family member 1 [Source:HGNC Symbol;Acc:HGNC:11853]
8722	CTSF	cathepsin F [Source:HGNC Symbol;Acc:HGNC:2531]
9420	CYP7B1	cytochrome P450 family 7 subfamily B member 1 [Source:HGNC Symbol;Acc:HGNC:2652]
2273	FHL1	four and a half LIM domains 1 [Source:HGNC Symbol;Acc:HGNC:3702]
54843	SYTL2	synaptotagmin like 2 [Source:HGNC Symbol;Acc:HGNC:15585]
1080	CFTR	cystic fibrosis transmembrane conductance regulator [Source:HGNC Symbol;Acc:HGNC:1884]
23236	PLCB1	phospholipase C beta 1 [Source:HGNC Symbol;Acc:HGNC:15917]
6456	SH3GL2	SH3 domain containing GRB2 like 2, endophilin A1 [Source:HGNC Symbol;Acc:HGNC:10831]
100506742	CASP12	caspase 12 (gene/pseudogene) [Source:HGNC Symbol;Acc:HGNC:19004]
10396	ATP8A1	ATPase phospholipid transporting 8A1 [Source:HGNC Symbol;Acc:HGNC:13531]
10481	HOXB13	homeobox B13 [Source:HGNC Symbol;Acc:HGNC:5112]
11107	PRDM5	PR/SET domain 5 [Source:HGNC Symbol;Acc:HGNC:9349]
11166	SOX21	SRY-box 21 [Source:HGNC Symbol;Acc:HGNC:11197]
114783	LMTK3	lemur tyrosine kinase 3 [Source:HGNC Symbol;Acc:HGNC:19295]
114788	CSMD3	CUB and Sushi multiple domains 3 [Source:HGNC Symbol;Acc:HGNC:19291]
114900	C1QTNF4	C1q and TNF related 4 [Source:HGNC Symbol;Acc:HGNC:14346]
123099	DEGS2	delta 4-desaturase, sphingolipid 2 [Source:HGNC Symbol;Acc:HGNC:20113]
126353	MISP	mitotic spindle positioning [Source:HGNC Symbol;Acc:HGNC:27000]
132299	OCIAD2	OCIA domain containing 2 [Source:HGNC Symbol;Acc:HGNC:28685]
147798	TMC4	transmembrane channel like 4 [Source:HGNC Symbol;Acc:HGNC:22998]
151742	PPM1L	protein phosphatase, Mg2+/Mn2+ dependent 1L [Source:HGNC Symbol;Acc:HGNC:16381]
154215	NKAIN2	sodium/potassium transporting ATPase interacting 2 [Source:HGNC Symbol;Acc:HGNC:16443]
1545	CYP1B1	cytochrome P450 family 1 subfamily B member 1 [Source:HGNC Symbol;Acc:HGNC:2597]
154661	RUNDC3B	RUN domain containing 3B [Source:HGNC Symbol;Acc:HGNC:30286]
1558	CYP2C8	cytochrome P450 family 2 subfamily C member 8 [Source:HGNC Symbol;Acc:HGNC:2622]
158158	RASEF	RAS and EF-hand domain containing [Source:HGNC Symbol;Acc:HGNC:26464]
169200	TMEM64	transmembrane protein 64 [Source:HGNC Symbol;Acc:HGNC:25441]
1749	DLX5	distal-less homeobox 5 [Source:HGNC Symbol;Acc:HGNC:2918]
1948	EFNB2	ephrin B2 [Source:HGNC Symbol;Acc:HGNC:3227]
196500	PIANP	PILR alpha associated neural protein [Source:HGNC Symbol;Acc:HGNC:25338]
196513	DCP1B	decapping mRNA 1B [Source:HGNC Symbol;Acc:HGNC:24451]
219749	ZNF25	zinc finger protein 25 [Source:HGNC Symbol;Acc:HGNC:13043]
221895	JAZF1	JAZF zinc finger 1 [Source:HGNC Symbol;Acc:HGNC:28917]
221981	THSD7A	thrombospondin type 1 domain containing 7A [Source:HGNC Symbol;Acc:HGNC:22207]
23231	SEL1L3	SEL1L family member 3 [Source:HGNC Symbol;Acc:HGNC:29108]
23363	OBSL1	obscurin like 1 [Source:HGNC Symbol;Acc:HGNC:29092]
23423	TMED3	transmembrane p24 trafficking protein 3 [Source:HGNC Symbol;Acc:HGNC:28889]
23767	FLRT3	fibronectin leucine rich transmembrane protein 3 [Source:HGNC Symbol;Acc:HGNC:3762]
245973	ATP6V1C2	ATPase H+ transporting V1 subunit C2 [Source:HGNC Symbol;Acc:HGNC:18264]
252969	NEIL2	nei like DNA glycosylase 2 [Source:HGNC Symbol;Acc:HGNC:18956]
25903	OLFML2B	olfactomedin like 2B [Source:HGNC Symbol;Acc:HGNC:24558]
25999	CLIP3	CAP-Gly domain containing linker protein 3 [Source:HGNC Symbol;Acc:HGNC:24314]
26002	MOXD1	monooxygenase DBH like 1 [Source:HGNC Symbol;Acc:HGNC:21063]
26010	SPATS2L	spermatogenesis associated serine rich 2 like [Source:HGNC Symbol;Acc:HGNC:24574]
26059	ERC2	ELKS/RAB6-interacting/CAST family member 2 [Source:HGNC Symbol;Acc:HGNC:31922]
27283	TINAG	tubulointerstitial nephritis antigen [Source:HGNC Symbol;Acc:HGNC:14599]
286319	TUSC1	tumor suppressor candidate 1 [Source:HGNC Symbol;Acc:HGNC:31010]
29091	STXBP6	syntaxin binding protein 6 [Source:HGNC Symbol;Acc:HGNC:19666]
30061	SLC40A1	solute carrier family 40 member 1 [Source:HGNC Symbol;Acc:HGNC:10909]
3225	HOXC9	homeobox C9 [Source:NCBI gene;Acc:3225]
338557	FFAR4	free fatty acid receptor 4 [Source:HGNC Symbol;Acc:HGNC:19061]
353355	ZNF233	zinc finger protein 233 [Source:HGNC Symbol;Acc:HGNC:30946]
374986	MIGA1	mitoguardin 1 [Source:HGNC Symbol;Acc:HGNC:24741]
387496	RASL11A	RAS like family 11 member A [Source:HGNC Symbol;Acc:HGNC:23802]
387700	SLC16A12	solute carrier family 16 member 12 [Source:HGNC Symbol;Acc:HGNC:23094]
4188	MDFI	MyoD family inhibitor [Source:HGNC Symbol;Acc:HGNC:6967]
4237	MFAP2	microfibril associated protein 2 [Source:HGNC Symbol;Acc:HGNC:7033]
4610	MYCL	MYCL proto-oncogene, bHLH transcription factor [Source:HGNC Symbol;Acc:HGNC:7555]
5083	PAX9	paired box 9 [Source:HGNC Symbol;Acc:HGNC:8623]
51310	SLC22A17	solute carrier family 22 member 17 [Source:HGNC Symbol;Acc:HGNC:23095]
51313	GASK1B	golgi associated kinase 1B [Source:HGNC Symbol;Acc:HGNC:25312]
5144	PDE4D	phosphodiesterase 4D [Source:HGNC Symbol;Acc:HGNC:8783]
5218	CDK14	cyclin dependent kinase 14 [Source:HGNC Symbol;Acc:HGNC:8883]
5272	SERPINB9	serpin family B member 9 [Source:HGNC Symbol;Acc:HGNC:8955]
5295	PIK3R1	phosphoinositide-3-kinase regulatory subunit 1 [Source:HGNC Symbol;Acc:HGNC:8979]
53354	PANK1	pantothenate kinase 1 [Source:HGNC Symbol;Acc:HGNC:8598]
5336	PLCG2	phospholipase C gamma 2 [Source:NCBI gene;Acc:5336]
5457	POU4F1	POU class 4 homeobox 1 [Source:HGNC Symbol;Acc:HGNC:9218]
55110	MAGOHB	mago homolog B, exon junction complex subunit [Source:HGNC Symbol;Acc:HGNC:25504]
55337	C19orf66	chromosome 19 open reading frame 66 [Source:HGNC Symbol;Acc:HGNC:25649]
55612	FERMT1	fermitin family member 1 [Source:HGNC Symbol;Acc:HGNC:15889]
55636	CHD7	chromodomain helicase DNA binding protein 7 [Source:HGNC Symbol;Acc:HGNC:20626]
55819	RNF130	ring finger protein 130 [Source:HGNC Symbol;Acc:HGNC:18280]
55964	Sept3	septin 3 [Source:HGNC Symbol;Acc:HGNC:10750]
56271	BEX4	brain expressed X-linked 4 [Source:HGNC Symbol;Acc:HGNC:25475]
56935	SMCO4	single-pass membrane protein with coiled-coil domains 4 [Source:HGNC Symbol;Acc:HGNC:24810]
5973	RENBP	renin binding protein [Source:HGNC Symbol;Acc:HGNC:9959]
622	BDH1	3-hydroxybutyrate dehydrogenase 1 [Source:HGNC Symbol;Acc:HGNC:1027]
6340	SCNN1G	sodium channel epithelial 1 gamma subunit [Source:HGNC Symbol;Acc:HGNC:10602]
651	BMP3	bone morphogenetic protein 3 [Source:HGNC Symbol;Acc:HGNC:1070]
7380	UPK3A	uroplakin 3A [Source:HGNC Symbol;Acc:HGNC:12580]
7539	ZFP37	ZFP37 zinc finger protein [Source:HGNC Symbol;Acc:HGNC:12863]
7753	ZNF202	zinc finger protein 202 [Source:HGNC Symbol;Acc:HGNC:12994]
79414	LRFN3	leucine rich repeat and fibronectin type III domain containing 3 [Source:HGNC Symbol;Acc:HGNC:28370]
79656	BEND5	BEN domain containing 5 [Source:HGNC Symbol;Acc:HGNC:25668]
79802	HHIPL2	HHIP like 2 [Source:HGNC Symbol;Acc:HGNC:25842]
80020	FOXRED2	FAD dependent oxidoreductase domain containing 2 [Source:HGNC Symbol;Acc:HGNC:26264]
80063	ATF7IP2	activating transcription factor 7 interacting protein 2 [Source:HGNC Symbol;Acc:HGNC:20397]
80310	PDGFD	platelet derived growth factor D [Source:HGNC Symbol;Acc:HGNC:30620]
81704	DOCK8	dedicator of cytokinesis 8 [Source:HGNC Symbol;Acc:HGNC:19191]
8434	RECK	reversion inducing cysteine rich protein with kazal motifs [Source:HGNC Symbol;Acc:HGNC:11345]
84547	PGBD1	piggyBac transposable element derived 1 [Source:HGNC Symbol;Acc:HGNC:19398]
8853	ASAP2	ArfGAP with SH3 domain, ankyrin repeat and PH domain 2 [Source:HGNC Symbol;Acc:HGNC:2721]
8862	APLN	apelin [Source:HGNC Symbol;Acc:HGNC:16665]
8975	USP13	ubiquitin specific peptidase 13 [Source:HGNC Symbol;Acc:HGNC:12611]
9037	SEMA5A	semaphorin 5A [Source:HGNC Symbol;Acc:HGNC:10736]
9108	MTMR7	myotubularin related protein 7 [Source:HGNC Symbol;Acc:HGNC:7454]
91768	CABLES1	Cdk5 and Abl enzyme substrate 1 [Source:HGNC Symbol;Acc:HGNC:25097]
9201	DCLK1	doublecortin like kinase 1 [Source:HGNC Symbol;Acc:HGNC:2700]
9331	B4GALT6	beta-1,4-galactosyltransferase 6 [Source:HGNC Symbol;Acc:HGNC:929]
93986	FOXP2	forkhead box P2 [Source:HGNC Symbol;Acc:HGNC:13875]
9603	NFE2L3	nuclear factor, erythroid 2 like 3 [Source:HGNC Symbol;Acc:HGNC:7783]
9625	AATK	apoptosis associated tyrosine kinase [Source:HGNC Symbol;Acc:HGNC:21]
9749	PHACTR2	phosphatase and actin regulator 2 [Source:HGNC Symbol;Acc:HGNC:20956]
976	ADGRE5	adhesion G protein-coupled receptor E5 [Source:HGNC Symbol;Acc:HGNC:1711]
9781	RNF144A	ring finger protein 144A [Source:HGNC Symbol;Acc:HGNC:20457]
9858	PPP1R26	protein phosphatase 1 regulatory subunit 26 [Source:HGNC Symbol;Acc:HGNC:29089]
9912	ARHGAP44	Rho GTPase activating protein 44 [Source:HGNC Symbol;Acc:HGNC:29096]
9920	KBTBD11	kelch repeat and BTB domain containing 11 [Source:HGNC Symbol;Acc:HGNC:29104]

## Sheet: GSEA All Hallmark Sets
Overlap Results
Collection(s):	H
# overlaps shown:	15
# genesets in collections:	50
# genes in comparison (n):	173
# genes in universe (N):	38404
Gene Set Name	# Genes in Gene Set (K)	Description	# Genes in Overlap (k)	k/K	p-value	FDR q-value
HALLMARK_EPITHELIAL_MESENCHYMAL_TRANSITION	200	Genes defining epithelial-mesenchymal transition, as in wound healing, fibrosis and metastasis.	14	0.07	4.75e-13	2.37e-11
HALLMARK_KRAS_SIGNALING_UP	200	Genes up-regulated by KRAS activation.	8	0.04	3.81e-06	9.53e-05
HALLMARK_XENOBIOTIC_METABOLISM	200	Genes encoding proteins involved in processing of drugs and other xenobiotics.	7	0.035	3.67e-05	0.000612
HALLMARK_ANGIOGENESIS	36	Genes up-regulated during formation of blood vessels (angiogenesis).	3	0.0833	0.000575	0.00719
HALLMARK_APOPTOSIS	161	Genes mediating programmed cell death (apoptosis) by activation of caspases.	5	0.0311	0.000842	0.00842
HALLMARK_IL2_STAT5_SIGNALING	199	Genes up-regulated by STAT5 in response to IL2 stimulation.	5	0.0251	0.00214	0.0137
HALLMARK_ADIPOGENESIS	200	Genes up-regulated during adipocyte differentiation (adipogenesis).	5	0.025	0.00219	0.0137
HALLMARK_KRAS_SIGNALING_DN	200	Genes down-regulated by KRAS activation.	5	0.025	0.00219	0.0137
HALLMARK_UV_RESPONSE_DN	144	Genes down-regulated in response to ultraviolet (UV) radiation.	4	0.0278	0.00419	0.0233
HALLMARK_FATTY_ACID_METABOLISM	158	Genes encoding proteins involved in metabolism of fatty acids.	4	0.0253	0.00581	0.029
HALLMARK_IL6_JAK_STAT3_SIGNALING	87	Genes up-regulated by IL6 [GeneID=3569] via STAT3 [GeneID=6774], e.g., during acute phase response.	3	0.0345	0.00722	0.0328
HALLMARK_ALLOGRAFT_REJECTION	200	Genes up-regulated during transplant rejection.	4	0.02	0.013	0.0433
HALLMARK_COMPLEMENT	200	Genes encoding components of the complement system, which is part of the innate immune system.	4	0.02	0.013	0.0433
HALLMARK_GLYCOLYSIS	200	Genes encoding proteins involved in glycolysis and gluconeogenesis.	4	0.02	0.013	0.0433
HALLMARK_HEME_METABOLISM	200	Genes involved in metabolism of heme (a cofactor consisting of iron and porphyrin) and erythroblast differentiation.	4	0.02	0.013	0.0433
Gene/Gene Set Overlap Matrix
Entrez Gene Id	Gene Symbol	Gene Description	HALLMARK_EPITHELIAL_MESENCHYMAL_TRANSITION	HALLMARK_KRAS_SIGNALING_UP	HALLMARK_XENOBIOTIC_METABOLISM	HALLMARK_ANGIOGENESIS	HALLMARK_APOPTOSIS	HALLMARK_IL2_STAT5_SIGNALING	HALLMARK_ADIPOGENESIS	HALLMARK_KRAS_SIGNALING_DN	HALLMARK_UV_RESPONSE_DN	HALLMARK_FATTY_ACID_METABOLISM	HALLMARK_IL6_JAK_STAT3_SIGNALING	HALLMARK_ALLOGRAFT_REJECTION	HALLMARK_COMPLEMENT	HALLMARK_GLYCOLYSIS	HALLMARK_HEME_METABOLISM
6696	SPP1	secreted phosphoprotein 1 [Source:HGNC Symbol;Acc:HGNC:11255]	HALLMARK_EPITHELIAL_MESENCHYMAL_TRANSITION	HALLMARK_KRAS_SIGNALING_UP		HALLMARK_ANGIOGENESIS		HALLMARK_IL2_STAT5_SIGNALING
11167	FSTL1	follistatin like 1 [Source:HGNC Symbol;Acc:HGNC:3972]	HALLMARK_EPITHELIAL_MESENCHYMAL_TRANSITION			HALLMARK_ANGIOGENESIS
4313	MMP2	matrix metallopeptidase 2 [Source:HGNC Symbol;Acc:HGNC:7166]	HALLMARK_EPITHELIAL_MESENCHYMAL_TRANSITION				HALLMARK_APOPTOSIS
4638	MYLK	myosin light chain kinase [Source:HGNC Symbol;Acc:HGNC:7590]	HALLMARK_EPITHELIAL_MESENCHYMAL_TRANSITION						HALLMARK_ADIPOGENESIS
1282	COL4A1	collagen type IV alpha 1 chain [Source:HGNC Symbol;Acc:HGNC:2202]	HALLMARK_EPITHELIAL_MESENCHYMAL_TRANSITION						HALLMARK_ADIPOGENESIS
3690	ITGB3	integrin subunit beta 3 [Source:HGNC Symbol;Acc:HGNC:6156]	HALLMARK_EPITHELIAL_MESENCHYMAL_TRANSITION								HALLMARK_UV_RESPONSE_DN		HALLMARK_IL6_JAK_STAT3_SIGNALING
10516	FBLN5	fibulin 5 [Source:HGNC Symbol;Acc:HGNC:3602]	HALLMARK_EPITHELIAL_MESENCHYMAL_TRANSITION								HALLMARK_UV_RESPONSE_DN
8325	FZD8	frizzled class receptor 8 [Source:HGNC Symbol;Acc:HGNC:4046]	HALLMARK_EPITHELIAL_MESENCHYMAL_TRANSITION
1000	CDH2	cadherin 2 [Source:HGNC Symbol;Acc:HGNC:1759]	HALLMARK_EPITHELIAL_MESENCHYMAL_TRANSITION
10085	EDIL3	EGF like repeats and discoidin domains 3 [Source:HGNC Symbol;Acc:HGNC:3173]	HALLMARK_EPITHELIAL_MESENCHYMAL_TRANSITION
22795	NID2	nidogen 2 [Source:HGNC Symbol;Acc:HGNC:13389]	HALLMARK_EPITHELIAL_MESENCHYMAL_TRANSITION
290	ANPEP	alanyl aminopeptidase, membrane [Source:HGNC Symbol;Acc:HGNC:500]	HALLMARK_EPITHELIAL_MESENCHYMAL_TRANSITION
5118	PCOLCE	procollagen C-endopeptidase enhancer [Source:HGNC Symbol;Acc:HGNC:8738]	HALLMARK_EPITHELIAL_MESENCHYMAL_TRANSITION
7456	WIPF1	WAS/WASL interacting protein family member 1 [Source:HGNC Symbol;Acc:HGNC:12736]	HALLMARK_EPITHELIAL_MESENCHYMAL_TRANSITION
3394	IRF8	interferon regulatory factor 8 [Source:HGNC Symbol;Acc:HGNC:5358]		HALLMARK_KRAS_SIGNALING_UP	HALLMARK_XENOBIOTIC_METABOLISM			HALLMARK_IL2_STAT5_SIGNALING						HALLMARK_ALLOGRAFT_REJECTION
5950	RBP4	retinol binding protein 4 [Source:HGNC Symbol;Acc:HGNC:9922]		HALLMARK_KRAS_SIGNALING_UP	HALLMARK_XENOBIOTIC_METABOLISM
1438	CSF2RA	colony stimulating factor 2 receptor alpha subunit [Source:HGNC Symbol;Acc:HGNC:2435]		HALLMARK_KRAS_SIGNALING_UP									HALLMARK_IL6_JAK_STAT3_SIGNALING
23136	EPB41L3	erythrocyte membrane protein band 4.1 like 3 [Source:HGNC Symbol;Acc:HGNC:3380]		HALLMARK_KRAS_SIGNALING_UP
25960	ADGRA2	adhesion G protein-coupled receptor A2 [Source:HGNC Symbol;Acc:HGNC:17849]		HALLMARK_KRAS_SIGNALING_UP
6480	ST6GAL1	ST6 beta-galactoside alpha-2,6-sialyltransferase 1 [Source:HGNC Symbol;Acc:HGNC:10860]		HALLMARK_KRAS_SIGNALING_UP
7102	TSPAN7	tetraspanin 7 [Source:HGNC Symbol;Acc:HGNC:11854]		HALLMARK_KRAS_SIGNALING_UP
7042	TGFB2	transforming growth factor beta 2 [Source:HGNC Symbol;Acc:HGNC:11768]			HALLMARK_XENOBIOTIC_METABOLISM		HALLMARK_APOPTOSIS			HALLMARK_KRAS_SIGNALING_DN				HALLMARK_ALLOGRAFT_REJECTION
217	ALDH2	aldehyde dehydrogenase 2 family member [Source:HGNC Symbol;Acc:HGNC:404]			HALLMARK_XENOBIOTIC_METABOLISM				HALLMARK_ADIPOGENESIS
8876	VNN1	vanin 1 [Source:HGNC Symbol;Acc:HGNC:12705]			HALLMARK_XENOBIOTIC_METABOLISM							HALLMARK_FATTY_ACID_METABOLISM
1573	CYP2J2	cytochrome P450 family 2 subfamily J member 2 [Source:HGNC Symbol;Acc:HGNC:2634]			HALLMARK_XENOBIOTIC_METABOLISM
8714	ABCC3	ATP binding cassette subfamily C member 3 [Source:HGNC Symbol;Acc:HGNC:54]			HALLMARK_XENOBIOTIC_METABOLISM
27242	TNFRSF21	TNF receptor superfamily member 21 [Source:HGNC Symbol;Acc:HGNC:13469]				HALLMARK_ANGIOGENESIS		HALLMARK_IL2_STAT5_SIGNALING					HALLMARK_IL6_JAK_STAT3_SIGNALING
857	CAV1	caveolin 1 [Source:HGNC Symbol;Acc:HGNC:1527]					HALLMARK_APOPTOSIS				HALLMARK_UV_RESPONSE_DN
837	CASP4	caspase 4 [Source:HGNC Symbol;Acc:HGNC:1505]					HALLMARK_APOPTOSIS								HALLMARK_COMPLEMENT
638	BIK	BCL2 interacting killer [Source:HGNC Symbol;Acc:HGNC:1051]					HALLMARK_APOPTOSIS									HALLMARK_GLYCOLYSIS
23600	AMACR	alpha-methylacyl-CoA racemase [Source:HGNC Symbol;Acc:HGNC:451]						HALLMARK_IL2_STAT5_SIGNALING
152007	GLIPR2	GLI pathogenesis related 2 [Source:HGNC Symbol;Acc:HGNC:18007]						HALLMARK_IL2_STAT5_SIGNALING
718	C3	complement C3 [Source:HGNC Symbol;Acc:HGNC:1318]							HALLMARK_ADIPOGENESIS						HALLMARK_COMPLEMENT		HALLMARK_HEME_METABOLISM
134147	CMBL	carboxymethylenebutenolidase homolog [Source:HGNC Symbol;Acc:HGNC:25090]							HALLMARK_ADIPOGENESIS
6414	SELENOP	selenoprotein P [Source:HGNC Symbol;Acc:HGNC:10751]								HALLMARK_KRAS_SIGNALING_DN
4929	NR4A2	nuclear receptor subfamily 4 group A member 2 [Source:HGNC Symbol;Acc:HGNC:7981]								HALLMARK_KRAS_SIGNALING_DN
3750	KCND1	potassium voltage-gated channel subfamily D member 1 [Source:HGNC Symbol;Acc:HGNC:6237]								HALLMARK_KRAS_SIGNALING_DN
55506	MACROH2A2	macroH2A.2 histone [Source:HGNC Symbol;Acc:HGNC:14453]								HALLMARK_KRAS_SIGNALING_DN
4493	MT1E	metallothionein 1E [Source:HGNC Symbol;Acc:HGNC:7397]									HALLMARK_UV_RESPONSE_DN
2752	GLUL	glutamate-ammonia ligase [Source:HGNC Symbol;Acc:HGNC:4341]										HALLMARK_FATTY_ACID_METABOLISM
51166	AADAT	aminoadipate aminotransferase [Source:HGNC Symbol;Acc:HGNC:17929]										HALLMARK_FATTY_ACID_METABOLISM
5793	PTPRG	protein tyrosine phosphatase receptor type G [Source:HGNC Symbol;Acc:HGNC:9671]										HALLMARK_FATTY_ACID_METABOLISM
7096	TLR1	toll like receptor 1 [Source:HGNC Symbol;Acc:HGNC:11847]												HALLMARK_ALLOGRAFT_REJECTION
10333	TLR6	toll like receptor 6 [Source:HGNC Symbol;Acc:HGNC:16711]												HALLMARK_ALLOGRAFT_REJECTION
255738	PCSK9	proprotein convertase subtilisin/kexin type 9 [Source:HGNC Symbol;Acc:HGNC:20001]													HALLMARK_COMPLEMENT
868	CBLB	Cbl proto-oncogene B [Source:HGNC Symbol;Acc:HGNC:1542]													HALLMARK_COMPLEMENT
90161	HS6ST2	heparan sulfate 6-O-sulfotransferase 2 [Source:HGNC Symbol;Acc:HGNC:19133]														HALLMARK_GLYCOLYSIS
9123	SLC16A3	solute carrier family 16 member 3 [Source:HGNC Symbol;Acc:HGNC:10924]														HALLMARK_GLYCOLYSIS
9514	GAL3ST1	galactose-3-O-sulfotransferase 1 [Source:HGNC Symbol;Acc:HGNC:24240]														HALLMARK_GLYCOLYSIS
10553	HTATIP2	HIV-1 Tat interactive protein 2 [Source:HGNC Symbol;Acc:HGNC:16637]															HALLMARK_HEME_METABOLISM
3321	IGSF3	immunoglobulin superfamily member 3 [Source:HGNC Symbol;Acc:HGNC:5950]															HALLMARK_HEME_METABOLISM
7145	TNS1	tensin 1 [Source:HGNC Symbol;Acc:HGNC:11973]															HALLMARK_HEME_METABOLISM
51466	EVL	Enah/Vasp-like [Source:HGNC Symbol;Acc:HGNC:20234]
947	CD34	CD34 molecule [Source:HGNC Symbol;Acc:HGNC:1662]
3880	KRT19	keratin 19 [Source:HGNC Symbol;Acc:HGNC:6436]
4137	MAPT	microtubule associated protein tau [Source:HGNC Symbol;Acc:HGNC:6893]
744	MPPED2	metallophosphoesterase domain containing 2 [Source:HGNC Symbol;Acc:HGNC:1180]
3945	LDHB	lactate dehydrogenase B [Source:HGNC Symbol;Acc:HGNC:6541]
4071	TM4SF1	transmembrane 4 L six family member 1 [Source:HGNC Symbol;Acc:HGNC:11853]
8722	CTSF	cathepsin F [Source:HGNC Symbol;Acc:HGNC:2531]
9420	CYP7B1	cytochrome P450 family 7 subfamily B member 1 [Source:HGNC Symbol;Acc:HGNC:2652]
4082	MARCKS	myristoylated alanine rich protein kinase C substrate [Source:HGNC Symbol;Acc:HGNC:6759]
4211	MEIS1	Meis homeobox 1 [Source:HGNC Symbol;Acc:HGNC:7000]
2273	FHL1	four and a half LIM domains 1 [Source:HGNC Symbol;Acc:HGNC:3702]
54843	SYTL2	synaptotagmin like 2 [Source:HGNC Symbol;Acc:HGNC:15585]
1080	CFTR	CF transmembrane conductance regulator [Source:HGNC Symbol;Acc:HGNC:1884]
23236	PLCB1	phospholipase C beta 1 [Source:HGNC Symbol;Acc:HGNC:15917]
6456	SH3GL2	SH3 domain containing GRB2 like 2, endophilin A1 [Source:HGNC Symbol;Acc:HGNC:10831]
100506742	CASP12	caspase 12 (gene/pseudogene) [Source:HGNC Symbol;Acc:HGNC:19004]
100532736	MICOS10-NBL1	MICOS10-NBL1 readthrough [Source:HGNC Symbol;Acc:HGNC:48338]
10396	ATP8A1	ATPase phospholipid transporting 8A1 [Source:HGNC Symbol;Acc:HGNC:13531]
10481	HOXB13	homeobox B13 [Source:HGNC Symbol;Acc:HGNC:5112]
11107	PRDM5	PR/SET domain 5 [Source:HGNC Symbol;Acc:HGNC:9349]
11166	SOX21	SRY-box transcription factor 21 [Source:HGNC Symbol;Acc:HGNC:11197]
114783	LMTK3	lemur tyrosine kinase 3 [Source:HGNC Symbol;Acc:HGNC:19295]
114788	CSMD3	CUB and Sushi multiple domains 3 [Source:HGNC Symbol;Acc:HGNC:19291]
114900	C1QTNF4	C1q and TNF related 4 [Source:HGNC Symbol;Acc:HGNC:14346]
123099	DEGS2	delta 4-desaturase, sphingolipid 2 [Source:HGNC Symbol;Acc:HGNC:20113]
126353	MISP	mitotic spindle positioning [Source:HGNC Symbol;Acc:HGNC:27000]
132299	OCIAD2	OCIA domain containing 2 [Source:HGNC Symbol;Acc:HGNC:28685]
147798	TMC4	transmembrane channel like 4 [Source:HGNC Symbol;Acc:HGNC:22998]
151742	PPM1L	protein phosphatase, Mg2+/Mn2+ dependent 1L [Source:HGNC Symbol;Acc:HGNC:16381]
154215	NKAIN2	sodium/potassium transporting ATPase interacting 2 [Source:HGNC Symbol;Acc:HGNC:16443]
1545	CYP1B1	cytochrome P450 family 1 subfamily B member 1 [Source:HGNC Symbol;Acc:HGNC:2597]
154661	RUNDC3B	RUN domain containing 3B [Source:HGNC Symbol;Acc:HGNC:30286]
158158	RASEF	RAS and EF-hand domain containing [Source:HGNC Symbol;Acc:HGNC:26464]
169200	TMEM64	transmembrane protein 64 [Source:HGNC Symbol;Acc:HGNC:25441]
1749	DLX5	distal-less homeobox 5 [Source:HGNC Symbol;Acc:HGNC:2918]
1948	EFNB2	ephrin B2 [Source:HGNC Symbol;Acc:HGNC:3227]
196500	PIANP	PILR alpha associated neural protein [Source:HGNC Symbol;Acc:HGNC:25338]
196513	DCP1B	decapping mRNA 1B [Source:HGNC Symbol;Acc:HGNC:24451]
219749	ZNF25	zinc finger protein 25 [Source:HGNC Symbol;Acc:HGNC:13043]
221895	JAZF1	JAZF zinc finger 1 [Source:HGNC Symbol;Acc:HGNC:28917]
221981	THSD7A	thrombospondin type 1 domain containing 7A [Source:HGNC Symbol;Acc:HGNC:22207]
222389	BEND7	BEN domain containing 7 [Source:HGNC Symbol;Acc:HGNC:23514]
23231	SEL1L3	SEL1L family member 3 [Source:HGNC Symbol;Acc:HGNC:29108]
23363	OBSL1	obscurin like cytoskeletal adaptor 1 [Source:HGNC Symbol;Acc:HGNC:29092]
23423	TMED3	transmembrane p24 trafficking protein 3 [Source:HGNC Symbol;Acc:HGNC:28889]
23767	FLRT3	fibronectin leucine rich transmembrane protein 3 [Source:HGNC Symbol;Acc:HGNC:3762]
245973	ATP6V1C2	ATPase H+ transporting V1 subunit C2 [Source:HGNC Symbol;Acc:HGNC:18264]
252969	NEIL2	nei like DNA glycosylase 2 [Source:HGNC Symbol;Acc:HGNC:18956]
25903	OLFML2B	olfactomedin like 2B [Source:HGNC Symbol;Acc:HGNC:24558]
25999	CLIP3	CAP-Gly domain containing linker protein 3 [Source:HGNC Symbol;Acc:HGNC:24314]
26002	MOXD1	monooxygenase DBH like 1 [Source:HGNC Symbol;Acc:HGNC:21063]
26010	SPATS2L	spermatogenesis associated serine rich 2 like [Source:HGNC Symbol;Acc:HGNC:24574]
26059	ERC2	ELKS/RAB6-interacting/CAST family member 2 [Source:HGNC Symbol;Acc:HGNC:31922]
2681	GGTA1P	glycoprotein alpha-galactosyltransferase 1, pseudogene [Source:HGNC Symbol;Acc:HGNC:4253]
27283	TINAG	tubulointerstitial nephritis antigen [Source:HGNC Symbol;Acc:HGNC:14599]
286319	TUSC1	tumor suppressor candidate 1 [Source:HGNC Symbol;Acc:HGNC:31010]
29091	STXBP6	syntaxin binding protein 6 [Source:HGNC Symbol;Acc:HGNC:19666]
30061	SLC40A1	solute carrier family 40 member 1 [Source:HGNC Symbol;Acc:HGNC:10909]
3225	HOXC9	homeobox C9 [Source:HGNC Symbol;Acc:HGNC:5130]
338557	FFAR4	free fatty acid receptor 4 [Source:HGNC Symbol;Acc:HGNC:19061]
374986	MIGA1	mitoguardin 1 [Source:HGNC Symbol;Acc:HGNC:24741]
387496	RASL11A	RAS like family 11 member A [Source:HGNC Symbol;Acc:HGNC:23802]
387700	SLC16A12	solute carrier family 16 member 12 [Source:HGNC Symbol;Acc:HGNC:23094]
4188	MDFI	MyoD family inhibitor [Source:HGNC Symbol;Acc:HGNC:6967]
4237	MFAP2	microfibril associated protein 2 [Source:HGNC Symbol;Acc:HGNC:7033]
4501	MT1X	metallothionein 1X [Source:HGNC Symbol;Acc:HGNC:7405]
4610	MYCL	MYCL proto-oncogene, bHLH transcription factor [Source:HGNC Symbol;Acc:HGNC:7555]
5083	PAX9	paired box 9 [Source:HGNC Symbol;Acc:HGNC:8623]
51310	SLC22A17	solute carrier family 22 member 17 [Source:HGNC Symbol;Acc:HGNC:23095]
51313	GASK1B	golgi associated kinase 1B [Source:HGNC Symbol;Acc:HGNC:25312]
5144	PDE4D	phosphodiesterase 4D [Source:HGNC Symbol;Acc:HGNC:8783]
5218	CDK14	cyclin dependent kinase 14 [Source:HGNC Symbol;Acc:HGNC:8883]
5272	SERPINB9	serpin family B member 9 [Source:HGNC Symbol;Acc:HGNC:8955]
5295	PIK3R1	phosphoinositide-3-kinase regulatory subunit 1 [Source:HGNC Symbol;Acc:HGNC:8979]
53354	PANK1	pantothenate kinase 1 [Source:HGNC Symbol;Acc:HGNC:8598]
5336	PLCG2	phospholipase C gamma 2 [Source:HGNC Symbol;Acc:HGNC:9066]
5457	POU4F1	POU class 4 homeobox 1 [Source:HGNC Symbol;Acc:HGNC:9218]
54749	EPDR1	ependymin related 1 [Source:HGNC Symbol;Acc:HGNC:17572]
55110	MAGOHB	mago homolog B, exon junction complex subunit [Source:HGNC Symbol;Acc:HGNC:25504]
55337	SHFL	shiftless antiviral inhibitor of ribosomal frameshifting [Source:HGNC Symbol;Acc:HGNC:25649]
55612	FERMT1	fermitin family member 1 [Source:HGNC Symbol;Acc:HGNC:15889]
55636	CHD7	chromodomain helicase DNA binding protein 7 [Source:HGNC Symbol;Acc:HGNC:20626]
55819	RNF130	ring finger protein 130 [Source:HGNC Symbol;Acc:HGNC:18280]
55964	SEPTIN3	septin 3 [Source:HGNC Symbol;Acc:HGNC:10750]
56271	BEX4	brain expressed X-linked 4 [Source:HGNC Symbol;Acc:HGNC:25475]
56935	SMCO4	single-pass membrane protein with coiled-coil domains 4 [Source:HGNC Symbol;Acc:HGNC:24810]
5973	RENBP	renin binding protein [Source:HGNC Symbol;Acc:HGNC:9959]
622	BDH1	3-hydroxybutyrate dehydrogenase 1 [Source:HGNC Symbol;Acc:HGNC:1027]
6340	SCNN1G	sodium channel epithelial 1 gamma subunit [Source:HGNC Symbol;Acc:HGNC:10602]
651	BMP3	bone morphogenetic protein 3 [Source:HGNC Symbol;Acc:HGNC:1070]
7380	UPK3A	uroplakin 3A [Source:HGNC Symbol;Acc:HGNC:12580]
7539	ZFP37	ZFP37 zinc finger protein [Source:HGNC Symbol;Acc:HGNC:12863]
7561	ZNF14	zinc finger protein 14 [Source:HGNC Symbol;Acc:HGNC:12924]
7753	ZNF202	zinc finger protein 202 [Source:HGNC Symbol;Acc:HGNC:12994]
79414	LRFN3	leucine rich repeat and fibronectin type III domain containing 3 [Source:HGNC Symbol;Acc:HGNC:28370]
79656	BEND5	BEN domain containing 5 [Source:HGNC Symbol;Acc:HGNC:25668]
79802	HHIPL2	HHIP like 2 [Source:HGNC Symbol;Acc:HGNC:25842]
80063	ATF7IP2	activating transcription factor 7 interacting protein 2 [Source:HGNC Symbol;Acc:HGNC:20397]
80310	PDGFD	platelet derived growth factor D [Source:HGNC Symbol;Acc:HGNC:30620]
81704	DOCK8	dedicator of cytokinesis 8 [Source:HGNC Symbol;Acc:HGNC:19191]
8434	RECK	reversion inducing cysteine rich protein with kazal motifs [Source:HGNC Symbol;Acc:HGNC:11345]
84547	PGBD1	piggyBac transposable element derived 1 [Source:HGNC Symbol;Acc:HGNC:19398]
8853	ASAP2	ArfGAP with SH3 domain, ankyrin repeat and PH domain 2 [Source:HGNC Symbol;Acc:HGNC:2721]
8862	APLN	apelin [Source:HGNC Symbol;Acc:HGNC:16665]
8975	USP13	ubiquitin specific peptidase 13 [Source:HGNC Symbol;Acc:HGNC:12611]
9037	SEMA5A	semaphorin 5A [Source:HGNC Symbol;Acc:HGNC:10736]
9108	MTMR7	myotubularin related protein 7 [Source:HGNC Symbol;Acc:HGNC:7454]
91768	CABLES1	Cdk5 and Abl enzyme substrate 1 [Source:HGNC Symbol;Acc:HGNC:25097]
9201	DCLK1	doublecortin like kinase 1 [Source:HGNC Symbol;Acc:HGNC:2700]
9310	ZNF235	zinc finger protein 235 [Source:HGNC Symbol;Acc:HGNC:12866]
9331	B4GALT6	beta-1,4-galactosyltransferase 6 [Source:HGNC Symbol;Acc:HGNC:929]
93986	FOXP2	forkhead box P2 [Source:HGNC Symbol;Acc:HGNC:13875]
9603	NFE2L3	nuclear factor, erythroid 2 like 3 [Source:HGNC Symbol;Acc:HGNC:7783]
9625	AATK	apoptosis associated tyrosine kinase [Source:HGNC Symbol;Acc:HGNC:21]
9749	PHACTR2	phosphatase and actin regulator 2 [Source:HGNC Symbol;Acc:HGNC:20956]
976	ADGRE5	adhesion G protein-coupled receptor E5 [Source:HGNC Symbol;Acc:HGNC:1711]
9781	RNF144A	ring finger protein 144A [Source:HGNC Symbol;Acc:HGNC:20457]
9858	PPP1R26	protein phosphatase 1 regulatory subunit 26 [Source:HGNC Symbol;Acc:HGNC:29089]
9912	ARHGAP44	Rho GTPase activating protein 44 [Source:HGNC Symbol;Acc:HGNC:29096]
9920	KBTBD11	kelch repeat and BTB domain containing 11 [Source:HGNC Symbol;Acc:HGNC:29104]

## Sheet: Settings
Settings for Gene Set Enrichment Analysis of Core Data Set
1)	Open https://www.gsea-msigdb.org/gsea/index.jsp
2)	Select "Explore the Molecular Signatures Database (MSigDB)"
3)	Select "Investigate" and register/enter your email address
4)	Under "Input Gene Identifiers" paste List of 178 Gene IDs from Core Data Set
5)	Select "Mouse" as species
6)	Under "Compute Overlaps", tick "H: Hallmark Gene Sets", FDR 0.05 and click "compute overlaps"
7)	173 of 178 Gene IDs are matched to NCBI (Entrez)
	The following IDs are not matched to NCBI:		2610203C20Rik, 6330403L08Rik, Akr1c14, FoxRed2, H2afy3
							Reck
							Sel1l3
							Sepp1
							Sept3
							Slc40a1
							Thsd7a
							Tlr6
							Tmed3
							Tns1
							Tusc1
							Upk3a
							Usp13
							Zfp109
							Zfp709

## Sheet: Cluster A10
Gene Set Enrichment Analysis, Input = Cluster A (10 Genes, of which 10 are used for comparison)
Overlap Results
Collection(s):	C1, C5, CP:KEGG, H, TFT
# overlaps shown:	10
# genesets in collections:	11141
# genes in comparison (n):	10
# genes in universe (N):	38055
Gene Set Name	# Genes in Gene Set (K)	Description	# Genes in Overlap (k)	k/K	p-value	FDR q-value
HALLMARK_EPITHELIAL_MESENCHYMAL_TRANSITION	200	Genes defining epithelial-mesenchymal transition, as in wound healing, fibrosis and metastasis.	6	0.03	4.03e-12	4.49e-08
GO_ENDOPLASMIC_RETICULUM_LUMEN	307	The volume enclosed by the membranes of the endoplasmic reticulum. [ISBN:0198547684]	6	0.0195	5.37e-11	2.99e-07
GO_POST_TRANSLATIONAL_PROTEIN_MODIFICATION	363	The process of covalently altering one or more amino acids in a protein after the protein has been completely translated and released from the ribosome. [GOC:jsg]	5	0.0138	1.86e-08	6.91e-05
GO_ENDOPLASMIC_RETICULUM_PART	1350	Any constituent part of the endoplasmic reticulum, the irregular network of unit membranes, visible only by electron microscopy, that occurs in the cytoplasm of many eukaryotic cells. The membranes form a complex meshwork of tubular channels, which are often expanded into slitlike cavities called cisternae. [GOC:jl]	6	0.0044	3.66e-07	0.000945
GO_CELLULAR_RESPONSE_TO_ENDOGENOUS_STIMULUS	1384	Any process that results in a change in state or activity of a cell (in terms of movement, secretion, enzyme production, gene expression, etc.) as a result of a stimulus arising within the organism. [GOC:mah]	6	0.0043	4.24e-07	0.000945
GO_POSITIVE_REGULATION_OF_PROTEIN_METABOLIC_PROCESS	1633	Any process that activates or increases the frequency, rate or extent of the chemical reactions and pathways involving a protein. [GOC:ai]	6	0.0037	1.12e-06	0.00182
GO_RESPONSE_TO_ENDOGENOUS_STIMULUS	1648	Any process that results in a change in state or activity of a cell or an organism (in terms of movement, secretion, enzyme production, gene expression, etc.) as a result of a stimulus arising within the organism. [GOC:sm]	6	0.0036	1.18e-06	0.00182
GO_RESPONSE_TO_BACTERIAL_LIPOPROTEIN	7	Any process that results in a change in state or activity of an organism (in terms of movement, secretion, enzyme production, gene expression, etc.) as a result of a bacterial lipoprotein stimulus. [GOC:add, PMID:12077222]	2	0.2857	1.3e-06	0.00182
KEGG_TOLL_LIKE_RECEPTOR_SIGNALING_PATHWAY	102	Toll-like receptor signaling pathway	3	0.0294	2.21e-06	0.00207
GO_POSITIVE_REGULATION_OF_TRANSPORT	955	Any process that activates or increases the frequency, rate or extent of the directed movement of substances (such as macromolecules, small molecules, ions) into, out of or within a cell, or between cells, by means of some agent such as a transporter or pore. [GOC:ai]	5	0.0052	2.24e-06	0.00207
Gene/Gene Set Overlap Matrix
Entrez Gene Id	Gene Symbol	Gene Description	HALLMARK_EPITHELIAL_MESENCHYMAL_TRANSITION	GO_ENDOPLASMIC_RETICULUM_LUMEN	GO_POST_TRANSLATIONAL_PROTEIN_MODIFICATION	GO_ENDOPLASMIC_RETICULUM_PART	GO_CELLULAR_RESPONSE_TO_ENDOGENOUS_STIMULUS	GO_POSITIVE_REGULATION_OF_PROTEIN_METABOLIC_PROCESS	GO_RESPONSE_TO_ENDOGENOUS_STIMULUS	GO_RESPONSE_TO_BACTERIAL_LIPOPROTEIN	KEGG_TOLL_LIKE_RECEPTOR_SIGNALING_PATHWAY	GO_POSITIVE_REGULATION_OF_TRANSPORT
6696	SPP1	secreted phosphoprotein 1 [Source:HGNC Symbol;Acc:HGNC:11255]	HALLMARK_EPITHELIAL_MESENCHYMAL_TRANSITION	GO_ENDOPLASMIC_RETICULUM_LUMEN	GO_POST_TRANSLATIONAL_PROTEIN_MODIFICATION	GO_ENDOPLASMIC_RETICULUM_PART	GO_CELLULAR_RESPONSE_TO_ENDOGENOUS_STIMULUS		GO_RESPONSE_TO_ENDOGENOUS_STIMULUS		KEGG_TOLL_LIKE_RECEPTOR_SIGNALING_PATHWAY	GO_POSITIVE_REGULATION_OF_TRANSPORT
11167	FSTL1	follistatin like 1 [Source:HGNC Symbol;Acc:HGNC:3972]	HALLMARK_EPITHELIAL_MESENCHYMAL_TRANSITION	GO_ENDOPLASMIC_RETICULUM_LUMEN	GO_POST_TRANSLATIONAL_PROTEIN_MODIFICATION	GO_ENDOPLASMIC_RETICULUM_PART	GO_CELLULAR_RESPONSE_TO_ENDOGENOUS_STIMULUS		GO_RESPONSE_TO_ENDOGENOUS_STIMULUS
1000	CDH2	cadherin 2 [Source:HGNC Symbol;Acc:HGNC:1759]	HALLMARK_EPITHELIAL_MESENCHYMAL_TRANSITION	GO_ENDOPLASMIC_RETICULUM_LUMEN	GO_POST_TRANSLATIONAL_PROTEIN_MODIFICATION	GO_ENDOPLASMIC_RETICULUM_PART		GO_POSITIVE_REGULATION_OF_PROTEIN_METABOLIC_PROCESS				GO_POSITIVE_REGULATION_OF_TRANSPORT
1282	COL4A1	collagen type IV alpha 1 chain [Source:HGNC Symbol;Acc:HGNC:2202]	HALLMARK_EPITHELIAL_MESENCHYMAL_TRANSITION	GO_ENDOPLASMIC_RETICULUM_LUMEN		GO_ENDOPLASMIC_RETICULUM_PART	GO_CELLULAR_RESPONSE_TO_ENDOGENOUS_STIMULUS		GO_RESPONSE_TO_ENDOGENOUS_STIMULUS
4313	MMP2	matrix metallopeptidase 2 [Source:HGNC Symbol;Acc:HGNC:7166]	HALLMARK_EPITHELIAL_MESENCHYMAL_TRANSITION				GO_CELLULAR_RESPONSE_TO_ENDOGENOUS_STIMULUS		GO_RESPONSE_TO_ENDOGENOUS_STIMULUS
5118	PCOLCE	procollagen C-endopeptidase enhancer [Source:HGNC Symbol;Acc:HGNC:8738]	HALLMARK_EPITHELIAL_MESENCHYMAL_TRANSITION					GO_POSITIVE_REGULATION_OF_PROTEIN_METABOLIC_PROCESS
255738	PCSK9	proprotein convertase subtilisin/kexin type 9 [Source:HGNC Symbol;Acc:HGNC:20001]		GO_ENDOPLASMIC_RETICULUM_LUMEN	GO_POST_TRANSLATIONAL_PROTEIN_MODIFICATION	GO_ENDOPLASMIC_RETICULUM_PART	GO_CELLULAR_RESPONSE_TO_ENDOGENOUS_STIMULUS	GO_POSITIVE_REGULATION_OF_PROTEIN_METABOLIC_PROCESS	GO_RESPONSE_TO_ENDOGENOUS_STIMULUS			GO_POSITIVE_REGULATION_OF_TRANSPORT
718	C3	complement C3 [Source:HGNC Symbol;Acc:HGNC:1318]		GO_ENDOPLASMIC_RETICULUM_LUMEN	GO_POST_TRANSLATIONAL_PROTEIN_MODIFICATION	GO_ENDOPLASMIC_RETICULUM_PART		GO_POSITIVE_REGULATION_OF_PROTEIN_METABOLIC_PROCESS				GO_POSITIVE_REGULATION_OF_TRANSPORT
10333	TLR6	toll like receptor 6 [Source:HGNC Symbol;Acc:HGNC:16711]					GO_CELLULAR_RESPONSE_TO_ENDOGENOUS_STIMULUS	GO_POSITIVE_REGULATION_OF_PROTEIN_METABOLIC_PROCESS	GO_RESPONSE_TO_ENDOGENOUS_STIMULUS	GO_RESPONSE_TO_BACTERIAL_LIPOPROTEIN	KEGG_TOLL_LIKE_RECEPTOR_SIGNALING_PATHWAY
7096	TLR1	toll like receptor 1 [Source:HGNC Symbol;Acc:HGNC:11847]						GO_POSITIVE_REGULATION_OF_PROTEIN_METABOLIC_PROCESS		GO_RESPONSE_TO_BACTERIAL_LIPOPROTEIN	KEGG_TOLL_LIKE_RECEPTOR_SIGNALING_PATHWAY	GO_POSITIVE_REGULATION_OF_TRANSPORT

## Sheet: Cluster B8
Gene Set Enrichment Analysis, Input = Cluster B (8 Genes, of which 8 are used for comparison)
Overlap Results
Collection(s):	C1, C5, CP:KEGG, H, TFT
# overlaps shown:	6
# genesets in collections:	11141
# genes in comparison (n):	8
# genes in universe (N):	38055
Gene Set Name	# Genes in Gene Set (K)	Description	# Genes in Overlap (k)	k/K	p-value	FDR q-value
GO_EPITHELIAL_CELL_DIFFERENTIATION	767	The process in which a relatively unspecialized cell acquires specialized features of an epithelial cell, any of the cells making up an epithelium. [GOC:ecd, PMID:11839751]	5	0.0065	1.75e-07	0.00195
GO_ANIMAL_ORGAN_MORPHOGENESIS	1034	Morphogenesis of an animal organ. An organ is defined as a tissue or set of tissues that work together to perform a specific function or functions. Morphogenesis is the process in which anatomical structures are generated and organized. Organs are commonly observed as visibly distinct structures, but may also exist as loosely associated clusters of cells that work together to perform a specific f…	5	0.0048	7.67e-07	0.00397
GO_SEQUENCE_SPECIFIC_DNA_BINDING	1120	Interacting selectively and non-covalently with DNA of a specific nucleotide composition, e.g. GC-rich DNA binding, or with a specific sequence motif or type of DNA e.g. promotor binding or rDNA binding. [GOC:jl]	5	0.0045	1.14e-06	0.00397
GO_ANATOMICAL_STRUCTURE_FORMATION_INVOLVED_IN_MORPHOGENESIS	1172	The developmental process pertaining to the initial formation of an anatomical structure from unspecified parts. This process begins with the specific processes that contribute to the appearance of the discrete structure and ends when the structural rudiment is recognizable. An anatomical structure is any biological entity that occupies space and is distinguished from its surroundings. Anatomical…	5	0.0043	1.42e-06	0.00397
GO_EPITHELIUM_DEVELOPMENT	1278	The process whose specific outcome is the progression of an epithelium over time, from its formation to the mature structure. An epithelium is a tissue that covers the internal or external surfaces of an anatomical structure. [GOC:dph, GOC:mtg_lung]	5	0.0039	2.18e-06	0.00486
GO_DNA_BINDING_TRANSCRIPTION_FACTOR_ACTIVITY	1701	A protein or a member of a complex that interacts selectively and non-covalently with a specific DNA sequence (sometimes referred to as a motif) within the regulatory region of a gene to modulate transcription. Regulatory regions include promoters (proximal and distal) and enhancers. Genes are transcriptional units, and include bacterial operons. [GOC:txnOH-2018]	5	0.0029	8.87e-06	0.0165
Gene/Gene Set Overlap Matrix
Entrez Gene Id	Gene Symbol	Gene Description	GO_EPITHELIAL_CELL_DIFFERENTIATION	GO_ANIMAL_ORGAN_MORPHOGENESIS	GO_SEQUENCE_SPECIFIC_DNA_BINDING	GO_ANATOMICAL_STRUCTURE_FORMATION_INVOLVED_IN_MORPHOGENESIS	GO_EPITHELIUM_DEVELOPMENT	GO_DNA_BINDING_TRANSCRIPTION_FACTOR_ACTIVITY
1749	DLX5	distal-less homeobox 5 [Source:HGNC Symbol;Acc:HGNC:2918]	GO_EPITHELIAL_CELL_DIFFERENTIATION	GO_ANIMAL_ORGAN_MORPHOGENESIS	GO_SEQUENCE_SPECIFIC_DNA_BINDING	GO_ANATOMICAL_STRUCTURE_FORMATION_INVOLVED_IN_MORPHOGENESIS	GO_EPITHELIUM_DEVELOPMENT	GO_DNA_BINDING_TRANSCRIPTION_FACTOR_ACTIVITY
10481	HOXB13	homeobox B13 [Source:HGNC Symbol;Acc:HGNC:5112]	GO_EPITHELIAL_CELL_DIFFERENTIATION	GO_ANIMAL_ORGAN_MORPHOGENESIS	GO_SEQUENCE_SPECIFIC_DNA_BINDING	GO_ANATOMICAL_STRUCTURE_FORMATION_INVOLVED_IN_MORPHOGENESIS	GO_EPITHELIUM_DEVELOPMENT	GO_DNA_BINDING_TRANSCRIPTION_FACTOR_ACTIVITY
947	CD34	CD34 molecule [Source:HGNC Symbol;Acc:HGNC:1662]	GO_EPITHELIAL_CELL_DIFFERENTIATION	GO_ANIMAL_ORGAN_MORPHOGENESIS		GO_ANATOMICAL_STRUCTURE_FORMATION_INVOLVED_IN_MORPHOGENESIS	GO_EPITHELIUM_DEVELOPMENT
55506	H2AFY2	H2A histone family member Y2 [Source:HGNC Symbol;Acc:HGNC:14453]	GO_EPITHELIAL_CELL_DIFFERENTIATION		GO_SEQUENCE_SPECIFIC_DNA_BINDING		GO_EPITHELIUM_DEVELOPMENT
3880	KRT19	keratin 19 [Source:HGNC Symbol;Acc:HGNC:6436]	GO_EPITHELIAL_CELL_DIFFERENTIATION			GO_ANATOMICAL_STRUCTURE_FORMATION_INVOLVED_IN_MORPHOGENESIS	GO_EPITHELIUM_DEVELOPMENT
4211	MEIS1	Meis homeobox 1 [Source:HGNC Symbol;Acc:HGNC:7000]		GO_ANIMAL_ORGAN_MORPHOGENESIS	GO_SEQUENCE_SPECIFIC_DNA_BINDING	GO_ANATOMICAL_STRUCTURE_FORMATION_INVOLVED_IN_MORPHOGENESIS		GO_DNA_BINDING_TRANSCRIPTION_FACTOR_ACTIVITY
3225	HOXC9	homeobox C9 [Source:NCBI gene;Acc:3225]		GO_ANIMAL_ORGAN_MORPHOGENESIS	GO_SEQUENCE_SPECIFIC_DNA_BINDING			GO_DNA_BINDING_TRANSCRIPTION_FACTOR_ACTIVITY
7539	ZFP37	ZFP37 zinc finger protein [Source:HGNC Symbol;Acc:HGNC:12863]						GO_DNA_BINDING_TRANSCRIPTION_FACTOR_ACTIVITY

## Sheet: Cluster C7
Gene Set Enrichment Analysis, Input = Cluster C (7 Genes, of which 7 are used for comparison)
Overlap Results
Collection(s):	C1, C5, CP:KEGG, H, TFT
# overlaps shown:	10
# genesets in collections:	11141
# genes in comparison (n):	7
# genes in universe (N):	38055
					p-value	FDR q-value
Gene Set Name	# Genes in Gene Set (K)	Description	# Genes in Overlap (k)	k/K	3.75e-08	0.00039
GO_PHOSPHOTYROSINE_RESIDUE_BINDING	40	Interacting selectively and non-covalently with a phosphorylated tyrosine residue within a protein. [PMID:14636584]	3	0.075	7e-08	0.00039
GO_PROTEIN_PHOSPHORYLATED_AMINO_ACID_BINDING	49	Interacting selectively and non-covalently with a phosphorylated amino acid residue within a protein. [GOC:go_curators]	3	0.0612	2.66e-07	0.00072
KEGG_PHOSPHATIDYLINOSITOL_SIGNALING_SYSTEM	76	Phosphatidylinositol signaling system	3	0.0395	3.23e-07	0.00072
GO_PHOSPHOPROTEIN_BINDING	81	Interacting selectively and non-covalently with a phosphorylated protein. [GOC:ai]	3	0.037	1.79e-07	0.00072
KEGG_PATHWAYS_IN_CANCER	325	Pathways in cancer	4	0.0123	4.01e-07	0.000745
KEGG_ERBB_SIGNALING_PATHWAY	87	ErbB signaling pathway	3	0.0345	6.88e-07	0.0011
GO_PHOSPHATIDYLINOSITOL_METABOLIC_PROCESS	104	The chemical reactions and pathways involving phosphatidylinositol, any glycophospholipid in which a sn-glycerol 3-phosphate residue is esterified to the 1-hydroxyl group of 1D-myo-inositol. [CHEBI:28874, ISBN:0198506732]	3	0.0288	9.57e-07	0.00133
GO_PHOSPHATIDYLINOSITOL_BIOSYNTHETIC_PROCESS	116	The chemical reactions and pathways resulting in the formation of phosphatidylinositol, any glycophospholipid in which the sn-glycerol 3-phosphate residue is esterified to the 1-hydroxyl group of 1D-myo-inositol. [CHEBI:28874, ISBN:0198506732]	3	0.0259	1.28e-06	0.00158
GO_ORGANOPHOSPHATE_METABOLIC_PROCESS	532	The chemical reactions and pathways involving organophosphates, any phosphate-containing organic compound. [ISBN:0198506732]	4	0.0075	1.55e-06	0.00172
GO_ORGANOPHOSPHATE_BIOSYNTHETIC_PROCESS	558	The chemical reactions and pathways resulting in the biosynthesis of deoxyribose phosphate, the phosphorylated sugar 2-deoxy-erythro-pentose. [GOC:chem_mtg]	4	0.0072
Gene/Gene Set Overlap Matrix
					KEGG_PATHWAYS_IN_CANCER	KEGG_PHOSPHATIDYLINOSITOL_SIGNALING_SYSTEM	GO_PHOSPHOPROTEIN_BINDING	KEGG_ERBB_SIGNALING_PATHWAY	GO_PHOSPHATIDYLINOSITOL_METABOLIC_PROCESS	GO_PHOSPHATIDYLINOSITOL_BIOSYNTHETIC_PROCESS	GO_ORGANOPHOSPHATE_METABOLIC_PROCESS	GO_ORGANOPHOSPHATE_BIOSYNTHETIC_PROCESS
Entrez Gene Id	Gene Symbol	Gene Description	GO_PHOSPHOTYROSINE_RESIDUE_BINDING	GO_PROTEIN_PHOSPHORYLATED_AMINO_ACID_BINDING	KEGG_PATHWAYS_IN_CANCER	KEGG_PHOSPHATIDYLINOSITOL_SIGNALING_SYSTEM	GO_PHOSPHOPROTEIN_BINDING	KEGG_ERBB_SIGNALING_PATHWAY	GO_PHOSPHATIDYLINOSITOL_METABOLIC_PROCESS	GO_PHOSPHATIDYLINOSITOL_BIOSYNTHETIC_PROCESS	GO_ORGANOPHOSPHATE_METABOLIC_PROCESS	GO_ORGANOPHOSPHATE_BIOSYNTHETIC_PROCESS
5295	PIK3R1	phosphoinositide-3-kinase regulatory subunit 1 [Source:HGNC Symbol;Acc:HGNC:8979]	GO_PHOSPHOTYROSINE_RESIDUE_BINDING	GO_PROTEIN_PHOSPHORYLATED_AMINO_ACID_BINDING	KEGG_PATHWAYS_IN_CANCER	KEGG_PHOSPHATIDYLINOSITOL_SIGNALING_SYSTEM	GO_PHOSPHOPROTEIN_BINDING	KEGG_ERBB_SIGNALING_PATHWAY		GO_PHOSPHATIDYLINOSITOL_BIOSYNTHETIC_PROCESS	GO_ORGANOPHOSPHATE_METABOLIC_PROCESS	GO_ORGANOPHOSPHATE_BIOSYNTHETIC_PROCESS
5336	PLCG2	phospholipase C gamma 2 [Source:NCBI gene;Acc:5336]	GO_PHOSPHOTYROSINE_RESIDUE_BINDING	GO_PROTEIN_PHOSPHORYLATED_AMINO_ACID_BINDING	KEGG_PATHWAYS_IN_CANCER		GO_PHOSPHOPROTEIN_BINDING	KEGG_ERBB_SIGNALING_PATHWAY
868	CBLB	Cbl proto-oncogene B [Source:HGNC Symbol;Acc:HGNC:1542]	GO_PHOSPHOTYROSINE_RESIDUE_BINDING	GO_PROTEIN_PHOSPHORYLATED_AMINO_ACID_BINDING	KEGG_PATHWAYS_IN_CANCER
1438	CSF2RA	colony stimulating factor 2 receptor alpha subunit [Source:HGNC Symbol;Acc:HGNC:2435]				KEGG_PHOSPHATIDYLINOSITOL_SIGNALING_SYSTEM			GO_PHOSPHATIDYLINOSITOL_METABOLIC_PROCESS		GO_ORGANOPHOSPHATE_METABOLIC_PROCESS	GO_ORGANOPHOSPHATE_BIOSYNTHETIC_PROCESS
23236	PLCB1	phospholipase C beta 1 [Source:HGNC Symbol;Acc:HGNC:15917]							GO_PHOSPHATIDYLINOSITOL_METABOLIC_PROCESS	GO_PHOSPHATIDYLINOSITOL_BIOSYNTHETIC_PROCESS	GO_ORGANOPHOSPHATE_METABOLIC_PROCESS	GO_ORGANOPHOSPHATE_BIOSYNTHETIC_PROCESS
9108	MTMR7	myotubularin related protein 7 [Source:HGNC Symbol;Acc:HGNC:7454]
338557	FFAR4	free fatty acid receptor 4 [Source:HGNC Symbol;Acc:HGNC:19061]
