# Supplementary material for: Identification of pathological transcription in autosomal dominant polycystic kidney disease epithelia
Source: Sci Rep. 2021 Jul 23;11:15139. doi: 10.1038/s41598-021-94442-8 (PMC8302622; doi:10.1038/s41598-021-94442-8)
Supplement: Supplementary file 8 — Supplementary Information 8. [file 41598_2021_94442_MOESM8_ESM.xlsx]

## Sheet: Tabelle1
TF7
7 Transcriptional Factors associated with the Core Data Set and their expression in Wt, Pkd1-/- and Pkd2-/- mIMCD3 cells
		Wt vs Pkd1 -/-						Wt vs Pkd2 -/-
ENSEMBL ID	Gene ID	Mean normalised counts Pkd1 -/-	log2 FC	Stand. Error log2 FC	Wald statistic	non-adjusted p value	adjusted p value	Mean normalised counts Pkd2 -/-	log2 FC	Stand. Error log2 FC	Wald statistic	non-adjusted p value	adjusted p value
ENSMUSG00000019768	Esr1	4.50475	-1.0482	0.305842	-3.42725	0.000609725	0.00330833	4.50475	-1.54566	0.302417	-5.111	3.2e-07	1.78e-06
ENSMUSG00000022895	Ets2	5843.97	-0.746728	0.050303	-14.8446	7.54e-50	6.67e-48	5843.97	0.122731	0.0497169	2.4686	0.0135644	0.0345965
ENSMUSG00000039191	Rbpj	976.617	-0.408549	0.0844743	-4.83637	1.32235e-06	1.20985e-05	976.617	0.0459152	0.0834852	0.54998	0.582333	0.725641
ENSMUSG00000059552	Tp53	7910.17	0.071033	0.0441006	1.6107	0.107244	0.257179	7910.17	0.128725	0.0440646	2.92127	0.00348604	0.0102043
ENSMUSG00000071637	Cebpd	136.035	-0.14221	0.136708	-1.04025	0.298226	0.523975	136.035	-0.0441603	0.135817	-0.325146	0.74507	0.847418
ENSMUSG00000025407	Gli1	2.97441	0.851178	0.28121	3.02685	0.00247119	0.0114088	2.97441	-0.0827707	0.273744	-0.302365	0.762374	0.858731
ENSMUSG00000046532	Ar	0.165715	-0.0207524	0.0976594	-0.212498	0.831719	NA	0.165715	-0.00269101	0.0976594	-0.0275551	0.978017	NA
