# Supplementary material for: Identification of pathological transcription in autosomal dominant polycystic kidney disease epithelia
Source: Sci Rep. 2021 Jul 23;11:15139. doi: 10.1038/s41598-021-94442-8 (PMC8302622; doi:10.1038/s41598-021-94442-8)
Supplement: Supplementary file 9 — Supplementary Information 9. [file 41598_2021_94442_MOESM9_ESM.xlsx]

## Sheet: Meta-analysis
Datasets used for cross-species meta-analysis with CD178
First author	Journal	doi	Model	Platform/Method	Year	Data	Sample Type	Control	N	PKD model	N	Implicated Pathways
Chen	BMC Research Notes	10.1186/1756-0500-1-131	Pkd1L3/L3mouse at 1, 2, 3, 3.5 weeks of age	cDNA microarray	2008	GSE13452	Kidney tissues (Mouse)	Wild type, age-matched	13	Pkd1L3/L3	13	Immune defense, cell structure and motility, cellular proliferation, apoptosis, metabolic processes, members of Wnt, Notch, and BMP pathways
Song	Human Molecular Genetics	10.1093/hmg/ddp165	ADPKD patients (5 polycystic kidneys removed for medical reasons)	microarray Affymetrix HG-U133 Plus 2.0 arrays	2009	GSE7869	Kidney tissues (Human)	Minimally cystic tissue	5	Renal cysts of different size	13	Renal development and regeneration, activation of mitogenic, cytokine, complement and angiogenic signaling pathways etc.
Pandey	BMC Syst. Biol	10.1186/1752-0509-5-56	Pkd1 null mice (embryonic kidneys) at E14.5 and E17.5	microarray Illumina Mouse Sentrix 6 version 2 Beadchips	2011	GSE24352	Kidney tissues (Mouse)	Wild type	3	Pkd1−/−	3	Development, metabolism 9 miRNAs were predicted as regulators of differentially expressed genes
Menezes	PLoS Genet	10.1371/journal.pgen.1003053	Pkd1F/F; Cre/Esr1+ mice induced at P5–9, harvested at P11–24	microarray Illumina's MouseRef-8 v1.0 or v2.0 BeadChip	2012	GSE32586	Kidney tissues (Mouse)	Pkd1cko/cko;tamoxifen-Cre −	36	Pkd1cko/cko; tamoxifen-Cre +	34	Metabolic pathways, possibly linked to Hnf4α; gene network architecture changes with age in similar fashion in both mutants and control kidneys
Malas	Renal Physiology	10.1152/ajprenal.00653.2016	KspCreERT2-Pkd1del mice (Induction at P38–40, harvested P126), male	RNA-seq Illumina Hi Seq 2500	2017	ArrayExpress: E-MTAB-5319	Kidney tissues (Mouse)	Wild type, DCVC-induced kidney injury model at 1, 2 and 5 weeks after DCVC	4-5	Pkd1−/−	4	Injury repair process
Kunnen	Biomed. Pharmacother.	10.1016/j.biopha.2018.07.178	Immortalized murine proximal tubular epithelial cells (PTEC; Pkd1−/− and Pkd1 wild type), derived from a Pkd1lox/lox mouse	RNA-seq Illumina HiSeq 2500	2018	ArrayExpress: E-MTAB-6640 E-MTAB-6641	Proximal tubular epithelial cells (Mouse)	Pkd1 wild type with/without fluid shear stress	4	Pkd1−/− with/without fluid shear stress	4	Shear stress alters the same signaling pathways in Pkd1−/− and Pkd1 WT PTECs. Pkd1 gene disruption enhances shear stress regulated gene expression. PI3K-AKT, MAPK, Hippo, calcium, Wnt, and TGF-β signaling
Zhang	J Am Soc Nephrol	10.1681/ASN.2020040511	Pkd2fl/fl; Pax8rtTA; TetO-cre mice,	HiSeq2500 with single-end sequencing, 75-bp read length, and 65-million read depth	2021	GSE149739	Kidney tissues (Mouse)	noncystic controls without gene knockout	3	Pkd2fl/fl	3	Cell cycle, CDK1-dependent progression
	.
