# Supplementary material for: Identification of pathological transcription in autosomal dominant polycystic kidney disease epithelia
Source: Sci Rep. 2021 Jul 23;11:15139. doi: 10.1038/s41598-021-94442-8 (PMC8302622; doi:10.1038/s41598-021-94442-8)
Supplement: Supplementary file 10 — Supplementary Information 10. [file 41598_2021_94442_MOESM10_ESM.xlsx]

## Sheet: Galaxy542-(Normalized_Counts_ch
mIMCD3 RNA-Seq: Mean normalized counts for wild-type, Pkd1-/- and Pkd2-/- cells on the Y-chromosome, confirming male sex for mIMCD3
ENSEMBL_ID	Wt_2	Wt_4	Wt_3	Wt_1	Pkd2_4	Pkd2_2	Pkd2_1	Pkd2_3	Pkd1_4	Pkd1_3	Pkd1_2	Pkd1_1	chromosome	start	stop	strand		Gene_ID
ENSMUSG00000000103.12	0	0	0	0	0	0	0	0	0	0	0	0	chrY	2106014	2170409	-		Zfy2
ENSMUSG00000053211.10	0	0	0	0	0	0	0	0	0	0	0	0	chrY	725127	797409	-		Zfy1
ENSMUSG00000056673.14	1439.11	1679.17	1501.38	1599.25	1597.53	1448.01	1447.98	1420.82	527.849	483.337	562.338	427.518	chrY	897787	956786	+		Kdm5d
ENSMUSG00000068457.14	1866.56	2231.92	2209.23	2143.53	2304.11	2058.76	1933.94	2003.21	670.921	655.471	692.517	568.059	chrY	1096860	1245759	-		Uty
ENSMUSG00000069036.3	0	0	0	0	0	0	0	0	0	0	0	0	chrY	2662470	2663658	-		Sry
ENSMUSG00000069044.6	0	0	0	0	0	0	0	0	0	0	0	0	chrY	1298960	1459782	-		Usp9y
ENSMUSG00000069045.11	3195.14	3895.68	3523.95	3709.16	5220.03	5005.35	4560.82	4888.92	1200.94	1148.53	1213.23	1142.01	chrY	1260770	1286629	-		Ddx3y
ENSMUSG00000069049.11	2909.8	2878.27	2902.66	2928.45	3794.51	3822.26	3784.19	4123.65	1053.53	1082.4	975.014	1047.67	chrY	1010542	1028847	+		Eif2s3y
ENSMUSG00000069053.11	0	0	0	1.05075	0	0	0	0	0	0	0	0	chrY	818648	844224	+		Uba1y
ENSMUSG00000075359.2	9.02264	0	0.901727	0	3.09	4.04472	1.79985	2.8135	7.58715	1.94502	0.885571	0.982801	chrY	10641256	10643107	-		Gm20775
ENSMUSG00000075874.1	0	0	0	0	0	0	0	0	0	0	0	0	chrY	991629	991748	-		n-R5s1
ENSMUSG00000077793.1	0	0	0	0	0	0	0	0	0	0	0	0	chrY	1308272	1308377	-		Gm25565
ENSMUSG00000079806.2	0	0	0	0	0	0	0	0	0	0	0	0	chrY	6680420	6682872	-		Gm21719
ENSMUSG00000091077.3	0	0	0	0	0	0	0	0	0	0	0	0	chrY	9130998	9133924	-		Gm21292
ENSMUSG00000091749.7	0	0	0	0	0	0	0	0	0	0	0	0	chrY	1055763	1058868	-		Tspy-ps
ENSMUSG00000091987.8	0	0	0	0	0	0	0	0	0	0	0	0	chrY	2900988	2912206	+		Gm10352
ENSMUSG00000093335.1	0	0	0	0	0	0	0	0	0	0	0	0	chrY	2446009	2446108	-		Gm22119
ENSMUSG00000093848.2	0	0	0	0	0	0	0	0	0	0	0	0	chrY	21241574	21243910	+		Gm20865
ENSMUSG00000093868.2	0	0	0	0	0	0	0	0	0	0	0	0	chrY	24455056	24457399	+		Gm20809
ENSMUSG00000093883.1	0	0	0	0	0	0	0	0	0	0	0	0	chrY	13465036	13465579	-		Gm21866
ENSMUSG00000093895.7	0	0	0	0	0	0	0	0	0	0	0	0	chrY	40290789	40316903	-		Gm21865
ENSMUSG00000093903.6	0	0	0	0	0	0	0	0	0	0	0	0	chrY	13252441	13378804	+		Gm21454
ENSMUSG00000093918.7	0	0	0	0	0	0	0	0	0	0	0	0	chrY	3294975	3306449	-		Gm21677
ENSMUSG00000093927.2	0	0	0	0	0	0	0	0	0	0	0	0	chrY	5043936	5046265	+		Gm20918
ENSMUSG00000093928.1	0	0	0	0	0	0	0	0	0	0	0	0	chrY	86326016	86326124	-		Gm23863
ENSMUSG00000093946.1	0	0	0	0	0	0	0	0	0	0	0	0	chrY	74749139	74749247	-		Gm22832
ENSMUSG00000093950.2	0	0	0	0	0	0	0	0	0	0	0	0	chrY	62462503	62464845	-		Gm20823
ENSMUSG00000093987.7	0	0	0	0	0	0	0	0	0	0	0	0	chrY	3367146	3410167	-		Gm21704
ENSMUSG00000093993.7	0	0	0	0	0	0	0	0	0	0	0	0	chrY	65377689	65403917	+		Gm20736
ENSMUSG00000094052.2	0	0	0	0	0	0	0	0	0	0	0	0	chrY	70271305	70273642	-		Gm21118
ENSMUSG00000094064.2	0	0	0	0	0	0	0	0	0	0	0	0	chrY	33635669	33636197	-		Gm21626
ENSMUSG00000094071.2	0	0	0	0	0	0	0	0	0	0	0	0	chrY	41619625	41644054	-		Gm21729
ENSMUSG00000094081.2	0	0	0	0	0	0	0	0	0	0	0	0	chrY	7632773	7638489	-		Gm20826
ENSMUSG00000094135.1	0	0	0	0	0	0	0	0	0	0	0	0	chrY	12688109	12690064	+		Gm21379
ENSMUSG00000094161.1	0	0	0	0	0	0	0	0	0	0	0	0	chrY	17845723	17846266	-		Gm21904
ENSMUSG00000094170.1	0	0	0	0	0	0	0	0	0	0	0	0	chrY	47669241	47691098	-		Gm21170
ENSMUSG00000094181.7	0	0	0	0	0	0	0	0	0	0	0	0	chrY	44232122	44264444	-		Gm21739
ENSMUSG00000094217.2	0	0	0	0	0	0	0	0	0	0	0	0	chrY	60457471	60481481	-		Gm20794
ENSMUSG00000094227.1	0	0	0	0	0	0	0	0	0	0	0	0	chrY	13941737	13942280	+		Gm21767
ENSMUSG00000094232.2	0	0	0	0	0	0	0	0	0	0	0	0	chrY	30905986	30906514	-		Gm21539
ENSMUSG00000094294.2	0	0	0	0	0	0	0	0	0	0	0	0	chrY	21164569	21166905	+		Gm20909
ENSMUSG00000094325.7	0	0	0	0	0	0	0	0	0	0	0	0	chrY	17874740	17967603	+		Gm20831
ENSMUSG00000094346.1	0	0	0	0	0	0	0	0	0	0	0	0	chrY	6237452	6237995	-		Gm21746
ENSMUSG00000094354.1	0	0	0	0	0	0	0	0	0	0	0	0	chrY	40380440	40381523	-		Gm21882
ENSMUSG00000094399.7	0	0	0	0	0	0	0	0	0	0	0	0	chrY	87116820	87142917	+		Gm21477
ENSMUSG00000094404.1	0	0	0	0	0	0	0	0	0	0	0	0	chrY	76378661	76379744	+		Gm21776
ENSMUSG00000094444.2	0	0	0	0	0	0	0	0	0	0	0	0	chrY	31735962	31736490	-		Gm21562
ENSMUSG00000094454.1	0	0	0	0	0	0	0	0	0	0	0	0	chrY	83812587	83812695	-		Gm22624
ENSMUSG00000094484.2	0	0	0	0	0	0	0	0	0	0	0	0	chrY	7165067	7169293	-		Gm21244
ENSMUSG00000094507.1	0	0	0	0	0	0	0	0	0	0	0	0	chrY	74623895	74624978	+		Gm21913
ENSMUSG00000094511.7	0	0	0	0	0	0	0	0	0	0	0	0	chrY	3326749	3345329	-		Gm21693
ENSMUSG00000094529.2	0	0	0	0	0	0	0	0	0	0	0	0	chrY	32380224	32404629	+		Gm21744
ENSMUSG00000094556.2	0	0	0	0	0	0	0	0	0	0	0	0	chrY	9781803	9784197	+		Gm20821
ENSMUSG00000094570.7	0	0	0	0	0	0	0	0	0	0	0	0	chrY	55213719	55239871	+		Gm20931
ENSMUSG00000094575.2	0	0	0	0	0	0	0	0	0	0	0	0	chrY	37957810	37960145	+		Gm20738
ENSMUSG00000094616.7	0	0	0	0	0	0	0	0	0	0	0	0	chrY	70441881	70468158	+		Gm20888
ENSMUSG00000094623.2	0	0	0	0	0	0	0	0	0	0	0	0	chrY	31373416	31397818	+		Gm21737
ENSMUSG00000094647.7	0	0	0	0	0	0	0	0	0	0	0	0	chrY	77692807	77719038	+		Gm21650
ENSMUSG00000094654.1	0	0	0	0	0	0	0	0	0	0	0	0	chrY	74910854	74910962	-		Gm25359
ENSMUSG00000094658.7	0	0	0	0	0	0	0	0	0	0	0	0	chrY	2830679	2841854	+		Rbmy
ENSMUSG00000094660.2	0	0	0	0	0	0	0	0	0	0	0	0	chrY	84562571	84564907	-		Gm21394
ENSMUSG00000094679.2	0	0	0	0	0	0	0	0	0	0	0	0	chrY	9199823	9202190	-		Gm21721
ENSMUSG00000094699.2	0	0	0	0	0	0	0	0	0	0	0	0	chrY	69380244	69383755	+		Gm28637
ENSMUSG00000094729.2	0	0	0	0	0	0	0	0	0	0	0	0	chrY	53415952	53418291	-		Gm20747
ENSMUSG00000094739.2	0	0	0	0	0	0	0	0	0	0	0	0	chrY	78835720	78838056	-		Gm20806
ENSMUSG00000094746.7	0	0	0	0	0	0	0	0	0	0	0	0	chrY	79319564	79345707	+		Gm20916
ENSMUSG00000094773.2	0	0	0	0	0	0	0	0	0	0	0	0	chrY	9344835	9347184	-		Gm21812
ENSMUSG00000094782.7	0	0	0	0	0	0	0	0	0	0	0	0	chrY	47450959	47482990	+		Gm21256
ENSMUSG00000094789.7	0	0	0	0	0	0	0	0	0	0	0	0	chrY	31602723	31634756	-		Gm28490
ENSMUSG00000094813.2	0	0	0	0	0	0	0	0	0	0	0	0	chrY	10750003	10752450	-		Gm20777
ENSMUSG00000094821.7	0	0	0	0	0	0	0	0	0	0	0	0	chrY	62190865	62217137	+		Gm21518
ENSMUSG00000094829.2	0	0	0	0	0	0	0	0	0	0	0	0	chrY	16923784	16924282	+		Gm21809
ENSMUSG00000094838.2	0	0	0	0	0	0	0	0	0	0	0	0	chrY	11197023	11199374	-		Gm20828
ENSMUSG00000094867.1	0	0	0	0	0	0	0	0	0	0	0	0	chrY	10616360	10616903	+		Gm21900
ENSMUSG00000094869.1	0	0	0	0	0	0	0	0	0	0	0	0	chrY	29655496	29683370	-		Gm21679
ENSMUSG00000094881.2	0	0	0	0	0	0	0	0	0	0	0	0	chrY	2599098	2599434	+		Gm6026
ENSMUSG00000094911.1	0	0	0	0	0	0	0	0	0	0	0	0	chrY	24795160	24796243	-		Gm21921
ENSMUSG00000094937.1	0	0	0	0	0	0	0	0	0	0	0	0	chrY	85774441	85774549	-		Gm23770
ENSMUSG00000094939.1	0	0	0	0	0	0	0	0	0	0	0	0	chrY	25308277	25309360	-		Gm21773
ENSMUSG00000095011.7	0	0	0	0	0	0	0	0	0	0	0	0	chrY	33511115	33543164	-		Gm20838
ENSMUSG00000095032.2	0	0	0	0	0	0	0	0	0	0	0	0	chrY	10144734	10147183	-		Gm21310
ENSMUSG00000095049.2	0	0	0	0	0	0	0	0	0	0	0	0	chrY	33245017	33271073	+		Gm21756
ENSMUSG00000095103.2	0	0	0	0	0	0	0	0	0	0	0	0	chrY	65043716	65068377	-		Gm21171
ENSMUSG00000095134.2	2.25566	1.1011	4.50863	3.15226	4.11999	2.02236	2.69978	3.75133	4.33551	1.94502	1.77114	3.9312	chrY	90753056	90763485	+		Gm21857
ENSMUSG00000095135.7	0	0	0	0	0	0	0	0	0	0	0	0	chrY	55731755	55757908	+		Gm21858
ENSMUSG00000095141.7	0	0	0	0	0	0	0	0	0	0	0	0	chrY	60241201	60273250	+		Gm28891
ENSMUSG00000095148.2	0	0	0	0	0	0	0	0	0	0	0	0	chrY	6267097	6269548	+		Gm20873
ENSMUSG00000095153.7	0	0	0	0	0	0	0	0	0	0	0	0	chrY	84097278	84123494	+		Gm21095
ENSMUSG00000095172.2	0	0	0	0	0	0	0	0	0	0	0	0	chrY	15882420	15884771	-		Gm20822
ENSMUSG00000095179.2	0	0	0	0	0	0	0	0	0	0	0	0	chrY	77318998	77345251	+		Gm21638
ENSMUSG00000095192.2	0	0	0	0	0	0	0	0	0	0	0	0	chrY	30839756	30840284	-		Gm21529
ENSMUSG00000095242.2	0	0	0	0	0	0	0	0	0	0	0	0	chrY	10322617	10324589	-		Gm20834
ENSMUSG00000095263.7	0	0	0	0	0	0	0	0	0	0	0	0	chrY	32588414	32620443	-		Gm21094
ENSMUSG00000095267.2	0	0	0	0	0	0	0	0	0	0	0	0	chrY	18089115	18091556	+		Ssty1
ENSMUSG00000095302.2	0	0	0	0	0	0	0	0	0	0	0	0	chrY	67045742	67048072	-		Ssty2
ENSMUSG00000095324.2	0	0	0	0	0	0	0	0	0	0	0	0	chrY	8069167	8071507	-		Gm20825
ENSMUSG00000095345.2	0	0	0	0	0	0	0	0	0	0	0	0	chrY	32221118	32221647	+		Gm21821
ENSMUSG00000095353.1	0	0	0	0	0	0	0	0	0	0	0	0	chrY	44980579	44981263	-		Gm21783
ENSMUSG00000095365.3	0	0	0	0	0	0	0	0	0	0	0	0	chrY	17400760	17402715	+		Rbm31y
ENSMUSG00000095366.1	0	0	0	1.05075	0	0	0	0	0	0	0	0	chrY	90754512	90754821	-		Gm21860
ENSMUSG00000095433.2	0	0	0	0	0	0	0	0	0	0	0	0	chrY	40456742	40457270	-		Gm21914
ENSMUSG00000095452.2	1.12783	0	0	0	0	0	0	0	0	0	0	0	chrY	40804913	40807356	+		Gm20795
ENSMUSG00000095462.1	0	0	0	0	0	0	0	0	0	0	0	0	chrY	13348520	13349063	-		Gm21725
ENSMUSG00000095508.2	0	0	0	0	0	0	0	0	0	0	0	0	chrY	12381980	12384008	+		Gm20812
ENSMUSG00000095520.2	0	0	0	0	0	0	0	0	0	0	0	0	chrY	17093872	17095892	+		Gm20877
ENSMUSG00000095553.2	0	0	0	0	0	0	0	0	0	0	0	0	chrY	33140697	33141225	+		Gm21916
ENSMUSG00000095573.2	0	0	0	0	0	0	0	0	0	0	0	0	chrY	2720338	2720674	-		Gm16501
ENSMUSG00000095578.7	0	0	0	0	0	0	0	0	0	0	0	0	chrY	80133778	80159975	+		Gm21760
ENSMUSG00000095602.1	0	0	0	0	0	0	0	0	0	0	0	0	chrY	7405009	7405552	+		Gm21788
ENSMUSG00000095606.7	0	0	0	0	0	0	0	0	0	0	0	0	chrY	52780039	52806254	+		Gm21258
ENSMUSG00000095626.2	0	0	0	0	0	0	0	0	0	0	0	0	chrY	31802209	31802737	-		Gm21572
ENSMUSG00000095634.2	0	0	0	0	0	0	0	0	0	0	0	0	chrY	68537954	68540290	+		Gm20816
ENSMUSG00000095650.2	0	0	0	0	0	0	0	0	0	0	0	0	chrY	85528516	85530908	-		Gm20854
ENSMUSG00000095693.1	0	0	0	0	0	0	0	0	0	0	0	0	chrY	5248358	5249441	-		Gm21820
ENSMUSG00000095705.1	0	0	0	0	0	0	0	0	0	0	0	0	chrY	85414017	85414125	-		Gm24828
ENSMUSG00000095725.2	0	0	0	0	0	0	0	0	0	0	0	0	chrY	40390921	40391449	-		Gm21801
ENSMUSG00000095759.1	0	0	0	0	0	0	0	0	0	0	0	0	chrY	13223385	13223928	-		Gm21828
ENSMUSG00000095769.1	0	0	0	0	0	0	0	0	0	0	0	0	chrY	13132949	13133492	-		Gm21891
ENSMUSG00000095785.2	0	0	0	0	0	0	0	0	0	0	0	0	chrY	65205184	65207527	-		Gm20924
ENSMUSG00000095793.7	0	0	0	0	0	0	0	0	0	0	0	0	chrY	35105683	35131833	-		Gm20855
ENSMUSG00000095807.2	0	0	0	0	0	0	0	0	0	0	0	0	chrY	58573016	58599050	+		Gm21405
ENSMUSG00000095852.7	2.25566	1.1011	0.901727	1.05075	0	0	0	0	0	0	0	0	chrY	2830698	2873492	+		Gm10256
ENSMUSG00000095860.1	0	0	0	0	0	0	0	0	0	0	0	0	chrY	10553452	10553992	+		Gm21775
ENSMUSG00000095867.2	0	0	0	0	0	0	0	0	0	0	0	0	chrY	79148788	79151122	-		Gm20917
ENSMUSG00000095879.1	0	0	0	0	0	0	0	0	0	0	0	0	chrY	18061269	18061812	-		Gm21764
ENSMUSG00000095900.2	0	0	0	0	0	0	0	0	0	0	0	0	chrY	13494025	13496466	+		Gm20773
ENSMUSG00000095927.1	0	0	0	0	0	0	0	0	0	0	0	0	chrY	18654481	18655024	+		Gm21822
ENSMUSG00000095948.7	0	0	0	0	0	0	0	0	0	0	0	0	chrY	3399187	3410167	-		Gm21708
ENSMUSG00000095950.2	0	0	0	0	0	0	0	0	0	0	0	0	chrY	10533608	10536042	-		Gm20737
ENSMUSG00000095968.2	0	0	0	0	0	0	0	0	0	0	0	0	chrY	32283538	32284066	+		Gm21842
ENSMUSG00000095979.7	0	0	0	0	0	0	0	0	0	0	0	0	chrY	49571155	49597425	+		Gm21209
ENSMUSG00000095985.1	0	0	0	0	0	0	0	0	0	0	0	0	chrY	54928996	54929104	-		Gm23052
ENSMUSG00000096016.7	0	0	0	0	0	0	0	0	0	0	0	0	chrY	68268650	68294898	-		Gm20937
ENSMUSG00000096036.2	0	0	0	0	0	0	0	0	0	0	0	0	chrY	5942459	5945031	+		Gm21778
ENSMUSG00000096120.1	0	0	0	0	0	0	0	0	0	0	0	0	chrY	41406497	41407040	+		Gm21800
ENSMUSG00000096122.2	0	0	0	0	0	0	0	0	0	0	0	0	chrY	57531411	57533744	-		Gm21943
ENSMUSG00000096178.7	0	0	0	0	0	0	0	0	0	0	0	0	chrY	90401247	90433263	+		Gm20837
ENSMUSG00000096223.2	0	0	0	0	0	0	0	0	0	0	0	0	chrY	9413517	9416148	-		Gm21874
ENSMUSG00000096268.2	0	0	0	0	0	0	0	0	0	0	0	0	chrY	5725977	5728317	+		Gm20914
ENSMUSG00000096272.2	0	0	0	0	0	0	0	0	0	0	0	0	chrY	32712664	32713192	-		Gm21588
ENSMUSG00000096275.2	0	0	0	0	0	0	0	0	0	0	0	0	chrY	38774933	38799361	-		Gm20901
ENSMUSG00000096332.2	0	0	0	0	0	0	0	0	0	0	0	0	chrY	43952161	43978249	+		Gm21241
ENSMUSG00000096347.2	0	0	0	0	0	0	0	0	0	0	0	0	chrY	59395262	59427276	+		Gm21758
ENSMUSG00000096379.1	0	0	0	0	0	0	0	0	0	0	0	0	chrY	38574608	38575691	-		Gm21732
ENSMUSG00000096438.3	2.25566	1.1011	0.901727	3.15226	3.09	5.05591	0.899926	0.937833	1.08388	0	0.885571	0.982801	chrY	38619782	38620784	+		Gapdh-ps15
ENSMUSG00000096518.2	0	0	0	0	0	0	0	0	0	0	0	0	chrY	54656881	54680980	+		Gm21894
ENSMUSG00000096520.7	4.51132	17.6176	6.31209	4.20301	0	1.01118	0	0.937833	0	2.91752	0.885571	0.982801	chrY	3771672	3783267	+		Gm3376
ENSMUSG00000096523.1	0	0	0	0	0	0	0	0	0	0	0	0	chrY	83675341	83675449	-		Gm25729
ENSMUSG00000096532.2	0	0	0	0	0	0	0	0	0	0	0	0	chrY	33702335	33702863	-		Gm21633
ENSMUSG00000096533.1	0	0	0	0	0	0	0	0	0	0	0	0	chrY	40651453	40651996	-		Gm21852
ENSMUSG00000096538.2	0	0	0	0	0	0	0	0	0	0	0	0	chrY	29351835	29376221	+		Gm21853
ENSMUSG00000096626.7	0	0	0	0	0	0	0	0	0	0	0	0	chrY	58782566	58814597	-		Gm21861
ENSMUSG00000096650.7	0	0	0	0	0	0	0	0	0	0	0	0	chrY	35895327	35921526	-		Gm20896
ENSMUSG00000096666.2	0	0	0	0	0	0	0	0	0	0	0	0	chrY	66739786	66742123	-		Gm20852
ENSMUSG00000096686.2	0	0	0	0	0	0	0	0	0	0	0	0	chrY	6916299	6918282	-		Gm20830
ENSMUSG00000096698.2	0	0	0	0	0	0	0	0	0	0	0	0	chrY	31267476	31268004	+		Gm21780
ENSMUSG00000096706.2	0	0	0	0	0	0	0	0	0	0	0	0	chrY	5656985	5659574	+		Gm21854
ENSMUSG00000096711.2	0	0	0	0	0	0	0	0	0	0	0	0	chrY	32779239	32779767	-		Gm21599
ENSMUSG00000096768.7	218.799	184.984	75.7451	221.709	185.4	122.353	218.682	262.593	95.3813	82.6632	46.0497	86.4865	chrY	90784737	90816464	+		Erdr1
ENSMUSG00000096769.7	0	0	0	0	0	0	0	0	0	0	0	0	chrY	51125219	51151484	+		Gm21117
ENSMUSG00000096777.2	0	0	0	0	0	0	0	0	0	0	0	0	chrY	32159838	32160366	+		Gm21723
ENSMUSG00000096819.1	0	0	0	0	0	0	0	0	0	0	0	0	chrY	17935712	17937330	-		Srsy
ENSMUSG00000096820.2	0	0	0	0	0	0	0	0	0	0	0	0	chrY	13161967	13164408	+		Gm21425
ENSMUSG00000096850.1	0	0	0	0	0	0	0	0	0	0	0	0	chrY	90838868	90839177	-		Gm21748
ENSMUSG00000096875.2	0	0	0	0	0	0	0	0	0	0	0	0	chrY	56502244	56526833	+		Gm21815
ENSMUSG00000096881.2	0	0	0	0	0	0	0	0	0	0	0	0	chrY	67606855	67631468	-		Gm20874
ENSMUSG00000096885.1	0	0	0	0	0	0	0	0	0	0	0	0	chrY	40775222	40775765	-		Gm21797
ENSMUSG00000096898.2	0	0	0	0	0	0	0	0	0	0	0	0	chrY	77960872	77963204	-		Gm20867
ENSMUSG00000096902.7	0	0	0	0	0	0	0	0	0	0	0	0	chrY	72220862	72247118	-		Gm20843
ENSMUSG00000098514.1	0	0	0	0	0	0	0	0	0	0	0	0	chrY	5542751	5542861	+		Gm27663
ENSMUSG00000098868.1	0	0	0	0	0	0	0	0	0	0	0	0	chrY	40684180	40684290	+		Gm27466
ENSMUSG00000098966.1	0	0	0	0	0	0	0	0	0	0	0	0	chrY	20134947	20135057	+		Gm27701
ENSMUSG00000099228.1	0	0	0	0	0	0	0	0	0	0	0	0	chrY	40688737	40688847	+		Gm28018
ENSMUSG00000099335.1	0	0	0	0	0	0	0	0	0	0	0	0	chrY	67721187	67721502	+		Gm29635
ENSMUSG00000099339.1	0	0	0	0	0	0	0	0	0	0	0	0	chrY	47892226	47892922	+		Gm21751
ENSMUSG00000099341.1	0	0	0	0	0	0	0	0	0	0	0	0	chrY	85661765	85672245	-		Gm29090
ENSMUSG00000099346.1	0	0	0	0	0	0	0	0	0	0	0	0	chrY	26508823	26509516	+		Gm20895
ENSMUSG00000099347.1	0	0	0	0	0	0	0	0	0	0	0	0	chrY	30360776	30361472	-		Gm28093
ENSMUSG00000099348.1	0	0	0	0	0	0	0	0	0	0	0	0	chrY	29395247	29395694	+		Gm28132
ENSMUSG00000099350.1	0	0	0	0	0	0	0	0	0	0	0	0	chrY	64368158	64368854	-		Gm29623
ENSMUSG00000099351.1	0	0	0	0	0	0	0	0	0	0	0	0	chrY	38643835	38644450	+		Gm28776
ENSMUSG00000099352.1	0	0	0	0	0	0	0	0	0	0	0	0	chrY	6717539	6718238	-		Gm28920
ENSMUSG00000099355.1	0	0	0	0	0	0	0	0	0	0	0	0	chrY	61808455	61811695	+		Gm29342
ENSMUSG00000099362.1	0	0	0	0	0	0	0	0	0	0	0	0	chrY	85270800	85273114	-		Gm28970
ENSMUSG00000099367.1	0	0	0	0	0	0	0	0	0	0	0	0	chrY	50219468	50219783	-		Gm29512
ENSMUSG00000099368.1	0	0	0	0	0	0	0	0	0	0	0	0	chrY	66338548	66339244	+		Gm21910
ENSMUSG00000099369.1	0	0	0	0	0	0	0	0	0	0	0	0	chrY	71081470	71081785	-		Gm28838
ENSMUSG00000099371.1	0	0	0	0	0	0	0	0	0	0	0	0	chrY	72968031	72968709	-		Gm20848
ENSMUSG00000099372.1	0	0	0	0	0	0	0	0	0	0	0	0	chrY	10151536	10154879	-		Gm28509
ENSMUSG00000099374.1	0	0	0	0	0	0	0	0	0	0	0	0	chrY	82787050	82787743	-		Gm21344
ENSMUSG00000099379.1	0	0	0	0	0	0	0	0	0	0	0	0	chrY	40733741	40736976	-		Gm28993
ENSMUSG00000099380.6	0	0	0	0	0	0	0	0	0	0	0	0	chrY	29558659	29561895	-		Gm28130
ENSMUSG00000099386.1	0	0	0	0	0	0	0	0	0	0	0	0	chrY	64980713	64981407	+		Gm28255
ENSMUSG00000099388.1	0	0	0	0	0	0	0	0	0	0	0	0	chrY	57643571	57646813	+		Gm28966
ENSMUSG00000099390.6	0	0	0	0	0	0	0	0	0	0	0	0	chrY	34963857	34967095	-		Gm29225
ENSMUSG00000099393.6	0	0	0	0	0	0	0	0	0	0	0	0	chrY	61487650	61491872	-		Gm28179
ENSMUSG00000099395.1	0	0	0	0	0	0	0	0	0	0	0	0	chrY	66114134	66117482	+		Gm28138
ENSMUSG00000099399.6	0	0	0	0	0	0	0	0	0	0	0	0	chrY	90665345	90667625	-		Gm28301
ENSMUSG00000099405.1	0	0	0	0	0	0	0	0	0	0	0	0	chrY	2895797	2896626	+		Gm8506
ENSMUSG00000099408.1	0	0	0	0	0	0	0	0	0	0	0	0	chrY	43047509	43050744	-		Gm28311
ENSMUSG00000099409.1	0	0	0	0	0	0	0	0	0	0	0	0	chrY	48944173	48944869	-		Gm28751
ENSMUSG00000099410.1	0	0	0	0	0	0	0	0	0	0	0	0	chrY	5002139	5002836	+		Gm29355
ENSMUSG00000099412.1	0	0	0	0	0	0	0	0	0	0	0	0	chrY	37584336	37584651	+		Gm28223
ENSMUSG00000099415.1	0	0	0	0	0	0	0	0	0	0	0	0	chrY	43842630	43843158	+		Gm29285
ENSMUSG00000099416.1	0	0	0	0	0	0	0	0	0	0	0	0	chrY	77643676	77646914	+		Gm28540
ENSMUSG00000099425.1	0	0	0	0	0	0	0	0	0	0	0	0	chrY	76232644	76258846	+		Gm29573
ENSMUSG00000099426.6	0	0	0	0	0	0	0	0	0	0	0	0	chrY	32754585	32756950	-		Gm28761
ENSMUSG00000099430.1	0	0	0	0	0	0	0	0	0	0	0	0	chrY	27616995	27620343	+		Gm28878
ENSMUSG00000099431.1	0	0	0	0	0	0	0	0	0	0	0	0	chrY	28715705	28717247	-		Gm28985
ENSMUSG00000099434.1	0	0	0	0	0	0	0	0	0	0	0	0	chrY	65723223	65723919	-		Gm20934
ENSMUSG00000099436.1	0	0	0	0	0	0	0	0	0	0	0	0	chrY	88661192	88664536	-		Gm28977
ENSMUSG00000099438.1	0	0	0	0	0	0	0	0	0	0	0	0	chrY	70780705	70781401	-		Gm21808
ENSMUSG00000099439.1	0	0	0	0	0	0	0	0	0	0	0	0	chrY	10084918	10085614	-		Gm29142
ENSMUSG00000099441.1	0	0	0	0	0	0	0	0	0	0	0	0	chrY	49430386	49431001	-		Gm29268
ENSMUSG00000099442.1	0	0	0	0	0	0	0	0	0	0	0	0	chrY	55630824	55634171	-		Gm28352
ENSMUSG00000099445.1	0	0	0	0	0	0	0	0	0	0	0	0	chrY	2597673	2597936	+		Gm28629
ENSMUSG00000099455.1	0	0	0	0	0	0	0	0	0	0	0	0	chrY	3310713	3311614	+		Gm29288
ENSMUSG00000099456.6	0	0	0	0	0	0	0	0	0	0	0	0	chrY	54331573	54334811	+		Gm28293
ENSMUSG00000099457.1	0	0	0	0	0	0	0	0	0	0	0	0	chrY	67405713	67406409	-		Gm21794
ENSMUSG00000099460.1	0	0	0	0	0	0	0	0	0	0	0	0	chrY	38247747	38248443	+		Gm21735
ENSMUSG00000099461.6	0	0	0	0	0	0	0	0	0	0	0	0	chrY	33677626	33679991	-		Gm28521
ENSMUSG00000099462.1	0	0	0	0	0	0	0	0	0	0	0	0	chrY	46603659	46606894	+		Gm28549
ENSMUSG00000099463.6	0	0	0	0	0	0	0	0	0	0	0	0	chrY	34670133	34673374	-		Gm29081
ENSMUSG00000099466.1	0	0	0	0	0	0	0	0	0	0	0	0	chrY	54555612	54556307	-		Gm29304
ENSMUSG00000099477.1	0	0	0	0	0	0	0	0	0	0	0	0	chrY	85558311	85558926	-		Gm28349
ENSMUSG00000099479.1	0	0	0	0	0	0	0	0	0	0	0	0	chrY	78325293	78328635	-		Gm29146
ENSMUSG00000099480.1	0	0	0	0	0	0	0	0	0	0	0	0	chrY	81910689	81913928	+		Gm28124
ENSMUSG00000099482.1	0	0	0	0	0	0	0	0	0	0	0	0	chrY	10756786	10760126	-		Gm28955
ENSMUSG00000099483.1	0	0	0	0	0	0	0	0	0	0	0	0	chrY	84365554	84366250	-		Gm28476
ENSMUSG00000099485.1	0	0	0	0	0	0	0	0	0	0	0	0	chrY	56420275	56429767	+		Gm29221
ENSMUSG00000099487.1	0	0	0	0	0	0	0	0	0	0	0	0	chrY	65272579	65273275	-		Gm21848
ENSMUSG00000099489.1	0	0	0	0	0	0	0	0	0	0	0	0	chrY	38673330	38674023	+		Gm21787
ENSMUSG00000099493.1	0	0	0	0	0	0	0	0	0	0	0	0	chrY	32124403	32125099	-		Gm21753
ENSMUSG00000099494.6	0	0	0	0	0	0	0	0	0	0	0	0	chrY	52497005	52500244	+		Gm28197
ENSMUSG00000099495.1	0	0	0	0	0	0	0	0	0	0	0	0	chrY	73239211	73239904	-		Gm20800
ENSMUSG00000099496.1	0	0	0	0	0	0	0	0	0	0	0	0	chrY	87054716	87057954	+		Gm28365
ENSMUSG00000099497.1	0	0	0	0	0	0	0	0	0	0	0	0	chrY	78323565	78323880	-		Gm29147
ENSMUSG00000099499.1	0	0	0	0	0	0	0	0	0	0	0	0	chrY	75282304	75283000	-		Gm28787
ENSMUSG00000099500.1	0	0	0	0	0	0	0	0	0	0	0	0	chrY	34125908	34126436	+		Gm29531
ENSMUSG00000099501.1	0	0	0	0	0	0	0	0	0	0	0	0	chrY	68131622	68134861	-		Gm29662
ENSMUSG00000099504.1	0	0	0	0	0	0	0	0	0	0	0	0	chrY	36349734	36350430	+		Gm28335
ENSMUSG00000099505.1	0	0	0	0	0	0	0	0	0	0	0	0	chrY	6952406	6952905	+		Gm28442
ENSMUSG00000099506.1	0	0	0	0	0	0	0	0	0	0	0	0	chrY	52905154	52908497	-		Gm28732
ENSMUSG00000099509.1	0	0	0	0	0	0	0	0	0	0	0	0	chrY	54741984	54742680	-		Gm29307
ENSMUSG00000099513.1	0	0	0	0	0	0	0	0	0	0	0	0	chrY	50696017	50696713	-		Gm29119
ENSMUSG00000099514.1	0	0	0	0	0	0	0	0	0	0	0	0	chrY	4531044	4531637	+		Gm28241
ENSMUSG00000099520.1	0	0	0	0	0	0	0	0	0	0	0	0	chrY	63684342	63687582	+		Gm29061
ENSMUSG00000099522.1	0	0	0	0	0	0	0	0	0	0	0	0	chrY	48981167	48981482	-		Gm28752
ENSMUSG00000099523.1	0	0	0	0	0	0	0	0	0	0	0	0	chrY	8943096	8943711	-		Gm28327
ENSMUSG00000099524.1	0	0	0	0	0	0	0	0	0	0	0	0	chrY	86434198	86434894	-		Gm20860
ENSMUSG00000099525.1	0	0	0	0	0	0	0	0	0	0	0	0	chrY	35569481	35570159	+		Gm21872
ENSMUSG00000099526.1	0	0	0	0	0	0	0	0	0	0	0	0	chrY	76923338	76926578	+		Gm29313
ENSMUSG00000099527.1	0	0	0	0	0	0	0	0	0	0	0	0	chrY	56323624	56324320	-		Gm21819
ENSMUSG00000099529.1	0	0	0	0	0	0	0	0	0	0	0	0	chrY	88885910	88886606	-		Gm29390
ENSMUSG00000099530.1	0	0	0	0	0	0	0	0	0	0	0	0	chrY	70271305	70303343	-		Gm29644
ENSMUSG00000099531.1	0	0	0	0	0	0	0	0	0	0	0	0	chrY	71469448	71495632	+		Gm20869
ENSMUSG00000099532.1	0	0	0	0	0	0	0	0	0	0	0	0	chrY	47573713	47576949	+		Gm29098
ENSMUSG00000099535.1	0	0	0	0	0	0	0	0	0	0	0	0	chrY	77780147	77780843	-		Gm28542
ENSMUSG00000099537.6	0	0	0	0	0	0	0	0	0	0	0	0	chrY	28330277	28333513	-		Gm28938
ENSMUSG00000099541.1	0	0	0	0	0	0	0	0	0	0	0	0	chrY	27495725	27521920	-		Gm21488
ENSMUSG00000099542.1	0	0	0	0	0	0	0	0	0	0	0	0	chrY	43141301	43171776	-		Gm28504
ENSMUSG00000099546.1	0	0	0	0	0	0	0	0	0	0	0	0	chrY	83361685	83362381	-		Gm21802
ENSMUSG00000099547.1	0	0	0	0	0	0	0	0	0	0	0	0	chrY	73606861	73607557	-		Gm28678
ENSMUSG00000099548.1	0	0	0	0	0	0	0	0	0	0	0	0	chrY	56438869	56442111	+		Gm29220
ENSMUSG00000099550.6	0	0	0	0	0	0	0	0	0	0	0	0	chrY	70004207	70014899	-		Gm28079
ENSMUSG00000099551.6	0	0	0	0	0	0	0	0	0	0	0	0	chrY	59085107	59087386	-		Gm28072
ENSMUSG00000099554.1	0	0	0	0	0	0	0	0	0	0	0	0	chrY	73826158	73829395	+		Gm28259
ENSMUSG00000099555.1	0	0	0	0	0	0	0	0	0	0	0	0	chrY	69801844	69805081	+		Gm28081
ENSMUSG00000099559.1	0	0	0	0	0	0	0	0	0	0	0	0	chrY	52342719	52346062	+		Gm29063
ENSMUSG00000099565.1	0	0	0	0	0	0	0	0	0	0	0	0	chrY	52383998	52384694	+		Gm28738
ENSMUSG00000099566.1	0	0	0	0	0	0	0	0	0	0	0	0	chrY	8764232	8764931	-		Gm28099
ENSMUSG00000099570.6	0	0	0	0	0	0	0	0	0	0	0	0	chrY	67067280	67077900	-		Gm29000
ENSMUSG00000099572.1	0	0	0	0	0	0	0	0	0	0	0	0	chrY	11681695	11708109	+		Gm28951
ENSMUSG00000099573.1	0	0	0	0	0	0	0	0	0	0	0	0	chrY	26689808	26690504	+		Gm28854
ENSMUSG00000099575.1	0	0	0	0	0	0	0	0	0	0	0	0	chrY	4940855	4941396	-		Gm29350
ENSMUSG00000099585.1	0	0	0	0	0	0	0	0	0	0	0	0	chrY	62839196	62839509	-		Gm29544
ENSMUSG00000099586.1	0	0	0	0	0	0	0	0	0	0	0	0	chrY	37400945	37401560	+		Gm28222
ENSMUSG00000099588.1	0	0	0	0	0	0	0	0	0	0	0	0	chrY	86688654	86689350	-		Gm29298
ENSMUSG00000099589.1	0	0	0	0	0	0	0	0	0	0	0	0	chrY	36025181	36025877	+		Gm21898
ENSMUSG00000099593.1	0	0	0	0	0	0	0	0	0	0	0	0	chrY	47291728	47292256	+		Gm28566
ENSMUSG00000099594.1	0	0	0	0	0	0	0	0	0	0	0	0	chrY	54414822	54415518	-		Gm21740
ENSMUSG00000099595.1	0	0	0	0	0	0	0	0	0	0	0	0	chrY	56941293	56942627	-		Gm29406
ENSMUSG00000099601.1	0	0	0	0	0	0	0	0	0	0	0	0	chrY	37808836	37812183	+		Gm29671
ENSMUSG00000099606.1	0	0	0	0	0	0	0	0	0	0	0	0	chrY	77817040	77817355	-		Gm28537
ENSMUSG00000099607.1	0	0	0	0	0	0	0	0	0	0	0	0	chrY	56084835	56085532	-		Gm28205
ENSMUSG00000099613.1	0	0	0	0	0	0	0	0	0	0	0	0	chrY	51408968	51410551	+		Gm28313
ENSMUSG00000099614.1	0	0	0	0	0	0	0	0	0	0	0	0	chrY	2264256	2278687	+		Uba1y-ps2
ENSMUSG00000099619.6	0	0	0	0	0	0	0	0	0	0	0	0	chrY	90603500	90605864	-		Gm28300
ENSMUSG00000099621.1	0	0	0	0	0	0	0	0	0	0	0	0	chrY	79074244	79074940	-		Gm20919
ENSMUSG00000099626.1	0	0	0	0	0	0	0	0	0	0	0	0	chrY	62278250	62278944	-		Gm28185
ENSMUSG00000099628.1	0	0	0	0	0	0	0	0	0	0	0	0	chrY	41382436	41385771	-		Gm28427
ENSMUSG00000099633.1	0	0	0	0	0	0	0	0	0	0	0	0	chrY	84907472	84910700	+		Gm29071
ENSMUSG00000099636.1	0	0	0	0	0	0	0	0	0	0	0	0	chrY	79257492	79260745	+		Gm28422
ENSMUSG00000099637.1	0	0	0	0	0	0	0	0	0	0	0	0	chrY	52347471	52347786	+		Gm28737
ENSMUSG00000099638.1	0	0	0	0	0	0	0	0	0	0	0	0	chrY	44168123	44171356	-		Gm28279
ENSMUSG00000099641.1	0	0	0	0	0	0	0	0	0	0	0	0	chrY	68435292	68435907	+		Gm29448
ENSMUSG00000099642.1	0	0	0	0	0	0	0	0	0	0	0	0	chrY	85185080	85186662	+		Gm28348
ENSMUSG00000099643.1	0	0	0	0	0	0	0	0	0	0	0	0	chrY	88214303	88217542	+		Gm29162
ENSMUSG00000099645.1	0	0	0	0	0	0	0	0	0	0	0	0	chrY	40905272	40935589	-		Gm20832
ENSMUSG00000099646.1	0	0	0	0	0	0	0	0	0	0	0	0	chrY	77751102	77752125	-		Gm28541
ENSMUSG00000099649.1	0	0	0	0	0	0	0	0	0	0	0	0	chrY	88418291	88419873	+		Gm28406
ENSMUSG00000099650.6	0	0	0	0	0	0	0	0	0	0	0	0	chrY	29156795	29159075	+		Gm28129
ENSMUSG00000099651.1	0	0	0	0	0	0	0	0	0	0	0	0	chrY	34763131	34764675	-		Gm29078
ENSMUSG00000099652.1	0	0	0	0	0	0	0	0	0	0	0	0	chrY	41835326	41835885	+		Gm28833
ENSMUSG00000099653.1	0	0	0	0	0	0	0	0	0	0	0	0	chrY	28871183	28871711	-		Gm28984
ENSMUSG00000099654.6	0	0	0	0	0	0	0	0	0	0	0	0	chrY	53234009	53237249	+		Gm28236
ENSMUSG00000099660.1	0	0	0	0	0	0	0	0	0	0	0	0	chrY	3766451	3767372	+		Gm2316
ENSMUSG00000099661.1	0	0	0	0	0	0	0	0	0	0	0	0	chrY	74557759	74558455	-		Gm28781
ENSMUSG00000099666.6	0	0	0	0	0	0	0	0	0	0	0	0	chrY	50258986	50262223	+		Gm29511
ENSMUSG00000099667.1	0	0	0	0	0	0	0	0	0	0	0	0	chrY	82927737	82928433	-		Gm21901
ENSMUSG00000099668.1	0	0	0	0	0	0	0	0	0	0	0	0	chrY	10658331	10660695	+		Gm29522
ENSMUSG00000099670.1	0	0	0	0	0	0	0	0	0	0	0	0	chrY	79215342	79216038	-		Gm28423
ENSMUSG00000099674.6	0	0	0	0	0	0	0	0	0	0	0	0	chrY	48185736	48188014	+		Gm29166
ENSMUSG00000099675.1	0	0	0	0	0	0	0	0	0	0	0	0	chrY	88177282	88177597	-		Gm28717
ENSMUSG00000099676.1	0	0	0	0	0	0	0	0	0	0	0	0	chrY	10726739	10727118	-		Gm29528
ENSMUSG00000099677.1	0	0	0	0	0	0	0	0	0	0	0	0	chrY	80822757	80823453	-		Gm21722
ENSMUSG00000099679.1	0	0	0	0	0	0	0	0	0	0	0	0	chrY	80785960	80786575	-		Gm28899
ENSMUSG00000099682.1	0	0	0	0	0	0	0	0	0	0	0	0	chrY	54252618	54253315	-		Gm28292
ENSMUSG00000099684.6	0	0	0	0	0	0	0	0	0	0	0	0	chrY	4768839	4794934	-		Gm28356
ENSMUSG00000099685.6	0	0	0	0	0	0	0	0	0	0	0	0	chrY	74032831	74043464	-		Gm29617
ENSMUSG00000099688.1	0	0	0	0	0	0	0	0	0	0	0	0	chrY	9365389	9365498	+		Gm29535
ENSMUSG00000099695.6	0	0	0	0	0	0	0	0	0	0	0	0	chrY	31509422	31512658	-		Gm28488
ENSMUSG00000099699.1	0	0	0	0	0	0	0	0	0	0	0	0	chrY	63164533	63167772	+		Gm29421
ENSMUSG00000099700.1	0	0	0	0	0	0	0	0	0	0	0	0	chrY	42770804	42771332	+		Gm29645
ENSMUSG00000099704.1	0	0	0	0	0	0	0	0	0	0	0	0	chrY	70890697	70893937	+		Gm28842
ENSMUSG00000099709.1	0	0	0	0	0	0	0	0	0	0	0	0	chrY	51680530	51681223	-		Gm21396
ENSMUSG00000099712.1	0	0	0	0	0	0	0	0	0	0	0	0	chrY	37364051	37364747	+		Gm29411
ENSMUSG00000099713.1	0	0	0	0	0	0	0	0	0	0	0	0	chrY	49917513	49918209	-		Gm21923
ENSMUSG00000099716.1	0	0	0	0	0	0	0	0	0	0	0	0	chrY	67675332	67685792	+		Gm29082
ENSMUSG00000099721.1	0	0	0	0	0	0	0	0	0	0	0	0	chrY	5998623	5998731	-		Gm28435
ENSMUSG00000099723.1	0	0	0	0	0	0	0	0	0	0	0	0	chrY	40104655	40112547	+		Gm28595
ENSMUSG00000099725.1	0	0	0	0	0	0	0	0	0	0	0	0	chrY	52866443	52867139	-		Gm28734
ENSMUSG00000099726.1	0	0	0	0	0	0	0	0	0	0	0	0	chrY	5391537	5392236	+		Gm29160
ENSMUSG00000099727.1	0	0	0	0	0	0	0	0	0	0	0	0	chrY	27894778	27895393	+		Gm29401
ENSMUSG00000099728.1	0	0	0.901727	0	0	0	0	0	0	0	0	0	chrY	2927357	2928252	+		Gm8510
ENSMUSG00000099730.1	0	0	0	0	0	0	0	0	0	0	0	0	chrY	38102222	38105565	+		Gm28547
ENSMUSG00000099731.1	0	0	0	0	0	0	0	0	0	0	0	0	chrY	72158990	72159686	+		Gm29181
ENSMUSG00000099733.1	0	0	0	0	0	0	0	0	0	0	0	0	chrY	72103390	72104086	-		Gm21880
ENSMUSG00000099734.1	0	0	0	0	0	0	0	0	0	0	0	0	chrY	80220072	80220768	-		Gm28159
ENSMUSG00000099736.1	0	0	0	0	0	0	0	0	0	0	0	0	chrY	83852363	83853059	-		Gm20863
ENSMUSG00000099737.6	0	0	0	0	0	0	0	0	0	0	0	0	chrY	34209369	34211733	+		Gm29655
ENSMUSG00000099738.1	0	0	0	0	0	0	0	0	0	0	0	0	chrY	71779868	71780564	-		Gm28483
ENSMUSG00000099739.1	0	0	0	0	0	0	0	0	0	0	0	0	chrY	62020382	62021078	-		Gm20804
ENSMUSG00000099740.1	0	0	0	0	0	0	0	0	0	0	0	0	chrY	80926994	80953258	+		Gm28897
ENSMUSG00000099742.1	0	0	0	0	0	0	0	0	0	0	0	0	chrY	78545905	78546241	-		Gm29148
ENSMUSG00000099745.1	0	0	0	0	0	0	0	0	0	0	0	0	chrY	52638195	52638810	-		Gm28736
ENSMUSG00000099748.1	0	0	0	0	0	0	0	0	0	0	0	0	chrY	2637210	2647300	-		Uba1y-ps1
ENSMUSG00000099755.1	0	0	0	0	0	0	0	0	0	0	0	0	chrY	67339175	67339871	-		Gm21114
ENSMUSG00000099756.1	0	0	0	0	0	0	0	0	0	0	0	0	chrY	32557995	32558442	-		Gm28763
ENSMUSG00000099761.1	0	0	0	0	0	0	0	0	0	0	0	0	chrY	5617082	5620317	-		Gm29158
ENSMUSG00000099766.1	0	0	0	0	0	0	0	0	0	0	0	0	chrY	5383038	5383152	+		Gm28767
ENSMUSG00000099776.1	0	0	0	0	0	0	0	0	0	0	0	0	chrY	10806573	10808312	+		Gm28954
ENSMUSG00000099777.1	0	0	0	0	0	0	0	0	0	0	0	0	chrY	88260287	88260983	-		Gm21777
ENSMUSG00000099778.1	0	0	0	0	0	0	0	0	0	0	0	0	chrY	65796353	65799698	-		Gm28134
ENSMUSG00000099780.1	0	0	0	0	0	0	0	0	0	0	0	0	chrY	42141554	42144786	+		Gm29537
ENSMUSG00000099782.1	0	0	0	0	0	0	0	0	0	0	0	0	chrY	73669314	73695486	+		Gm20903
ENSMUSG00000099783.1	0	0	0	0	0	0	0	0	0	0	0	0	chrY	63084818	63085433	-		Gm28589
ENSMUSG00000099785.6	0	0	0	0	0	0	0	0	0	0	0	0	chrY	41445821	41448182	+		Gm28425
ENSMUSG00000099786.6	0	0	0	0	0	0	0	0	0	0	0	0	chrY	40367716	40370075	-		Gm29215
ENSMUSG00000099789.6	0	0	0	0	0	0	0	0	0	0	0	0	chrY	47252166	47254445	+		Gm28565
ENSMUSG00000099790.1	0	0	0	0	0	0	0	0	0	0	0	0	chrY	45225739	45228971	+		Gm28457
ENSMUSG00000099791.1	0	0	0	0	0	0	0	0	0	0	0	0	chrY	27924317	27925013	+		Gm20891
ENSMUSG00000099792.1	0	0	0	0	0	0	0	0	0	0	0	0	chrY	78212992	78239189	+		Gm29564
ENSMUSG00000099793.1	0	0	0	0	0	0	0	0	0	0	0	0	chrY	38596216	38599560	+		Gm28775
ENSMUSG00000099799.6	0	0	0	0	0	0	0	0	0	0	0	0	chrY	35458445	35461685	-		Gm28260
ENSMUSG00000099800.1	0	0	0	0	0	0	0	0	0	0	0	0	chrY	7884459	7887694	+		Gm28570
ENSMUSG00000099805.1	0	0	0	0	0	0	0	0	0	0	0	0	chrY	80493026	80493640	-		Gm28161
ENSMUSG00000099806.1	0	0	0	0	0	0	0	0	0	0	0	0	chrY	70847256	70847951	-		Gm28841
ENSMUSG00000099807.1	0	0	0	0	0	0	0	0	0	0	0	0	chrY	38340084	38343323	-		Gm28771
ENSMUSG00000099809.1	3.38349	4.40439	0.901727	0	0	0	0	0	0	0	0	0	chrY	1277312	1277582	-		Gm18665
ENSMUSG00000099814.6	0	0	0	0	0	0	0	0	0	0	0	0	chrY	36495710	36498950	-		Gm28338
ENSMUSG00000099815.1	0	0	0	0	0	0	0	0	0	0	0	0	chrY	6224821	6227191	-		Gm28430
ENSMUSG00000099817.1	0	0	0	0	0	0	0	0	0	0	0	0	chrY	30097199	30097895	-		Gm29317
ENSMUSG00000099818.1	0	0	0	0	0	0	0	0	0	0	0	0	chrY	34457228	34457843	+		Gm29652
ENSMUSG00000099822.6	0	0	0	0	0	0	0	0	0	0	0	0	chrY	36273162	36276400	-		Gm28332
ENSMUSG00000099824.1	0	0	0	0	0	0	0	0	0	0	0	0	chrY	86219343	86222581	+		Gm28218
ENSMUSG00000099828.1	0	0	0	0	0	0	0	0	0	0	0	0	chrY	28184469	28185165	+		Gm28796
ENSMUSG00000099829.1	0	0	0	0	0	0	0	0	0	0	0	0	chrY	66551276	66558067	-		Gm29380
ENSMUSG00000099831.1	0	0	0	0	0	0	0	0	0	0	0	0	chrY	49947200	49947815	-		Gm28683
ENSMUSG00000099832.1	0	0	0	0	0	0	0	0	0	0	0	0	chrY	36935943	36939282	+		Gm29025
ENSMUSG00000099833.1	0	0	0	0	0	0	0	0	0	0	0	0	chrY	42931750	42956150	+		Gm29165
ENSMUSG00000099834.1	0	0	0	0	0	0	0	0	0	0	0	0	chrY	82093810	82094505	-		Gm21728
ENSMUSG00000099836.1	0	0	0	0	0	0	0	0	0	0	0	0	chrY	61224997	61228233	+		Gm29204
ENSMUSG00000099838.1	0	0	0	0	0	0	0	0	0	0	0	0	chrY	3859066	3859672	+		Gm8521
ENSMUSG00000099840.1	0	0	0	0	0	0	0	0	0	0	0	0	chrY	84746684	84772902	+		Gm21409
ENSMUSG00000099841.1	0	0	0	0	0	0	0	0	0	0	0	0	chrY	26653193	26653508	+		Gm28855
ENSMUSG00000099849.1	0	0	0	0	0	0	0	0	0	0	0	0	chrY	42459557	42462795	-		Gm29274
ENSMUSG00000099852.1	0	0	0	0	0	0	0	0	0	0	0	0	chrY	66971122	66971818	-		Gm29002
ENSMUSG00000099855.6	0	0	0	0	0	0	0	0	0	0	0	0	chrY	31290380	31292742	+		Gm28486
ENSMUSG00000099856.1	0	0	0	0	0	0	0	0	0	0	0	0	chrY	87550965	87575691	+		Gm20906
ENSMUSG00000099861.1	0	0	0	0	0	0	0	0	0	0	0	0	chrY	7994832	7997168	-		Gm29049
ENSMUSG00000099862.1	0	0	0	0	0	0	0	0	0	0	0	0	chrY	28414210	28414825	+		Gm28936
ENSMUSG00000099865.1	0	0	0	0	0	0	0	0	0	0	0	0	chrY	61556221	61583931	-		Gm29206
ENSMUSG00000099866.6	0	0	0	0	0	0	0	0	0	0	0	0	chrY	60115079	60117779	+		Gm28889
ENSMUSG00000099867.1	0	0	0	0	0	0	0	0	0	0	0	0	chrY	50984438	50985053	-		Gm29320
ENSMUSG00000099871.1	0	1.1011	0	0	0	0	0	0	0	0	0	0	chrY	90837412	90844040	+		Gm21742
ENSMUSG00000099873.1	0	0	0	0	0	0	0	0	0	0	0	0	chrY	27434898	27435594	+		Gm28452
ENSMUSG00000099876.1	55.2637	39.6395	42.3812	57.7914	40.1699	26.2907	25.1979	29.0728	14.0904	11.6701	15.9403	16.7076	chrY	1048392	1049134	+		Gm29650
ENSMUSG00000099880.1	0	0	0	0	0	0	0	0	0	0	0	0	chrY	30132602	30133130	+		Gm29316
ENSMUSG00000099883.1	0	0	0	0	0	0	0	0	0	0	0	0	chrY	74225844	74226538	-		Gm21784
ENSMUSG00000099888.1	0	0	0	0	0	0	0	0	0	0	0	0	chrY	2325790	2326450	+		Gm29552
ENSMUSG00000099894.1	0	0	0	0	0	0	0	0	0	0	0	0	chrY	81458006	81484087	+		Gm20911
ENSMUSG00000099896.1	0	0	0	0	0	0	0	0	0	0	0	0	chrY	75356341	75359578	+		Gm29278
ENSMUSG00000099897.6	0	0	0	0	0	0	0	0	0	0	0	0	chrY	41417431	41419796	+		Gm28426
ENSMUSG00000099903.1	0	0	0	0	0	0	0	0	0	0	0	0	chrY	48787045	48790285	+		Gm29070
ENSMUSG00000099904.1	0	0	0	0	0	0	0	0	0	0	0	0	chrY	8931763	8931872	+		Gm28270
ENSMUSG00000099910.1	0	0	0	0	0	0	0	0	0	0	0	0	chrY	34420128	34420825	+		Gm29651
ENSMUSG00000099912.1	0	0	0	0	0	0	0	0	0	0	0	0	chrY	87203168	87203864	-		Gm28368
ENSMUSG00000099914.1	0	0	0	0	0	0	0	0	0	0	0	0	chrY	71044485	71045181	-		Gm28837
ENSMUSG00000099915.1	0	0	0	0	0	0	0	0	0	0	0	0	chrY	48527399	48553437	-		Gm21191
ENSMUSG00000099916.6	0	0	0	0	0	0	0	0	0	0	0	0	chrY	51280594	51283833	+		Gm28318
ENSMUSG00000099920.1	0	0	0	0	0	0	0	0	0	0	0	0	chrY	56390151	56390846	-		Gm29223
ENSMUSG00000099921.1	0	0	0	0	0	0	0	0	0	0	0	0	chrY	85305104	85308342	+		Gm28971
ENSMUSG00000099925.1	0	0	0	0	0	0	0	0	0	0	0	0	chrY	83030946	83057301	+		Gm28827
ENSMUSG00000099929.1	0	0	0	0	0	0	0	0	0	0	0	0	chrY	8635533	8636232	-		Gm28098
ENSMUSG00000099935.1	0	0	0	0	0	0	0	0	0	0	0	0	chrY	60682606	60683302	+		Gm21918
ENSMUSG00000099939.1	0	0	0	0	0	0	0	0	0	0	0	0	chrY	8644953	8654329	-		Gm28330
ENSMUSG00000099940.1	0	0	0	0	0	0	0	0	0	0	0	0	chrY	64411146	64414386	+		Gm29265
ENSMUSG00000099942.1	0	0	0	0	0	0	0	0	0	0	0	0	chrY	54111674	54112369	-		Gm28275
ENSMUSG00000099944.1	0	0	0	0	0	0	0	0	0	0	0	0	chrY	75986727	75987423	-		Gm21875
ENSMUSG00000099948.1	0	0	0	0	0	0	0	0	0	0	0	0	chrY	70337926	70338622	-		Gm29424
ENSMUSG00000099953.1	0	0	0	0	0	0	0	0	0	0	0	0	chrY	77567318	77568014	-		Gm28699
ENSMUSG00000099955.1	0	0	0	0	0	0	0	0	0	0	0	0	chrY	27393537	27396874	+		Gm28880
ENSMUSG00000099956.1	0	0	0	0	0	0	0	0	0	0	0	0	chrY	8980000	8980699	-		Gm29365
ENSMUSG00000099962.1	0	0	0	0	0	0	0	0	0	0	0	0	chrY	67154405	67157201	+		Gm28613
ENSMUSG00000099963.6	0	0	0	0	0	0	0	0	0	0	0	0	chrY	35761785	35765015	-		Gm28463
ENSMUSG00000099965.1	0	0	0	0	0	0	0	0	0	0	0	0	chrY	7377151	7377469	-		Gm28399
ENSMUSG00000099967.1	0	0	0	0	0	0	0	0	0	0	0	0	chrY	37082810	37084351	-		Gm28212
ENSMUSG00000099970.1	0	0	0	0	0	0	0	0	0	0	0	0	chrY	3747150	3747731	-		Rhoay-ps2
ENSMUSG00000099972.1	0	0	0	0	0	0	0	0	0	0	0	0	chrY	79958385	79959081	-		Gm21248
ENSMUSG00000099973.1	0	0	0	0	0	0	0	0	0	0	0	0	chrY	2298528	2314624	-		Gm18796
ENSMUSG00000099975.1	0	0	0	0	0	0	0	0	0	0	0	0	chrY	63055180	63055871	-		Gm21617
ENSMUSG00000099976.1	0	0	0	0	0	0	0	0	0	0	0	0	chrY	68023541	68024234	+		Gm20935
ENSMUSG00000099977.6	0	0	0	0	0	0	0	0	0	0	0	0	chrY	43803099	43805379	+		Gm29286
ENSMUSG00000099978.1	0	0	0	0	0	0	0	0	0	0	0	0	chrY	56725601	56726297	-		Gm29407
ENSMUSG00000099982.1	0	0	0	0	0	0	0	0	0	0	0	0	chrY	89391527	89394761	+		Gm28670
ENSMUSG00000099985.1	0	0	0	0	0	0	0	0	0	0	0	0	chrY	51251271	51254613	-		Gm28317
ENSMUSG00000099986.1	0	0	0	0	0	0	0	0	0	0	0	0	chrY	50501513	50502209	-		Gm29120
ENSMUSG00000099990.6	0	0	0	0	0	0	0	0	0	0	0	0	chrY	30943799	30946078	-		Gm29578
ENSMUSG00000099991.1	0	0	0	0	0	0	0	0	0	0	0	0	chrY	68165620	68168964	+		Gm29660
ENSMUSG00000099992.1	0	0	0	0	0	0	0	0	0	0	0	0	chrY	85888949	85889645	-		Gm21435
ENSMUSG00000099993.1	0	0	0	0	0	0	0	0	0	0	0	0	chrY	55043308	55044004	-		Gm20930
ENSMUSG00000099999.1	0	0	0	0	0	0	0	0	0	0	0	0	chrY	35503064	35503760	+		Gm21795
ENSMUSG00000100003.1	0	0	0	0	0	0	0	0	0	0	0	0	chrY	46574764	46577998	+		Gm29646
ENSMUSG00000100008.1	0	0	0	0	0	0	0	0	0	0	0	0	chrY	71592908	71593223	-		Gm28481
ENSMUSG00000100011.1	0	0	0	0	0	0	0	0	0	0	0	0	chrY	45448959	45452192	+		Gm28458
ENSMUSG00000100012.1	0	0	0	0	0	0	0	0	0	0	0	0	chrY	61196076	61199308	+		Gm29207
ENSMUSG00000100015.1	0	0	0	0	0	0	0	0	0	0	0	0	chrY	11465875	11466556	+		Gm28952
ENSMUSG00000100023.1	0	0	0	0	0	0	0	0	0	0	0	0	chrY	48434614	48437850	+		Gm28753
ENSMUSG00000100024.1	0	0	0	0	0	0	0	0	0	0	0	0	chrY	84489102	84489780	-		Gm21782
ENSMUSG00000100028.1	0	0	0	0	0	0	0	0	0	0	0	0	chrY	86725723	86726038	-		Gm29092
ENSMUSG00000100032.1	0	0	0	0	0	0	0	0	0	0	0	0	chrY	68806595	68832728	-		Gm20817
ENSMUSG00000100034.1	0	0	0	0	0	0	0	0	0	0	0	0	chrY	36015724	36019070	+		Gm28469
ENSMUSG00000100035.1	0	0	0	0	0	0	0	0	0	0	0	0	chrY	82382188	82385425	+		Gm29473
ENSMUSG00000100036.1	0	0	0	0	0	0	0	0	0	0	0	0	chrY	89473656	89474348	-		Gm28671
ENSMUSG00000100038.1	0	0	0	0	0	0	0	0	0	0	0	0	chrY	30542566	30543013	+		Gm29580
ENSMUSG00000100043.1	0	0	0	0	0	0	0	0	0	0	0	0	chrY	40367505	40372751	+		Gm29433
ENSMUSG00000100045.1	0	0	0	0	0	0	0	0	0	0	0	0	chrY	53843948	53870150	+		Gm20929
ENSMUSG00000100047.1	0	0	0	0	0	0	0	0	0	0	0	0	chrY	8517394	8517736	+		Gm28141
ENSMUSG00000100048.1	0	0	0	0	0	0	0	0	0	0	0	0	chrY	46970282	46970978	+		Gm28603
ENSMUSG00000100049.1	0	0	0	0	0	0	0	0	0	0	0	0	chrY	9986126	9986276	-		Gm28506
ENSMUSG00000100050.1	0	0	0	0	0	0	0	0	0	0	0	0	chrY	76642269	76642608	-		Gm28121
ENSMUSG00000100051.1	0	0	0	0	0	0	0	0	0	0	0	0	chrY	43451133	43454367	-		Gm28568
ENSMUSG00000100052.1	0	0	0	0	0	0	0	0	0	0	0	0	chrY	55624375	55624945	-		Gm28353
ENSMUSG00000100054.6	0	0	0	0	0	0	0	0	0	0	0	0	chrY	55833463	55836360	+		Gm28202
ENSMUSG00000100055.1	0	0	0	0	0	0	0	0	0	0	0	0	chrY	26750604	26776799	-		Gm20890
ENSMUSG00000100056.1	0	0	0	0	0	0	0	0	0	0	0	0	chrY	5899577	5902813	-		Gm28173
ENSMUSG00000100057.6	0	0	0	0	0	0	0	0	0	0	0	0	chrY	60558017	60560378	-		Gm28690
ENSMUSG00000100061.1	0	0	0	0	0	0	0	0	0	0	0	0	chrY	46727775	46728390	+		Gm29212
ENSMUSG00000100063.1	0	0	0	0	0	0	0	0	0	0	0	0	chrY	77818760	77822104	-		Gm28538
ENSMUSG00000100064.1	0	0	0	0	0	0	0	0	0	0	0	0	chrY	35040386	35041082	+		Gm28339
ENSMUSG00000100066.1	0	0	0	0	0	0	0	0	0	0	0	0	chrY	37430479	37431175	+		Gm21835
ENSMUSG00000100067.1	0	0	0	0	0	0	0	0	0	0	0	0	chrY	88696464	88699701	+		Gm28407
ENSMUSG00000100070.6	0	0	0	0	0	0	0	0	0	0	0	0	chrY	40762504	40764868	-		Gm28994
ENSMUSG00000100072.1	0	0	0	0	0	0	0	0	0	0	0	0	chrY	53125510	53126206	-		Gm21275
ENSMUSG00000100073.1	0	0	0	0	0	0	0	0	0	0	0	0	chrY	57033824	57035409	+		Gm29404
ENSMUSG00000100074.1	0	0	0	0	0	0	0	0	0	0	0	0	chrY	10713101	10713800	-		Gm29524
ENSMUSG00000100076.1	0	0	0	0	0	0	0	0	0	0	0	0	chrY	58404475	58405003	+		Gm20963
ENSMUSG00000100077.1	0	0	0	0	0	0	0	0	0	0	0	0	chrY	64925084	64925780	-		Gm21826
ENSMUSG00000100080.1	0	0	0	0	0	0	0	0	0	0	0	0	chrY	8986691	8990039	-		Gm29364
ENSMUSG00000100082.1	0	0	0	0	0	0	0	0	0	0	0	0	chrY	3950042	3950336	-		Gm28414
ENSMUSG00000100083.6	0	0	0	0	0	0	0	0	0	0	0	0	chrY	58079999	58082699	-		Gm29467
ENSMUSG00000100085.1	0	0	0	0	0	0	0	0	0	0	0	0	chrY	58914726	58915254	-		Gm21413
ENSMUSG00000100086.1	0	0	0	0	0	0	0	0	0	0	0	0	chrY	48594783	48595476	-		Gm21271
ENSMUSG00000100087.1	0	0	0	0	0	0	0	0	0	0	0	0	chrY	9707916	9726230	-		Gm29475
ENSMUSG00000100089.1	0	0	0	0	0	0	0	0	0	0	0	0	chrY	54562410	54565757	-		Gm29305
ENSMUSG00000100091.1	0	0	0	0	0	0	0	0	0	0	0	0	chrY	41243622	41274433	+		Gm28597
ENSMUSG00000100092.1	0	0	0	0	0	0	0	0	0	0	0	0	chrY	83537566	83551484	+		Gm21088
ENSMUSG00000100095.1	0	0	0	0	0	0	0	0	0	0	0	0	chrY	53155090	53155705	-		Gm28234
ENSMUSG00000100097.6	0	0	0	0	0	0	0	0	0	0	0	0	chrY	34148854	34151218	+		Gm28464
ENSMUSG00000100098.1	0	0	0	0	0	0	0	0	0	0	0	0	chrY	51605795	51606491	-		Gm21387
ENSMUSG00000100099.1	0	0	0	0	0	0	0	0	0	0	0	0	chrY	27626233	27626929	+		Gm28879
ENSMUSG00000100103.1	0	0	0	0	0	0	0	0	0	0	0	0	chrY	2397265	2397544	-		Gm29553
ENSMUSG00000100105.1	0	0	0	0	0	0	0	0	0	0	0	0	chrY	9267564	9268263	-		Gm29330
ENSMUSG00000100107.1	0	0	0	0	0	0	0	0	0	0	0	0	chrY	43371321	43372014	+		Gm28567
ENSMUSG00000100109.1	0	0	0	0	0	0	0	0	0	0	0	0	chrY	9230661	9231360	-		Gm29366
ENSMUSG00000100115.1	0	0	0	0	0	0	0	0	0	0	0	0	chrY	74635821	74636680	+		Gm28174
ENSMUSG00000100116.1	0	0	0	0	0	0	0	0	0	0	0	0	chrY	86365730	86366423	-		Gm20861
ENSMUSG00000100117.1	0	0	0	0	0	0	0	0	0	0	0	0	chrY	28994507	28995633	+		Gm28986
ENSMUSG00000100118.1	0	0	0	0	0	0	0	0	0	0	0	0	chrY	50544516	50547755	+		Gm29117
ENSMUSG00000100124.1	0	0	0	0	0	0	0	0	0	0	0	0	chrY	7768202	7768649	+		Gm28575
ENSMUSG00000100125.1	0	0	0	0	0	0	0	0	0	0	0	0	chrY	81545078	81545774	-		Gm28739
ENSMUSG00000100126.1	0	0	0	0	0	0	0	0	0	0	0	0	chrY	65538169	65541407	+		Gm29584
ENSMUSG00000100132.1	0	0	0	0	0	0	0	0	0	0	0	0	chrY	3875524	3875928	-		Gm18177
ENSMUSG00000100136.1	0	0	0	0	0	0	0	0	0	0	0	0	chrY	65939269	65939962	-		Gm20933
ENSMUSG00000100137.1	0	0	0	0	0	0	0	0	0	0	0	0	chrY	4892858	4893402	-		Gm29352
ENSMUSG00000100140.1	0	0	0	0	0	0	0	0	0	0	0	0	chrY	75133733	75136973	+		Gm28789
ENSMUSG00000100142.1	0	0	0	0	0	0	0	0	0	0	0	0	chrY	56018222	56018918	-		Gm21340
ENSMUSG00000100144.6	0	0	0	0	0	0	0	0	0	0	0	0	chrY	56166622	56169519	+		Gm28208
ENSMUSG00000100145.1	0	0	0	0	0	0	0	0	0	0	0	0	chrY	2856973	2857874	+		Gm8502
ENSMUSG00000100148.1	0	0	0	0	0	0	0	0	0	0	0	0	chrY	80388568	80389264	-		Gm28158
ENSMUSG00000100149.1	0	0	0	0	0	0	0	0	0	0	0	0	chrY	77478912	77481137	+		Gm28701
ENSMUSG00000100159.1	0	0	0	0	0	0	0	0	0	0	0	0	chrY	63353281	63353594	-		Gm28808
ENSMUSG00000100161.1	0	0	0	0	0	0	0	0	0	0	0	0	chrY	6974975	6978213	+		Gm28445
ENSMUSG00000100165.1	0	0	0	0	0	0	0	0	0	0	0	0	chrY	64886720	64890470	-		Gm28253
ENSMUSG00000100167.6	0	0	0	0	0	0	0	0	0	0	0	0	chrY	56125272	56128511	+		Gm28207
ENSMUSG00000100171.1	0	0	0	0	0	0	0	0	0	0	0	0	chrY	34561733	34562426	+		Gm21201
ENSMUSG00000100179.1	0	0	0	0	0	0	0	0	0	0	0	0	chrY	74011464	74012158	-		Gm21715
ENSMUSG00000100184.1	0	0	0	0	0	0	0	0	0	0	0	0	chrY	55336977	55337352	-		Gm29558
ENSMUSG00000100187.1	0	0	0	0	0	0	0	0	0	0	0	0	chrY	81395900	81399138	+		Gm29324
ENSMUSG00000100193.1	0	0	0	0	0	0	0	0	0	0	0	0	chrY	34751369	34751984	+		Gm29079
ENSMUSG00000100195.1	0	0	0	0	0	0	0	0	0	0	0	0	chrY	55767559	55768255	-		Gm29244
ENSMUSG00000100196.1	0	0	0	0	0	0	0	0	0	0	0	0	chrY	41375733	41376429	-		Gm20827
ENSMUSG00000100203.1	0	0	0	0	0	0	0	0	0	0	0	0	chrY	38173014	38173710	+		Gm21924
ENSMUSG00000100206.1	0	0	0	0	0	0	0	0	0	0	0	0	chrY	49697223	49700566	-		Gm28681
ENSMUSG00000100207.1	0	0	0	0	0	0	0	0	0	0	0	0	chrY	55943932	55944627	-		Gm28203
ENSMUSG00000100216.1	0	0	0	0	0	0	0	0	0	0	0	0	chrY	68398363	68399059	+		Gm21867
ENSMUSG00000100223.1	0	0	0	0	0	0	0	0	0	0	0	0	chrY	57046537	57047152	-		Gm29403
ENSMUSG00000100226.1	0	0	0	0	0	0	0	0	0	0	0	0	chrY	76060955	76061651	-		Gm20904
ENSMUSG00000100227.6	0	0	0	0	0	0	0	0	0	0	0	0	chrY	54290513	54293753	+		Gm28291
ENSMUSG00000100229.1	0	0	0	0	0	0	0	0	0	0	0	0	chrY	35235338	35236034	+		Gm21896
ENSMUSG00000100231.1	0	0	0	0	0	0	0	0	0	0	0	0	chrY	12273931	12306702	+		Gm29554
ENSMUSG00000100232.6	0	0	0	0	0	0	0	0	0	0	0	0	chrY	51790005	51793245	+		Gm28947
ENSMUSG00000100233.1	0	0	0	0	0	0	0	0	0	0	0	0	chrY	28809171	28828210	-		Gm20811
ENSMUSG00000100238.1	0	0	0	0	0	0	0	0	0	0	0	0	chrY	59796431	59796959	-		Gm21450
ENSMUSG00000100239.1	0	0	0	0	0	0	0	0	0	0	0	0	chrY	8344309	8345010	-		Gm28146
ENSMUSG00000100240.1	0	0	0	0	0	0	0	0	0	0	0	0	chrY	86061771	86087952	+		Gm20820
ENSMUSG00000100242.1	0	0	0	0	0	0	0	0	0	0	0	0	chrY	56091401	56094749	-		Gm28206
ENSMUSG00000100243.1	0	0	0	0	0	0	0	0	0	0	0	0	chrY	87277135	87280371	+		Gm28367
ENSMUSG00000100244.1	0	0	0	0	0	0	0	0	0	0	0	0	chrY	35350342	35351038	+		Gm29279
ENSMUSG00000100245.1	0	0	0	0	0	0	0	0	0	0	0	0	chrY	81203797	81204493	-		Gm21282
ENSMUSG00000100246.1	0	0	0	0	0	0	0	0	0	0	0	0	chrY	89999716	90000411	+		Gm20879
ENSMUSG00000100248.6	0	0	0	0	0	0	0	0	0	0	0	0	chrY	52013769	52017009	+		Gm28950
ENSMUSG00000100251.1	0	0	0	0	0	0	0	0	0	0	0	0	chrY	74078102	74078799	-		Gm29615
ENSMUSG00000100256.1	0	0	0	0	0	0	0	0	0	0	0	0	chrY	45851117	45851645	+		Gm28851
ENSMUSG00000100258.1	0	0	0	0	0	0	0	0	0	0	0	0	chrY	8137438	8138136	-		Gm29045
ENSMUSG00000100260.1	0	0	0	0	0	0	0	0	0	0	0	0	chrY	75568896	75569511	-		Gm28608
ENSMUSG00000100262.1	0	0	0	0	0	0	0	0	0	0	0	0	chrY	7299028	7299475	+		Gm28398
ENSMUSG00000100263.1	0	0	0	0	0	0	0	0	0	0	0	0	chrY	36062047	36062662	+		Gm28468
ENSMUSG00000100264.1	0	0	0	0	0	0	0	0	0	0	0	0	chrY	58980962	58981489	-		Gm21419
ENSMUSG00000100268.1	0	0	0	0	0	0	0	0	0	0	0	0	chrY	82316566	82317262	-		Gm29468
ENSMUSG00000100270.1	0	0	0	0	0	0	0	0	0	0	0	0	chrY	89846230	89846923	+		Gm21803
ENSMUSG00000100271.1	0	0	0	0	0	0	0	0	0	0	0	0	chrY	68464867	68465560	+		Gm21127
ENSMUSG00000100273.1	0	0	0	0	0	0	0	0	0	0	0	0	chrY	10510481	10510860	-		Gm29526
ENSMUSG00000100275.1	0	0	0	0	0	0	0	0	0	0	0	0	chrY	6368873	6369572	-		Gm28915
ENSMUSG00000100276.1	0	0	0	0	0	0	0	0	0	0	0	0	chrY	74329959	74330574	-		Gm29618
ENSMUSG00000100278.1	0	0	0	0	0	0	0	0	0	0	0	0	chrY	70089893	70093132	+		Gm28082
ENSMUSG00000100283.1	0	0	0	0	0	0	0	0	0	0	0	0	chrY	36905313	36906009	+		Gm29024
ENSMUSG00000100284.1	0	0	0	0	0	0	0	0	0	0	0	0	chrY	83617439	83618135	-		Gm29239
ENSMUSG00000100285.1	0	0	0	0	0	0	0	0	0	0	0	0	chrY	3383122	3384035	-		Gm21147
ENSMUSG00000100286.1	0	0	0	0	0	0	0	0	0	0	0	0	chrY	80536405	80539754	-		Gm28696
ENSMUSG00000100288.1	0	0	0	0	0	0	0	0	0	0	0	0	chrY	85631292	85633606	-		Gm28345
ENSMUSG00000100289.1	0	0	0	0	0	0	0	0	0	0	0	0	chrY	6576814	6577051	-		Gm28917
ENSMUSG00000100292.1	0	0	0	0	0	0	0	0	0	0	0	0	chrY	6198426	6201677	-		Gm29198
ENSMUSG00000100295.1	0	0	0	0	0	0	0	0	0	0	0	0	chrY	57273549	57274243	-		Gm28165
ENSMUSG00000100298.1	0	0	0	0	0	0	0	0	0	0	0	0	chrY	82110702	82112245	+		Gm28126
ENSMUSG00000100299.1	0	0	0	0	0	0	0	0	0	0	0	0	chrY	35834411	35835107	+		Gm28584
ENSMUSG00000100300.1	0	0	0	0	0	0	0	0	0	0	0	0	chrY	4227579	4239057	+		Gm28191
ENSMUSG00000100307.1	0	0	0	0	0	0	0	0	0	0	0	0	chrY	62717007	62741658	+		Gm29546
ENSMUSG00000100308.1	0	0	0	0	0	0	0	0	0	0	0	0	chrY	68951289	68951983	+		Gm29410
ENSMUSG00000100311.6	0	0	0	0	0	0	0	0	0	0	0	0	chrY	30881301	30883666	-		Gm29581
ENSMUSG00000100312.1	0	0	0	0	0	0	0	0	0	0	0	0	chrY	8092143	8102756	-		Gm29048
ENSMUSG00000100316.1	0	0	0	0	0	0	0	0	0	0	0	0	chrY	36648202	36648898	+		Gm28812
ENSMUSG00000100317.1	0	0	0	0	0	0	0	0	0	0	0	0	chrY	82633906	82634603	-		Gm28224
ENSMUSG00000100321.1	0	0	0	0	0	0	0	0	0	0	0	0	chrY	30676281	30676728	-		Gm29579
ENSMUSG00000100322.6	0	0	0	0	0	0	0	0	0	0	0	0	chrY	64323590	64333679	-		Gm29624
ENSMUSG00000100325.1	0	0	0	0	0	0	0	0	0	0	0	0	chrY	46934837	46935365	-		Gm28604
ENSMUSG00000100326.1	0	0	0	0	0	0	0	0	0	0	0	0	chrY	2076579	2076810	+		Gm28974
ENSMUSG00000100328.6	0	0	0	0	0	0	0	0	0	0	0	0	chrY	78651258	78654053	+		Gm28816
ENSMUSG00000100329.1	0	0	0	0	0	0	0	0	0	0	0	0	chrY	64374712	64378051	-		Gm29622
ENSMUSG00000100330.1	0	0	0	0	0	0	0	0	0	0	0	0	chrY	89656605	89657301	+		Gm28531
ENSMUSG00000100331.1	0	0	0	0	0	0	0	0	0	0	0	0	chrY	50360459	50361155	-		Gm20880
ENSMUSG00000100332.1	0	0	0	0	0	0	0	0	0	0	0	0	chrY	53435827	53437381	+		Gm29250
ENSMUSG00000100333.1	0	0	0	0	0	0	0	0	0	0	0	0	chrY	65502814	65506157	-		Gm28561
ENSMUSG00000100338.2	0	0	0	0	0	0	0	0	0	0	0	0	chrY	50097275	50122131	+		Gm28870
ENSMUSG00000100339.1	0	0	0	0	0	0	0	0	0	0	0	0	chrY	83287883	83288579	-		Gm21864
ENSMUSG00000100343.1	0	0	0	0	0	0	0	0	0	0	0	0	chrY	52456737	52470686	-		Gm20923
ENSMUSG00000100350.1	0	0	0	0	0	0	0	0	0	0	0	0	chrY	86727446	86730781	-		Gm29091
ENSMUSG00000100352.1	0	0	0	0	0	0	0	0	0	0	0	0	chrY	87955241	87958590	-		Gm28104
ENSMUSG00000100353.1	0	0	0	0	0	0	0	0	0	0	0	0	chrY	64784165	64784781	-		Gm28859
ENSMUSG00000100355.1	0	0	0	0	0	0	0	0	0	0	0	0	chrY	87824875	87825571	-		Gm28107
ENSMUSG00000100356.1	0	0	0	0	0	0	0	0	0	0	0	0	chrY	2078595	2085281	+		Gm18797
ENSMUSG00000100359.1	0	0	0	0	0	0	0	0	0	0	0	0	chrY	73034443	73035139	-		Gm21766
ENSMUSG00000100360.1	0	1.1011	0	0	0	0	0	0	0	0	0	0	chrY	3846544	3853545	-		Gm28649
ENSMUSG00000100363.1	0	0	0	0	0	0	0	0	0	0	0	0	chrY	74300199	74300895	-		Gm20805
ENSMUSG00000100365.1	0	0	0	0	0	0	0	0	0	0	0	0	chrY	51212635	51213331	-		Gm29319
ENSMUSG00000100366.1	0	0	0	0	0	0	0	0	0	0	0	0	chrY	78052003	78053545	+		Gm29568
ENSMUSG00000100368.1	0	0	0	0	0	0	0	0	0	0	0	0	chrY	12211888	12212386	+		Gm28656
ENSMUSG00000100369.1	0	0	0	0	0	0	0	0	0	0	0	0	chrY	10626742	10629110	+		Gm29527
ENSMUSG00000100373.6	0	0	0	0	0	0	0	0	0	0	0	0	chrY	66756991	66761183	+		Gm29003
ENSMUSG00000100377.1	0	0	0	0	0	0	0	0	0	0	0	0	chrY	87240114	87240429	-		Gm28369
ENSMUSG00000100379.6	0	0	0	0	0	0	0	0	0	0	0	0	chrY	73337917	73348642	-		Gm28677
ENSMUSG00000100384.1	0	0	0	0	0	0	0	0	0	0	0	0	chrY	31464198	31467669	+		Gm28489
ENSMUSG00000100385.1	0	0	0	0	0	0	0	0	0	0	0	0	chrY	35003852	35004167	+		Gm29227
ENSMUSG00000100388.1	0	0	0	0	0	0	0	0	0	0	0	0	chrY	50770043	50773283	+		Gm29116
ENSMUSG00000100390.1	0	0	0	0	0	0	0	0	0	0	0	0	chrY	50435166	50435859	-		Gm20881
ENSMUSG00000100391.1	0	0	0	0	0	0	0	0	0	0	0	0	chrY	88430977	88431592	-		Gm28978
ENSMUSG00000100399.6	0	0	0	0	0	0	0	0	0	0	0	0	chrY	31538337	31541570	-		Gm28491
ENSMUSG00000100401.6	0	0	0	0	0	0	0	0	0	0	0	0	chrY	53527412	53530651	+		Gm29248
ENSMUSG00000100403.1	0	0	0	0	0	0	0	0	0	0	0	0	chrY	89328772	89329468	-		Gm21838
ENSMUSG00000100404.1	0	0	0	0	0	0	0	0	0	0	0	0	chrY	61526582	61527279	-		Gm21577
ENSMUSG00000100406.1	0	0	0	0	0	0	0	0	0	0	0	0	chrY	76886275	76886590	-		Gm28120
ENSMUSG00000100407.1	0	0	0	0	0	0	0	0	0	0	0	0	chrY	84035191	84038431	+		Gm28472
ENSMUSG00000100408.1	0	0	0	0	0	0	0	0	0	0	0	0	chrY	44454246	44454809	+		Gm28885
ENSMUSG00000100411.1	0	0	0	0	0	0	0	0	0	0	0	0	chrY	49467286	49467982	-		Gm29269
ENSMUSG00000100412.1	0	0	0	0	0	0	0	0	0	0	0	0	chrY	7846293	7846611	-		Gm28572
ENSMUSG00000100413.1	0	0	0	0	0	0	0	0	0	0	0	0	chrY	27692627	27693323	+		Gm21506
ENSMUSG00000100415.6	0	0	0	0	0	0	0	0	0	0	0	0	chrY	30613152	30616388	-		Gm28089
ENSMUSG00000100421.1	0	0	0	0	0	0	0	0	0	0	0	0	chrY	8247645	8257801	-		Gm29044
ENSMUSG00000100422.1	0	0	0	0	0	0	0	0	0	0	0	0	chrY	34999097	35002441	+		Gm29226
ENSMUSG00000100423.1	0	0	0	0	0	0	0	0	0	0	0	0	chrY	48405689	48408921	+		Gm28754
ENSMUSG00000100424.1	0	0	0	0	0	0	0	0	0	0	0	0	chrY	54819757	54820616	+		Gm29557
ENSMUSG00000100425.1	0	0	0	0	0	0	0	0	0	0	0	0	chrY	59517689	59520925	+		Gm29131
ENSMUSG00000100428.1	0	0	0	0	0	0	0	0	0	0	0	0	chrY	37681819	37706635	-		Gm29413
ENSMUSG00000100433.1	0	0	0	0	0	0	0	0	0	0	0	0	chrY	78101504	78102200	-		Gm21198
ENSMUSG00000100438.1	0	0	0	0	0	0	0	0	0	0	0	0	chrY	82162736	82163432	-		Gm21825
ENSMUSG00000100440.1	0	0	0	0	0	0	0	0	0	0	0	0	chrY	88302084	88305320	+		Gm28405
ENSMUSG00000100442.1	0	0	0	0	0	0	0	0	0	0	0	0	chrY	71223309	71224005	-		Gm20866
ENSMUSG00000100445.1	0	0	0	0	0	0	0	0	0	0	0	0	chrY	2328879	2329287	+		Gm29550
ENSMUSG00000100446.1	0	0	0	0	0	0	0	0	0	0	0	0	chrY	4586870	4590103	+		Gm28242
ENSMUSG00000100447.1	0	0	0	0	0	0	0	0	0	0	0	0	chrY	66517961	66518276	-		Gm29378
ENSMUSG00000100449.1	0	0	0	0	0	0	0	0	0	0	0	0	chrY	85086651	85087347	-		Gm28757
ENSMUSG00000100452.1	0	0	0	0	0	0	0	0	0	0	0	0	chrY	64116691	64119931	+		Gm29628
ENSMUSG00000100453.1	0	0	0	0	0	0	0	0	0	0	0	0	chrY	7340241	7340940	-		Gm28397
ENSMUSG00000100456.1	0	0	0	0	0	0	0	0	0	0	0	0	chrY	57457145	57459489	-		Gm21868
ENSMUSG00000100460.1	0	0	0	0	0	0	0	0	0	0	0	0	chrY	8357995	8358375	-		Gm28145
ENSMUSG00000100461.1	0	0	0	0	0	0	0	0	0	0	0	0	chrY	51978427	51981771	-		Gm28948
ENSMUSG00000100463.1	0	0	0	0	0	0	0	0	0	0	0	0	chrY	9462448	9477366	-		Gm28848
ENSMUSG00000100464.1	0	0	0	0	0	0	0	0	0	0	0	0	chrY	27179287	27179983	+		Gm21771
ENSMUSG00000100467.1	0	0	0	0	0	0	0	0	0	0	0	0	chrY	30706532	30738561	-		Gm29582
ENSMUSG00000100469.1	0	0	0	0	0	0	0	0	0	0	0	0	chrY	81284979	81285675	-		Gm28895
ENSMUSG00000100472.1	0	0	0	0	0	0	0	0	0	0	0	0	chrY	6454155	6454854	-		Gm28918
ENSMUSG00000100473.1	0	0	0	0	0	0	0	0	0	0	0	0	chrY	28518280	28518973	+		Gm21804
ENSMUSG00000100474.1	0	0	0	0	0	0	0	0	0	0	0	0	chrY	61734377	61735071	-		Gm29614
ENSMUSG00000100477.1	0	0	0	0	0	0	0	0	0	0	0	0	chrY	10019063	10019766	-		Gm28507
ENSMUSG00000100478.1	0	0	0	0	0	0	0	0	0	0	0	0	chrY	67503621	67506965	+		Gm29632
ENSMUSG00000100479.1	0	0	0	0	0	0	0	0	0	0	0	0	chrY	6694077	6694455	-		Gm28921
ENSMUSG00000100485.1	0	0	0	0	0	0	0	0	0	0	0	0	chrY	51852119	51878300	+		Gm20920
ENSMUSG00000100488.1	0	0	0	0	0	0	0	0	0	0	0	0	chrY	55300022	55300718	-		Gm29559
ENSMUSG00000100489.1	0	0	0	0	0	0	0	0	0	0	0	0	chrY	69736259	69737006	-		Gm28303
ENSMUSG00000100491.1	0	0	0	0	0	0	0	0	0	0	0	0	chrY	8675891	8678256	+		Gm28331
ENSMUSG00000100492.1	0	0	0	0	0	0	0	0	0	0	0	0	chrY	89222066	89225296	+		Gm28672
ENSMUSG00000100494.1	0	0	0	0	0	0	0	0	0	0	0	0	chrY	79406049	79406745	-		Gm29033
ENSMUSG00000100495.1	0	0	0	0	0	0	0	0	0	0	0	0	chrY	27663125	27663740	+		Gm29369
ENSMUSG00000100499.6	0	0	0	0	0	0	0	0	0	0	0	0	chrY	45811679	45814040	+		Gm28460
ENSMUSG00000100500.1	0	0	0	0	0	0	0	0	0	0	0	0	chrY	34468989	34470529	-		Gm29080
ENSMUSG00000100501.1	0	0	0	0	0	0	0	0	0	0	0	0	chrY	58047924	58048452	-		Gm29466
ENSMUSG00000100507.1	0	0	0	0	0	0	0	0	0	0	0	0	chrY	53485377	53486073	-		Gm21906
ENSMUSG00000100508.6	0	0	0	0	0	0	0	0	0	0	0	0	chrY	40494487	40496767	-		Gm28617
ENSMUSG00000100509.1	0	0	0	0	0	0	0	0	0	0	0	0	chrY	33105204	33105900	-		Gm21810
ENSMUSG00000100519.1	0	0	0	0	0	0	0	0	0	0	0	0	chrY	81799289	81799967	-		Gm20801
ENSMUSG00000100520.1	0	0	0	0	0	0	0	0	0	0	0	0	chrY	63747930	63772555	+		Gm20885
ENSMUSG00000100521.1	0	0	0	0	0	0	0	0	0	0	0	0	chrY	64042911	64043526	-		Gm29058
ENSMUSG00000100526.1	0	0	0	0	0	0	0	0	0	0	0	0	chrY	77444922	77448266	-		Gm29309
ENSMUSG00000100531.1	0	0	0	0	0	0	0	0	0	0	0	0	chrY	84257640	84260877	+		Gm28475
ENSMUSG00000100532.1	0	0	0	0	0	0	0	0	0	0	0	0	chrY	82675726	82678966	+		Gm28225
ENSMUSG00000100533.6	0	0	0	0	0	0	0	0	0	0	0	0	chrY	90275223	90277501	+		Gm29504
ENSMUSG00000100535.1	0	0	0	0	0	0	0	0	0	0	0	0	chrY	71692042	71718226	+		Gm20870
ENSMUSG00000100537.1	0	0	0	0	0	0	0	0	0	0	0	0	chrY	71629962	71633202	+		Gm28485
ENSMUSG00000100539.1	0	0	0	0	0	0	0	0	0	0	0	0	chrY	57016824	57017520	-		Gm20913
ENSMUSG00000100540.1	0	0	0	0	0	0	0	0	0	0	0	0	chrY	35301253	35301949	+		Gm20799
ENSMUSG00000100541.1	0	0	0	0	0	0	0	0	0	0	0	0	chrY	50182493	50183180	-		Gm28871
ENSMUSG00000100542.1	0	0	0	0	0	0	0	0	0	0	0	0	chrY	8956615	8956981	-		Gm28097
ENSMUSG00000100544.1	0	0	0	0	0	0	0	0	0	0	0	0	chrY	75653225	75656465	+		Gm28606
ENSMUSG00000100547.1	0	0	0	0	0	0	0	0	0	0	0	0	chrY	67264487	67265183	-		Gm28611
ENSMUSG00000100559.1	0	0	0	0	0	0	0	0	0	0	0	0	chrY	61945609	61947950	-		Gm20803
ENSMUSG00000100560.1	0	0	0	0	0	0	0	0	0	0	0	0	chrY	77074032	77074728	-		Gm21180
ENSMUSG00000100564.1	0	0	0	0	0	0	0	0	0	0	0	0	chrY	49658537	49659233	-		Gm28682
ENSMUSG00000100565.6	0	0	0	0	0	0	0	0	0	0	0	0	chrY	30423566	30425930	+		Gm28091
ENSMUSG00000100567.1	0	0	0	0	0	0	0	0	0	0	0	0	chrY	11010495	11011198	-		Gm28958
ENSMUSG00000100569.1	0	0	0	0	0	0	0	0	0	0	0	0	chrY	67112507	67113204	-		Gm28646
ENSMUSG00000100570.6	0	0	0	0	0	0	0	0	0	0	0	0	chrY	27811019	27814255	-		Gm29399
ENSMUSG00000100571.1	0	0	0	0	0	0	0	0	0	0	0	0	chrY	9609196	9609575	-		Gm29474
ENSMUSG00000100574.1	0	0	0	0	0	0	0	0	0	0	0	0	chrY	89636205	89639438	-		Gm28674
ENSMUSG00000100575.1	0	0	0	0	0	0	0	0	0	0	0	0	chrY	61317788	61343815	-		Gm21489
ENSMUSG00000100576.1	0	0	0	0	0	0	0	0	0	0	0	0	chrY	2061233	2061919	-		Gm28975
ENSMUSG00000100578.1	0	0	0	0	0	0	0	0	0	0	0	0	chrY	57343728	57354175	-		Gm28709
ENSMUSG00000100579.6	0	0	0	0	0	0	0	0	0	0	0	0	chrY	60364505	60366868	+		Gm28692
ENSMUSG00000100581.1	0	0	0	0	0	0	0	0	0	0	0	0	chrY	85453820	85454516	-		Gm21785
ENSMUSG00000100582.1	0	0	0	0	0	0	0	0	0	0	0	0	chrY	59047278	59047806	-		Gm21428
ENSMUSG00000100584.6	0	0	0	0	0	0	0	0	0	0	0	0	chrY	52940505	52943743	+		Gm28733
ENSMUSG00000100587.1	0	0	0	0	0	0	0	0	0	0	0	0	chrY	28147892	28148207	+		Gm28797
ENSMUSG00000100588.1	0	0	0	0	0	0	0	0	0	0	0	0	chrY	39158847	39162080	-		Gm29497
ENSMUSG00000100591.1	0	0	0	0	0	0	0	0	0	0	0	0	chrY	81868596	81869292	-		Gm21919
ENSMUSG00000100597.1	0	0	0	0	0	0	0	0	0	0	0	0	chrY	4951399	4951897	-		Gm29349
ENSMUSG00000100598.1	0	0	0	0	0	0	0	0	0	0	0	0	chrY	81831778	81832393	-		Gm28742
ENSMUSG00000100604.1	0	0	0	0	0	0	0	0	0	0	0	0	chrY	73789143	73789455	-		Gm29256
ENSMUSG00000100606.1	0	0	0	0	0	0	0	0	0	0	0	0	chrY	61773100	61776445	-		Gm29612
ENSMUSG00000100607.1	0	0	0	0	0	0	0	0	0	0	0	0	chrY	66519691	66523034	-		Gm29379
ENSMUSG00000100608.1	0	0	0	0	0	0	0	0	0	0	0	0	chrY	89713423	89745532	-		Gm21996
ENSMUSG00000100609.6	0	0	0	0	0	0	0	0	0	0	0	0	chrY	60622324	60625558	-		Gm28687
ENSMUSG00000100610.1	0	0	0	0	0	0	0	0	0	0	0	0	chrY	79694714	79695328	-		Gm29031
ENSMUSG00000100611.1	0	0	0	0	0	0	0	0	0	0	0	0	chrY	46757398	46758091	+		Gm21247
ENSMUSG00000100614.1	0	0	0	0	0	0	0	0	0	0	0	0	chrY	57850476	57853710	-		Gm28963
ENSMUSG00000100619.1	0	0	0	0	0	0	0	0	0	0	0	0	chrY	1946918	1973442	+		Gm8446
ENSMUSG00000100624.1	0	0	0	0	0	0	0	0	0	0	0	0	chrY	69286101	69286798	+		Gm28101
ENSMUSG00000100628.1	0	0	0	0	0	0	0	0	0	0	0	0	chrY	46347583	46348681	-		Gm29648
ENSMUSG00000100634.1	0	0	0	0	0	0	0	0	0	0	0	0	chrY	5793394	5795728	+		Gm28171
ENSMUSG00000100637.1	0	0	0	0	0	0	0	0	0	0	0	0	chrY	88534612	88560905	+		Gm20819
ENSMUSG00000100640.1	0	0	0	0	0	0	0	0	0	0	0	0	chrY	45949659	45974063	+		Gm29073
ENSMUSG00000100641.1	0	0	0	0	0	0	0	0	0	0	0	0	chrY	3905026	3905317	+		Gm28413
ENSMUSG00000100643.1	0	0	0	0	0	0	0	0	0	0	0	0	chrY	76575717	76576410	-		Gm21163
ENSMUSG00000100644.1	0	0	0	0	0	0	0	0	0	0	0	0	chrY	40682045	40682741	+		Gm20793
ENSMUSG00000100645.1	0	0	0	0	0	0	0	0	0	0	0	0	chrY	7722940	7749195	+		Gm28576
ENSMUSG00000100646.1	0	0	0	0	0	0	0	0	0	0	0	0	chrY	48699453	48700068	-		Gm28193
ENSMUSG00000100647.6	0	0	0	0	0	0	0	0	0	0	0	0	chrY	36794109	36797345	-		Gm29027
ENSMUSG00000100649.1	0	0	0	0	0	0	0	0	0	0	0	0	chrY	41338827	41339524	-		Gm28428
ENSMUSG00000100651.1	0	0	0	0	0	0	0	0	0	0	0	0	chrY	36689718	36690165	-		Gm28810
ENSMUSG00000100653.1	0	0	0	0	0	0	0	0	0	0	0	0	chrY	70523215	70523822	-		Gm28238
ENSMUSG00000100655.1	0	0	0	0	0	0	0	0	0	0	0	0	chrY	86869359	86870055	-		Gm21462
ENSMUSG00000100656.1	0	0	0	0	0	0	0	0	1.08388	0	0	0	chrY	3948852	3949713	-		Gm8525
ENSMUSG00000100659.1	0	0	0	0	0	0	0	0	0	0	0	0	chrY	69449054	69449750	-		Gm28636
ENSMUSG00000100661.1	0	0	0	0	0	0	0	0	0	0	0	0	chrY	9552435	9553135	+		Gm29471
ENSMUSG00000100667.1	0	0	0	0	0	0	0	0	0	0	0	0	chrY	61102246	61134259	+		1700040F15Rik
ENSMUSG00000100669.1	0	0	0	0	0	0	0	0	0	0	0	0	chrY	75539702	75540398	-		Gm21111
ENSMUSG00000100673.1	0	0	0	0	0	0	0	0	0	0	0	0	chrY	75801931	75802627	-		Gm29574
ENSMUSG00000100675.1	0	0	0	0	0	0	0	0	0	0	0	0	chrY	75605691	75606030	-		Gm28607
ENSMUSG00000100676.1	0	0	0	0	0	0	0	0	0	0	0	0	chrY	64597859	64598172	-		Gm28860
ENSMUSG00000100677.1	0	0	0	0	0	0	0	0	0	0	0	0	chrY	34486833	34487526	+		Gm21184
ENSMUSG00000100678.1	0	0	0	0	0	0	0	0	0	0	0	0	chrY	53448532	53449147	-		Gm29251
ENSMUSG00000100682.1	0	0	0	0	0	0	0	0	0	0	0	0	chrY	87987923	87994644	-		Gm28103
ENSMUSG00000100683.1	0	0	0	0	0	0	0	0	0	0	0	0	chrY	4311903	4312582	-		Gm28186
ENSMUSG00000100692.1	0	0	0	0	0	0	0	0	0	0	0	0	chrY	70196837	70197533	-		Gm21672
ENSMUSG00000100693.1	0	0	0	0	0	0	0	0	0	0	0	0	chrY	44154606	44157841	-		Gm28278
ENSMUSG00000100694.1	0	0	0	0	0	0	0	0	0	0	0	0	chrY	72271925	72275164	+		Gm29182
ENSMUSG00000100695.1	0	0	0	0	0	0	0	0	0	0	0	0	chrY	87672937	87673252	-		Gm28110
ENSMUSG00000100698.1	0	0	0	0	0	0	0	0	0	0	0	0	chrY	73535534	73536230	-		Gm20902
ENSMUSG00000100699.1	0	0	0	0	0	0	0	0	0	0	0	0	chrY	38605681	38606377	+		Gm21765
ENSMUSG00000100700.1	0	0	0	0	0	0	0	0	0	0	0	0	chrY	2806114	2806692	-		Gm6137
ENSMUSG00000100705.1	0	0	0	0	0	0	0	0	0	0	0	0	chrY	37172529	37173225	+		Gm28227
ENSMUSG00000100708.1	0	0	0	0	0	0	0	0	0	0	0	0	chrY	76761599	76787729	+		Gm21173
ENSMUSG00000100709.6	0	0	0	0	0	0	0	0	0	0	0	0	chrY	32244057	32246421	+		Gm28295
ENSMUSG00000100710.1	0	0	0	0	0	0	0	0	0	0	0	0	chrY	6084519	6085221	+		Gm29197
ENSMUSG00000100712.1	0	0	0	0	0	0	0	0	0	0	0	0	chrY	63642374	63643068	-		Gm28446
ENSMUSG00000100715.6	0	0	0	0	0	0	0	0	0	0	0	0	chrY	59022159	59025399	-		Gm28074
ENSMUSG00000100716.6	0	0	0	0	0	0	0	0	0	0	0	0	chrY	46910029	46912390	-		Gm28550
ENSMUSG00000100718.1	0	0	0	0	0	0	0	0	0	0	0	0	chrY	83993651	83994347	-		Gm21717
ENSMUSG00000100719.1	0	0	0	0	0	0	0	0	0	0	0	0	chrY	38897392	38897918	-		Gm28786
ENSMUSG00000100722.1	0	0	0	0	0	0	0	0	0	0	0	0	chrY	77854093	77857332	+		Gm29569
ENSMUSG00000100723.1	0	0	0	0	0	0	0	0	0	0	0	0	chrY	80239442	80239757	-		Gm28160
ENSMUSG00000100724.1	0	0	0	0	0	0	0	0	0	0	0	0	chrY	57598046	57600691	-		Gm28533
ENSMUSG00000100726.1	0	0	0	0	0	0	0	0	0	0	0	0	chrY	61646745	61672861	+		Gm21497
ENSMUSG00000100730.1	0	0	0	0	0	0	0	0	0	0	0	0	chrY	10930577	10931277	-		Gm20776
ENSMUSG00000100731.1	0	0	0	0	0	0	0	0	0	0	0	0	chrY	10678429	10679128	-		Gm29523
ENSMUSG00000100737.1	0	0	0	0	0	0	0	0	0	0	0	0	chrY	42079730	42080426	-		Gm21774
ENSMUSG00000100739.6	0	0	0	0	0	0	0	0	0	0	0	0	chrY	32181633	32183997	+		Gm28296
ENSMUSG00000100740.1	0	0	0	0	0	0	0	0	0	0	0	0	chrY	83956702	83957317	-		Gm29476
ENSMUSG00000100741.1	0	0	0	0	0	0	0	0	0	0	0	0	chrY	78902313	78903009	-		Gm28814
ENSMUSG00000100742.1	0	0	0	0	0	0	0	0	0	0	0	0	chrY	10885360	10886057	-		Gm28953
ENSMUSG00000100745.1	0	0	0	0	0	0	0	0	0	0	0	0	chrY	34705340	34708688	+		Gm29077
ENSMUSG00000100746.1	0	0	0	0	0	0	0	0	0	0	0	0	chrY	88140407	88141103	-		Gm28716
ENSMUSG00000100749.1	0	0	0	0	0	0	0	0	0	0	0	0	chrY	35644172	35644868	+		Gm20798
ENSMUSG00000100752.1	0	0	0	0	0	0	0	0	0	0	0	0	chrY	9451586	9452286	-		Gm28847
ENSMUSG00000100753.1	0	0	0	0	0	0	0	0	0	0	0	0	chrY	3991192	3991881	-		Gm29435
ENSMUSG00000100756.1	0	0	0	0	0	0	0	0	0	0	0	0	chrY	80463233	80463929	-		Gm21257
ENSMUSG00000100757.1	0	0	0	0	0	0	0	0	0	0	0	0	chrY	61771370	61771683	-		Gm29613
ENSMUSG00000100765.1	0	0	0	0	0	0	0	0	0	0	0	0	chrY	49732438	49735678	+		Gm28684
ENSMUSG00000100771.1	0	0	0	0	0	0	0	0	0	0	0	0	chrY	40566171	40566738	+		Gm28618
ENSMUSG00000100772.1	0	0	0	0	0	0	0	0	0	0	0	0	chrY	57083339	57084035	-		Gm28350
ENSMUSG00000100773.1	0	0	0	0	0	0	0	0	0	0	0	0	chrY	86975960	86976575	-		Gm28366
ENSMUSG00000100778.1	0	0	0	0	0	0	0	0	0	0	0	0	chrY	53729611	53731157	+		Gm28908
ENSMUSG00000100784.1	0	0	0	0	0	0	0	0	0	0	0	0	chrY	79165869	79167412	+		Gm28421
ENSMUSG00000100785.1	0	0	0	0	0	0	0	0	0	0	0	0	chrY	36165502	36166198	+		Gm29333
ENSMUSG00000100787.6	0	0	0	0	0	0	0	0	0	0	0	0	chrY	51495431	51498671	+		Gm28316
ENSMUSG00000100790.6	0	0	0	0	0	0	0	0	0	0	0	0	chrY	33382664	33385900	-		Gm28518
ENSMUSG00000100792.1	0	0	0	0	0	0	0	0	0	0	0	0	chrY	5340176	5340875	+		Gm29161
ENSMUSG00000100797.1	0	0	0	0	0	0	0	0	0	0	0	0	chrY	40843556	40844252	+		Gm28596
ENSMUSG00000100800.1	0	0	0	0	0	0	0	0	0	0	0	0	chrY	10065782	10066481	-		Gm21301
ENSMUSG00000100802.1	0	0	0	0	0	0	0	0	0	0	0	0	chrY	50880163	50880859	-		Gm20889
ENSMUSG00000100803.1	0	0	0	0	0	0	0	0	0	0	0	0	chrY	27112986	27113681	+		Gm28251
ENSMUSG00000100804.1	0	0	0	0	0	0	0	0	0	0	0	0	chrY	8602110	8602724	-		Gm28150
ENSMUSG00000100805.1	0	0	0	0	0	0	0	0	0	0	0	0	chrY	74408374	74411613	+		Gm29108
ENSMUSG00000100806.1	0	0	0	0	0	0	0	0	0	0	0	0	chrY	7464100	7464479	+		Gm28396
ENSMUSG00000100809.1	0	0	0	0	0	0	0	0	0	0	0	0	chrY	67150594	67156992	-		Gm28612
ENSMUSG00000100817.1	0	0	0	0	0	0	0	0	0	0	0	0	chrY	86506172	86509519	-		Gm29302
ENSMUSG00000100818.1	0	0	0	0	0	0	0	0	0	0	0	0	chrY	88804757	88805453	-		Gm21287
ENSMUSG00000100820.1	0	0	0	0	0	0	0	0	0	0	0	0	chrY	51753579	51756918	-		Gm28945
ENSMUSG00000100821.1	0	0	0	0	0	0	0	0	0	0	0	0	chrY	81314498	81315113	-		Gm28894
ENSMUSG00000100822.1	0	0	0	0	0	0	0	0	0	0	0	0	chrY	42487643	42490878	-		Gm29275
ENSMUSG00000100823.1	0	0	0	0	0	0	0	0	0	0	0	0	chrY	77605954	77609301	-		Gm28704
ENSMUSG00000100834.1	0	0	0	0	0	0	0	0	0	0	0	0	chrY	53341561	53342254	-		Gm21285
ENSMUSG00000100835.1	0	0	0	0	0	0	0	0	0	0	0	0	chrY	53744648	53745263	-		Gm28907
ENSMUSG00000100842.1	0	0	0	0	0	0	0	0	0	0	0	0	chrY	1736186	1737414	+		Gm17790
ENSMUSG00000100845.1	0	0	0	0	0	0	0	0	0	0	0	0	chrY	38747647	38748340	+		Gm28770
ENSMUSG00000100848.1	0	0	0	0	0	0	0	0	0	0	0	0	chrY	9244108	9244489	-		Gm29281
ENSMUSG00000100849.1	0	0	0	0	0	0	0	0	0	0	0	0	chrY	78360627	78363865	+		Gm28663
ENSMUSG00000100852.1	0	0	0	0	0	0	0	0	0	0	0	0	chrY	47544771	47548004	+		Gm29056
ENSMUSG00000100853.1	0	0	0	0	0	0	0	0	0	0	0	0	chrY	52903434	52903749	-		Gm28232
ENSMUSG00000100854.1	0	0	0	0	0	0	0	0	0	0	0	0	chrY	86462811	86463426	-		Gm28057
ENSMUSG00000100856.1	0	0	0	0	0	0	0	0	0	0	0	0	chrY	63228426	63254644	+		Gm21627
ENSMUSG00000100858.1	0	0	0	0	0	0	0	0	0	0	0	0	chrY	7353769	7354149	-		Gm28400
ENSMUSG00000100859.6	0	0	0	0	0	0	0	0	0	0	0	0	chrY	28846363	28848727	-		Gm28725
ENSMUSG00000100861.1	0	0	0	0	0	0	0	0	0	0	0	0	chrY	82597289	82597904	-		Gm29382
ENSMUSG00000100864.1	0	0	0	0	0	0	0	0	0	0	0	0	chrY	54185974	54186670	-		Gm21302
ENSMUSG00000100869.1	0	0	0	0	0	0	0	0	0	0	0	0	chrY	72819637	72820330	-		Gm20846
ENSMUSG00000100870.1	0	0	0	0	0	0	0	0	0	0	0	0	chrY	88952365	88953061	-		Gm21720
ENSMUSG00000100871.1	0	0	0	0	0	0	0	0	0	0	0	0	chrY	46872412	46872940	-		Gm29213
ENSMUSG00000100873.1	0	0	0	0	0	0	0	0	0	0	0	0	chrY	27149812	27150427	+		Gm28243
ENSMUSG00000100874.1	0	0	0	0	0	0	0	0	0	0	0	0	chrY	62050033	62050648	-		Gm28598
ENSMUSG00000100875.6	0	0	0	0	0	0	0	0	0	0	0	0	chrY	28908996	28911276	-		Gm28987
ENSMUSG00000100877.1	0	0	0	0	0	0	0	0	0	0	0	0	chrY	2004143	2004819	+		Gm28534
ENSMUSG00000100878.1	0	0	0	0	0	0	0	0	0	0	0	0	chrY	5986814	5987432	+		Gm29196
ENSMUSG00000100879.1	0	0	0	0	0	0	0	0	0	0	0	0	chrY	81875411	81878760	-		Gm28743
ENSMUSG00000100881.1	0	0	0	0	0	0	0	0	0	0	0	0	chrY	84628699	84629395	-		Gm21824
ENSMUSG00000100882.1	0	0	0	0	0	0	0	0	0	0	0	0	chrY	82861332	82862028	-		Gm20849
ENSMUSG00000100883.1	0	0	0	0	0	0	0	0	0	0	0	0	chrY	38414637	38415333	+		Gm28773
ENSMUSG00000100885.1	0	0	0	0	0	0	0	0	0	0	0	0	chrY	68702855	68706197	+		Gm29446
ENSMUSG00000100887.1	0	0	0	0	0	0	0	0	0	0	0	0	chrY	86766061	86769299	+		Gm29297
ENSMUSG00000100888.1	0	0	0	0	0	0	0	0	0	0	0	0	chrY	78064683	78065298	-		Gm29567
ENSMUSG00000100889.1	0	0	0	0	0	0	0	0	0	0	0	0	chrY	56047993	56048607	-		Gm28204
ENSMUSG00000100892.1	0	0	0	0	0	0	0	0	0	0	0	0	chrY	38476060	38502238	-		Gm20897
ENSMUSG00000100896.1	0	0	0	0	0	0	0	0	0	0	0	0	chrY	30310103	30311114	-		Gm28217
ENSMUSG00000100897.1	0	0	0	0	0	0	0	0	0	0	0	0	chrY	67757696	67758392	+		Gm29634
ENSMUSG00000100898.6	0	0	0	0	0	0	0	0	0	0	0	0	chrY	72404731	72415274	-		Gm29178
ENSMUSG00000100900.6	0	0	0	0	0	0	0	0	0	0	0	0	chrY	40431917	40434282	-		Gm28850
ENSMUSG00000100902.1	0	0	0	0	0	0	0	0	0	0	0	0	chrY	75715321	75741549	+		Gm20850
ENSMUSG00000100906.1	0	0	0	0	0	0	0	0	0	0	0	0	chrY	83427708	83428403	-		Gm29238
ENSMUSG00000100907.1	0	0	0	0	0	0	0	0	0	0	0	0	chrY	77215226	77215922	-		Gm29310
ENSMUSG00000100914.1	0	0	0	0	0	0	0	0	0	0	0	0	chrY	50028560	50031800	+		Gm28679
ENSMUSG00000100915.6	0	0	0	0	0	0	0	0	0	0	0	0	chrY	51063066	51066306	+		Gm29321
ENSMUSG00000100919.1	0	0	0	0	0	0	0	0	0	0	0	0	chrY	12019192	12019884	-		Gm28655
ENSMUSG00000100925.1	0	0	0	0	0	0	0	0	0	0	0	0	chrY	80829541	80832885	-		Gm28898
ENSMUSG00000100928.6	0	0	0	0	0	0	0	0	0	0	0	0	chrY	31448705	31451937	+		Gm28487
ENSMUSG00000100930.1	0	0	0	0	0	0	0	0	0	0	0	0	chrY	88266843	88270188	-		Gm28866
ENSMUSG00000100933.1	0	0	0	0	0	0	0	0	0	0	0	0	chrY	8590447	8590556	+		Gm28143
ENSMUSG00000100938.1	0	0	0	0	0	0	0	0	0	0	0	0	chrY	49018253	49021493	+		Gm28726
ENSMUSG00000100939.1	0	0	0	0	0	0	0	0	0	0	0	0	chrY	7253786	7280017	+		Gm28998
ENSMUSG00000100942.1	0	0	0	0	0	0	0	0	0	0	0	0	chrY	65501094	65501409	-		Gm28560
ENSMUSG00000100946.1	0	0	0	0	0	0	0	0	0	0	0	0	chrY	84183655	84184351	-		Gm28473
ENSMUSG00000100947.1	0	0	0	0	0	0	0	0	0	0	0	0	chrY	51939677	51940373	-		Gm28949
ENSMUSG00000100948.1	0	0	0	0	0	0	0	0	0	0	0	0	chrY	7378875	7382220	-		Gm28395
ENSMUSG00000100951.1	0	0	0	0	0	0	0	0	0	0	0	0	chrY	84833329	84834025	-		Gm29339
ENSMUSG00000100952.1	0	0	0	0	0	0	0	0	0	0	0	0	chrY	38067041	38070280	-		Gm28545
ENSMUSG00000100953.6	0	0	0	0	0	0	0	0	0	0	0	0	chrY	43865260	43867624	+		Gm28280
ENSMUSG00000100956.1	0	0	0	0	0	0	0	0	0	0	0	0	chrY	65464100	65464796	-		Gm28558
ENSMUSG00000100957.6	0	0	0	0	0	0	0	0	0	0	0	0	chrY	32523344	32526576	-		Gm28762
ENSMUSG00000100958.1	0	0	0	0	0	0	0	0	0	0	0	0	chrY	4903522	4904050	-		Gm29351
ENSMUSG00000100960.1	0	0	0	0	0	0	0	0	0	0	0	0	chrY	3414420	3415289	-		Gm21156
ENSMUSG00000100961.1	0	0	0	0	0	0	0	0	0	0	0	0	chrY	7415350	7418585	+		Gm28394
ENSMUSG00000100964.1	0	0	0	0	0	0	0	0	0	0	0	0	chrY	90499046	90531645	-		Gm29503
ENSMUSG00000100968.1	0	0	0	0	0	0	0	0	0	0	0	0	chrY	670178	695777	-		Gm2098
ENSMUSG00000100970.1	0	0	0	0	0	0	0	0	0	0	0	0	chrY	49473819	49477161	-		Gm29270
ENSMUSG00000100971.1	0	0	0	0	0	0	0	0	0	0	0	0	chrY	69766528	69769872	-		Gm28824
ENSMUSG00000100972.1	0	0	0	0	0	0	0	0	0	0	0	0	chrY	48856496	48882617	+		Gm28553
ENSMUSG00000100973.1	0	0	0	0	0	0	0	0	0	0	0	0	chrY	86602266	86628474	+		Gm29299
ENSMUSG00000100974.1	0	0	0	0	0	0	0	0	0	0	0	0	chrY	45753297	45753993	-		Gm28459
ENSMUSG00000100976.1	0	0	0	0	0	0	0	0	0	0	0	0	chrY	69670175	69670660	+		Gm29134
ENSMUSG00000100978.1	0	0	0	0	0	0	0	0	0	0	0	0	chrY	81724609	81725302	-		Gm20912
ENSMUSG00000100982.1	0	0	0	0	0	0	0	0	0	0	0	0	chrY	66123575	66124271	+		Gm21837
ENSMUSG00000100983.1	0	0	0	0	0	0	0	0	0	0	0	0	chrY	36875791	36876406	+		Gm29030
ENSMUSG00000100984.1	0	0	0	0	0	0	0	0	0	0	0	0	chrY	4885199	4887558	-		Gm28357
ENSMUSG00000100986.1	0	0	0	0	0	0	0	0	0	0	0	0	chrY	83715086	83715782	-		Gm21741
ENSMUSG00000100988.6	0	0	0	0	0	0	0	0	0	0	0	0	chrY	66158902	66169041	+		Gm28136
ENSMUSG00000100989.1	0	0	0	0	0	0	0	0	0	0	0	0	chrY	46482579	46513022	+		Gm29647
ENSMUSG00000100991.1	0	0	0	0	0	0	0	0	0	0	0	0	chrY	44757979	44758675	-		Gm21856
ENSMUSG00000100993.1	0	0	0	0	0	0	0	0	0	0	0	0	chrY	65789554	65790250	-		Gm21895
ENSMUSG00000100994.1	0	0	0	0	0	0	0	0	0	0	0	0	chrY	82567511	82568207	-		Gm21333
ENSMUSG00000100995.1	0	0	0	0	0	0	0	0	0	0	0	0	chrY	10496819	10497518	-		Gm29525
ENSMUSG00000100996.1	0	0	0	0	0	0	0	0	0	0	0	0	chrY	52291525	52292140	-		Gm29169
ENSMUSG00000100999.1	0	0	0	0	0	0	0	0	0	0	0	0	chrY	78573400	78573856	-		Gm29145
ENSMUSG00000101002.1	0	0	0	0	0	0	0	0	0	0	0	0	chrY	51697440	51698982	+		Gm28944
ENSMUSG00000101003.6	0	0	0	0	0	0	0	0	0	0	0	0	chrY	45874034	45876398	+		Gm28456
ENSMUSG00000101005.1	0	0	0	0	0	0	0	0	0	0	0	0	chrY	59606701	59632768	-		Gm20871
ENSMUSG00000101010.1	0	0	0	0	0	0	0	0	0	0	0	0	chrY	66407336	66408031	+		Gm21889
ENSMUSG00000101016.1	0	0	0	0	0	0	0	0	0	0	0	0	chrY	3804120	3804701	-		Gm2325
ENSMUSG00000101017.1	0	0	0	0	0	0	0	0	0	0	0	0	chrY	78035018	78035714	-		Gm21658
ENSMUSG00000101018.1	0	0	0	0	0	0	0	0	0	0	0	0	chrY	53935334	53936030	-		Gm28910
ENSMUSG00000101019.1	0	0	0	0	0	0	0	0	0	0	0	0	chrY	51710097	51710712	-		Gm28943
ENSMUSG00000101020.1	0	0	0	0	0	0	0	0	0	0	0	0	chrY	76319159	76319879	-		Gm28377
ENSMUSG00000101021.1	0	0	0	0	0	0	0	0	0	0	0	0	chrY	56396950	56400297	-		Gm29222
ENSMUSG00000101022.1	0	0	0	0	0	0	0	0	0	0	0	0	chrY	64858685	64859337	-		Gm20921
ENSMUSG00000101030.1	0	0	0	0	0	0	0	0	0	0	0	0	chrY	3886203	3886566	+		Gm28429
ENSMUSG00000101032.6	0	0	0	0	0	0	0	0	0	0	0	0	chrY	66373889	66378615	+		Gm29377
ENSMUSG00000101036.1	1.12783	0	0	0	0	0	0	0	1.08388	0	1.77114	0	chrY	841782	847750	-		Gm28588
ENSMUSG00000101038.1	0	0	0	0	0	0	0	0	0	0	0	0	chrY	73760572	73761268	-		Gm28272
ENSMUSG00000101040.6	0	0	0	0	0	0	0	0	0	0	0	0	chrY	39411820	39414100	+		Gm29498
ENSMUSG00000101041.1	0	0	0	0	0	0	0	0	0	0	0	0	chrY	5235230	5237553	-		Gm29353
ENSMUSG00000101043.1	0	0	0	0	0	0	0	0	0	0	0	0	chrY	34855791	34856487	+		Gm29075
ENSMUSG00000101044.1	0	0	0	0	0	0	0	0	0	0	0	0	chrY	79178549	79179164	-		Gm28420
ENSMUSG00000101045.1	0	0	0	0	0	0	0	0	0	0	0	0	chrY	56353333	56353948	-		Gm29224
ENSMUSG00000101050.1	0	0	0	0	0	0	0	0	0	0	0	0	chrY	38561062	38564300	-		Gm28774
ENSMUSG00000101052.1	0	0	0	0	0	0	0	0	0	0	0	0	chrY	84591831	84592446	-		Gm28471
ENSMUSG00000101053.1	0	0	0	0	0	0	0	0	0	0	0	0	chrY	8832820	8835169	-		Gm20815
ENSMUSG00000101055.1	0	0	0	0	0	0	0	0	0	0	0	0	chrY	6870144	6870842	-		Gm28443
ENSMUSG00000101056.1	0	0	0	0	0	0	0	0	0	0	0	0	chrY	8911341	8912030	-		Gm28329
ENSMUSG00000101057.1	0	0	0	0	0	0	0	0	0	0	0	0	chrY	63870835	63871150	-		Gm29057
ENSMUSG00000101058.1	0	0	0	0	0	0	0	0	0	0	0	0	chrY	81351338	81352034	-		Gm21829
ENSMUSG00000101059.1	9.02264	1.1011	2.70518	7.35527	4.11999	12.1342	5.39956	1.87567	6.50327	1.94502	2.65671	1.9656	chrY	1268547	1268885	-		Gm4017
ENSMUSG00000101060.1	0	0	0	0	0	0	0	0	0	0	0	0	chrY	78150851	78154091	+		Gm29565
ENSMUSG00000101064.1	0	0	0	0	0	0	0	0	0	0	0	0	chrY	2678943	2689032	+		Gm18798
ENSMUSG00000101066.1	0	0	0	0	0	0	0	0	0	0	0	0	chrY	2825379	2826353	+		Gm8498
ENSMUSG00000101068.1	0	0	0	0	0	0	0	0	0	0	0	0	chrY	84870409	84870724	-		Gm28759
ENSMUSG00000101069.1	0	0	0	0	0	0	0	0	0	0	0	0	chrY	48220015	48220543	+		Gm28194
ENSMUSG00000101070.1	0	0	0	0	0	0	0	0	0	0	0	0	chrY	80529822	80530519	-		Gm28695
ENSMUSG00000101071.1	0	0	0	0	0	0	0	0	0	0	0	0	chrY	76127493	76128186	-		Gm29577
ENSMUSG00000101072.1	0	0	0	0	0	0	0	0	0	0	0	0	chrY	82492957	82493653	-		Gm29470
ENSMUSG00000101080.1	0	0	0	0	0	0	0	0	0	0	0	0	chrY	68898828	68901325	-		Gm28633
ENSMUSG00000101081.1	0	0	0	0	0	0	0	0	0	0	0	0	chrY	6220974	6246362	+		Gm29193
ENSMUSG00000101083.1	0	0	0	0	0	0	0	0	0	0	0	0	chrY	67508373	67508688	+		Gm29631
ENSMUSG00000101090.6	0	0	0	0	0	0	0	0	0	0	0	0	chrY	40638692	40641058	-		Gm28619
ENSMUSG00000101091.1	0	0	0	0	0	0	0	0	0	0	0	0	chrY	35225888	35229236	+		Gm29384
ENSMUSG00000101092.1	0	0	0	0	0	0	0	0	0	0	0	0	chrY	86499616	86500312	-		Gm21796
ENSMUSG00000101094.1	0	0	0	0	0	0	0	0	0	0	0	0	chrY	9377057	9377672	-		Gm29533
ENSMUSG00000101095.1	0	0	0	0	0	0	0	0	0	0	0	0	chrY	9307878	9310243	+		Gm29329
ENSMUSG00000101096.1	0	0	0	0	0	0	0	0	0	0	0	0	chrY	69982863	69983559	-		Gm21524
ENSMUSG00000101098.1	0	0	0	0	0	0	0	0	0	0	0	0	chrY	78761345	78762038	-		Gm20808
ENSMUSG00000101099.6	0	0	0	0	0	0	0	0	0	0	0	0	chrY	33163599	33165961	+		Gm29191
ENSMUSG00000101100.6	0	0	0	0	0	0	0	0	0	0	0	0	chrY	58427108	58429470	+		Gm28326
ENSMUSG00000101103.1	0	0	0	0	0	0	0	0	0	0	0	0	chrY	59831761	59832455	+		Gm21843
ENSMUSG00000101105.1	0	0	0	0	0	0	0	0	0	0	0	0	chrY	26434217	26434913	+		Gm21755
ENSMUSG00000101106.6	0	0	0	0	0	0	0	0	0	0	0	0	chrY	68986604	68997200	+		Gm28819
ENSMUSG00000101107.1	0	0	0	0	0	0	0	0	0	0	0	0	chrY	869708	873309	-		Gm28587
ENSMUSG00000101108.1	0	0	0	0	0	0	0	0	0	0	0	0	chrY	4164027	4164705	-		Gm29038
ENSMUSG00000101109.6	0	0	0	0	0	0	0	0	0	0	0	0	chrY	47314561	47316926	+		Gm28697
ENSMUSG00000101110.1	0	0	0	0	0	0	0	0	0	0	0	0	chrY	60149349	60149876	+		Gm28890
ENSMUSG00000101114.1	0	0	0	0	0	0	0	0	0	0	0	0	chrY	2721835	2722099	-		Gm28628
ENSMUSG00000101115.1	0	0	0	0	0	0	0	0	0	0	0	0	chrY	78356808	78367279	-		Gm28664
ENSMUSG00000101118.1	0	0	0	0	0	0	0	0	0	0	0	0	chrY	79442959	79443274	-		Gm29034
ENSMUSG00000101119.1	0	0	0	0	0	0	0	0	0	0	0	0	chrY	63680535	63691008	-		Gm29060
ENSMUSG00000101120.1	0	0	0	0	0	0	0	0	0	0	0	0	chrY	68707610	68707923	+		Gm29452
ENSMUSG00000101123.1	0	0	0	0	0	0	0	0	0	0	0	0	chrY	12056604	12056983	-		Gm28654
ENSMUSG00000101124.1	0	0	0	0	0	0	0	0	0	0	0	0	chrY	39988286	39988981	-		Gm28371
ENSMUSG00000101125.1	0	0	0	0	0	0	0	0	0	0	0	0	chrY	63901887	63905126	+		Gm29625
ENSMUSG00000101127.1	0	0	0	0	0	0	0	0	0	0	0	0	chrY	35863132	35864155	+		Gm28585
ENSMUSG00000101128.1	0	0	0	0	0	0	0	0	0	0	0	0	chrY	74950642	74951338	-		Gm21869
ENSMUSG00000101131.1	0	0	0	0	0	0	0	0	0	0	0	0	chrY	47856811	47857339	-		Gm29370
ENSMUSG00000101134.1	0	0	0	0	0	0	0	0	0	0	0	0	chrY	71626237	71636635	-		Gm28482
ENSMUSG00000101138.6	0	0	0	0	0	0	0	0	0	0	0	0	chrY	46847640	46850004	-		Gm29210
ENSMUSG00000101139.1	0	0	0	0	0	0	0	0	0	0	0	0	chrY	67818565	67829491	-		Gm29639
ENSMUSG00000101141.1	0	0	0	0	0	1.01118	0	0	0	0	0	0	chrY	3349655	3350532	-		Gm21139
ENSMUSG00000101142.1	0	0	0	0	0	0	0	0	0	0	0	0	chrY	8498821	8499519	-		Gm28142
ENSMUSG00000101143.1	0	0	0	0	0	0	0	0	0	0	0	0	chrY	69092806	69093499	+		Gm21151
ENSMUSG00000101145.1	0	0	0	0	0	0	0	0	0	0	0	0	chrY	3909380	3909557	+		Gm28412
ENSMUSG00000101146.1	0	0	0	0	0	0	0	0	0	0	0	0	chrY	75195855	75222058	+		Gm20814
ENSMUSG00000101147.1	0	0	0	0	0	0	0	0	0	0	0	0	chrY	69017823	69018516	+		Gm20818
ENSMUSG00000101148.1	0	0	0	0	0	0	0	0	0	0	0	0	chrY	55796059	55796374	-		Gm28200
ENSMUSG00000101149.1	0	0	0	0	0	0	0	0	0	0	0	0	chrY	26947543	26948239	+		Gm20892
ENSMUSG00000101150.1	0	0	0	0	0	0	0	0	0	0	0	0	chrY	56803397	56804256	+		Gm29405
ENSMUSG00000101155.6	0	0	0	0	0	0	0	0	0	0	0	0	chrY	57187187	57213362	+		Sly
ENSMUSG00000101157.1	0	0	0	0	0	0	0	0	0	0	0	0	chrY	37233419	37259603	-		Gm20905
ENSMUSG00000101158.1	0	0	0	0	0	0	0	0	0	0	0	0	chrY	28245351	28271512	-		Gm20894
ENSMUSG00000101160.1	0	0	0	0	0	0	0	0	0	0	0	0	chrY	84677586	84680826	+		Gm29338
ENSMUSG00000101161.1	0	0	0	0	0	0	0	0	0	0	0	0	chrY	37100608	37101304	+		Gm21799
ENSMUSG00000101164.6	0	0	0	0	0	0	0	0	0	0	0	0	chrY	67917873	67928301	+		Gm29218
ENSMUSG00000101170.1	0	0	0	0	0	0	0	0	0	0	0	0	chrY	61789648	61815122	-		Gm29343
ENSMUSG00000101177.6	0	0	0	0	0	0	0	0	0	0	0	0	chrY	65744348	65754999	-		Gm29586
ENSMUSG00000101178.1	0	0	0	0	0	0	0	0	0	0	0	0	chrY	53963829	53964144	-		Gm28909
ENSMUSG00000101181.1	0	0	0	0	0	0	0	0	0	0	0	0	chrY	7665544	7666321	+		Vmn2r-ps149
ENSMUSG00000101182.1	0	0	0	0	0	0	0	0	0	0	0	0	chrY	62874898	62885362	-		Gm29209
ENSMUSG00000101184.1	0	0	0	0	0	0	0	0	0	0	0	0	chrY	64944222	64944537	+		Gm28861
ENSMUSG00000101190.6	0	0	0	0	0	0	0	0	0	0	0	0	chrY	54001256	54004153	+		Gm28274
ENSMUSG00000101192.6	0	0	0	0	0	0	0	0	0	0	0	0	chrY	28624714	28627952	-		Gm29122
ENSMUSG00000101193.1	0	0	0	0	0	0	0	0	0	0	0	0	chrY	51021096	51021792	-		Gm21849
ENSMUSG00000101194.1	0	0	0	0	0	0	0	0	0	0	0	0	chrY	78471257	78471953	-		Gm29149
ENSMUSG00000101197.1	0	0	0	0	0	0	0	0	0	0	0	0	chrY	79731520	79732217	-		Gm29032
ENSMUSG00000101198.6	0	0	0	0	0	0	0	0	0	0	0	0	chrY	27355543	27358781	-		Gm29021
ENSMUSG00000101200.1	0	0	0	0	0	0	0	0	0	0	0	0	chrY	48736320	48737018	-		Gm20802
ENSMUSG00000101201.1	0	0	0	0	0	0	0	0	0	0	0	0	chrY	82125941	82126556	-		Gm28125
ENSMUSG00000101202.6	0	0	0	0	0	0	0	0	0	0	0	0	chrY	66761309	66771942	-		Gm28749
ENSMUSG00000101204.6	0	0	0	0	0	0	0	0	0	0	0	0	chrY	49509047	49512286	+		Gm29271
ENSMUSG00000101205.1	0	0	0	0	0	0	0	0	0	0	0	0	chrY	77443199	77443514	-		Gm29308
ENSMUSG00000101207.1	0	0	0	0	0	0	0	0	0	0	0	0	chrY	43076398	43079631	-		Gm28310
ENSMUSG00000101212.1	0	0	0	0	0	0	0	0	0	0	0	0	chrY	5146886	5147582	+		Gm29354
ENSMUSG00000101213.1	0	0	0	0	0	0	0	0	0	0	0	0	chrY	75319248	75319623	-		Gm28788
ENSMUSG00000101215.1	0	0	0	0	0	0	0	0	0	0	0	0	chrY	49695504	49695819	-		Gm28569
ENSMUSG00000101216.1	0	0	0	0	0	0	0	0	0	0	0	0	chrY	68744294	68744990	+		Gm29451
ENSMUSG00000101218.1	0	0	0	0	0	0	0	0	0	0	0	0	chrY	74800196	74803127	+		Gm29416
ENSMUSG00000101221.1	0	0	0	0	0	0	0	0	0	0	0	0	chrY	85814213	85814909	-		Gm21881
ENSMUSG00000101222.1	0	0	0	0	0	0	0	0	0	0	0	0	chrY	51460089	51463433	-		Gm28315
ENSMUSG00000101228.1	0	0	0	0	0	0	0	0	0	0	0	0	chrY	55557647	55558343	-		Gm21330
ENSMUSG00000101229.1	0	0	0	0	0	0	0	0	0	0	0	0	chrY	8144037	8147387	-		Gm29046
ENSMUSG00000101230.1	0	0	0	0	0	0	0	0	0	0	0	0	chrY	85955551	85956247	-		Gm21862
ENSMUSG00000101238.1	0	0	0	0	0	0	0	0	0	0	0	0	chrY	76849180	76849876	-		Gm28123
ENSMUSG00000101239.1	0	0	0	0	0	0	0	0	0	0	0	0	chrY	69764803	69765115	-		Gm28304
ENSMUSG00000101241.1	0	0	0	0	0	0	0	0	0	0	0	0	chrY	87636005	87636701	-		Gm29111
ENSMUSG00000101243.1	0	0	0.901727	0	0	0	0	0	0	0	0	0	chrY	6583545	6615511	+		Gm28919
ENSMUSG00000101244.6	0	0	0	0	0	0	0	0	0	0	0	0	chrY	58717539	58720772	-		Gm29368
ENSMUSG00000101245.1	0	0	0	0	0	0	0	0	0	0	0	0	chrY	57347487	57350727	+		Gm28965
ENSMUSG00000101246.1	0	0	0	0	0	0	0	0	0	0	0	0	chrY	36940687	36941002	+		Gm29026
ENSMUSG00000101247.1	0	0	0	0	0	0	0	0	0	0	0	0	chrY	42975148	42975595	+		Gm29042
ENSMUSG00000101250.1	0	0	0	0	0	0	0	0	0	0	0	0	chrY	87948682	87949376	-		Gm28105
ENSMUSG00000101254.1	0	0	0	0	0	0	0	0	0	0	0	0	chrY	69625823	69626517	-		Gm20932
ENSMUSG00000101255.1	0	0	0	0	0	0	0	0	0	0	0	0	chrY	71364313	71365009	-		Gm21841
ENSMUSG00000101256.1	0	0	0	0	0	0	0	0	0	0	0	0	chrY	66079006	66081905	-		Gm28133
ENSMUSG00000101259.1	0	0	0	0	0	0	0	0	0	0	0	0	chrY	79664874	79665570	-		Gm21242
ENSMUSG00000101260.1	0	0	0	0	0	0	0	0	0	0	0	0	chrY	26404737	26405352	+		Gm28780
ENSMUSG00000101263.1	0	0	0	0	0	0	0	0	0	0	0	0	chrY	50464805	50465420	-		Gm29121
ENSMUSG00000101267.1	0	0	0	0	0	0	0	0	0	0	0	0	chrY	54489115	54489811	-		Gm21912
ENSMUSG00000101271.1	0	0	0	0	0	0	0	0	0	0	0	0	chrY	36313153	36313468	+		Gm28334
ENSMUSG00000101272.1	0	0	0	0	0	0	0	0	0	0	0	0	chrY	39451242	39451740	+		Gm36782
ENSMUSG00000101273.1	0	0	0	0	0	0	0	0	0	0	0	0	chrY	83154639	83154954	-		Gm28831
ENSMUSG00000101276.1	0	0	0	0	0	0	0	0	0	0	0	0	chrY	12175562	12176249	-		Gm28657
ENSMUSG00000101277.1	0	0	0	0	0	0	0	0	0	0	0	0	chrY	72894526	72895204	-		Gm20847
ENSMUSG00000101278.1	0	0	0	0	0	0	0	0	0	0	0	0	chrY	66555039	66558276	+		Gm29381
ENSMUSG00000101282.1	0	0	0	0	0	0	0	0	0	0	0	0	chrY	85665588	85668826	+		Gm28152
ENSMUSG00000101283.1	0	0	0	0	0	0	0	0	0	0	0	0	chrY	77178371	77178986	-		Gm29314
ENSMUSG00000101284.1	0	0	0	0	0	0	0	0	0	0	0	0	chrY	36676979	36678002	+		Gm28811
ENSMUSG00000101285.6	0	0	0	0	0	0	0	0	0	0	0	0	chrY	62128750	62131989	+		Gm28600
ENSMUSG00000101286.1	0	0	0	0	0	0	0	0	0	0	0	0	chrY	82225226	82251419	+		Gm21317
ENSMUSG00000101290.1	0	0	0	0	0	0	0	0	0	0	0	0	chrY	2380663	2381361	-		Gm8480
ENSMUSG00000101291.1	0	0	0	0	0	0	0	0	0	0	0	0	chrY	5934889	5938242	+		Gm29194
ENSMUSG00000101292.1	0	0	0	0	0	0	0	0	0	0	0	0	chrY	39078389	39079082	+		Gm29496
ENSMUSG00000101300.6	0	0	0	0	0	0	0	0	0	0	0	0	chrY	59709921	59712281	-		Gm29130
ENSMUSG00000101302.6	0	0	0	0	0	0	0	0	0	0	0	0	chrY	33411602	33414835	-		Gm28519
ENSMUSG00000101305.1	0	0	0	0	0	0	0	0	0	0	0	0	chrY	29089682	29090168	-		Gm29171
ENSMUSG00000101310.1	0	0	0	0	0	0	0	0	0	0	0	0	chrY	48669766	48670459	-		Gm21281
ENSMUSG00000101311.1	0	0	0	0	0	0	0	0	0	0	0	0	chrY	27103778	27107127	+		Gm28250
ENSMUSG00000101313.1	0	0	0	0	0	0	0	0	0	0	0	0	chrY	67469610	67472849	-		Gm29219
ENSMUSG00000101317.1	0	0	0	0	0	0	0	0	0	0	0	0	chrY	58688585	58691821	-		Gm28284
ENSMUSG00000101318.1	0	0	0	0	0	0	0	0	0	0	0	0	chrY	74366786	74367482	-		Gm29109
ENSMUSG00000101319.1	0	0	0	0	0	0	0	0	0	0	0	0	chrY	11251235	11251608	-		Gm28957
ENSMUSG00000101321.1	0	0	0	0	0	0	0	0	0	0	0	0	chrY	78632525	78657490	-		Gm28817
ENSMUSG00000101323.1	0	0	0	0	0	0	0	0	0	0	0	0	chrY	62537237	62537931	-		Gm21877
ENSMUSG00000101326.6	0	0	0	0	0	0	0	0	0	0	0	0	chrY	62564850	62569079	-		Gm28835
ENSMUSG00000101329.1	0	0	0	0	0	0	0	0	0	0	0	0	chrY	82640489	82643838	-		Gm28226
ENSMUSG00000101331.1	0	0	0	0	0	0	0	0	0	0	0	0	chrY	8381404	8382101	-		Gm28148
ENSMUSG00000101336.1	0	0	0	0	0	0	0	0	0	0	0	0	chrY	71964606	71965059	-		Gm28480
ENSMUSG00000101339.1	0	0	0	0	0	0	0	0	0	0	0	0	chrY	72122522	72122837	+		Gm29180
ENSMUSG00000101340.1	0	0	0	0	0	0	0	0	0	0	0	0	chrY	79883599	79884295	-		Gm29607
ENSMUSG00000101341.1	0	0	0	0	0	0	0	0	0	0	0	0	chrY	34714547	34715244	+		Gm29076
ENSMUSG00000101343.1	0	0	0	0	0	0	0	0	0	0	0	0	chrY	82345115	82345430	-		Gm29469
ENSMUSG00000101346.1	0	0	0	0	0	0	0	0	0	0	0	0	chrY	85918648	85919263	-		Gm29505
ENSMUSG00000101347.1	0	0	0	0	0	0	0	0	0	0	0	0	chrY	86148111	86148807	-		Gm28219
ENSMUSG00000101349.1	0	0	0	0	0	0	0	0	0	0	0	0	chrY	37854962	37855577	+		Gm28162
ENSMUSG00000101350.6	0	0	0	0	0	0	0	0	0	0	0	0	chrY	57821934	57824297	-		Gm28962
ENSMUSG00000101351.1	0	0	0	0	0	0	0	0	0	0	0	0	chrY	7822918	7823298	-		Gm28573
ENSMUSG00000101353.6	0	0	0	0	0	0	0	0	0	0	0	0	chrY	61577302	61580542	+		Gm29203
ENSMUSG00000101354.1	0	0	0	0	0	0	0	0	0	0	0	0	chrY	85197784	85198397	-		Gm28973
ENSMUSG00000101358.1	0	0	0	0	0	0	0	0	0	0	0	0	chrY	68170370	68170685	+		Gm29661
ENSMUSG00000101359.1	0	0	0	0	0	0	0	0	0	0	0	0	chrY	33337240	33340707	+		Gm28211
ENSMUSG00000101364.1	0	0	0	0	0	0	0	0	0	0	0	0	chrY	55109868	55110564	-		Gm29300
ENSMUSG00000101366.1	0	0	0	0	0	0	0	0	0	0	0	0	chrY	8412715	8415081	+		Gm28147
ENSMUSG00000101367.1	0	0	0	0	0	0	0	0	0	0	0	0	chrY	53712723	53713047	+		Gm29484
ENSMUSG00000101368.1	0	0	0	0	0	0	0	0	0	0	0	0	chrY	54215781	54216395	-		Gm28290
ENSMUSG00000101369.1	0	0	0	0	0	0	0	0	0	0	0	0	chrY	69908282	69909004	-		Gm28080
ENSMUSG00000101374.6	0	0	0	0	0	0	0	0	0	0	0	0	chrY	71319468	71329800	-		Gm28844
ENSMUSG00000101377.1	0	0	0	0	0	0	0	0	0	0	0	0	chrY	36391136	36391583	-		Gm28336
ENSMUSG00000101379.1	0	0	0	0	0	0	0	0	0	0	0	0	chrY	30396169	30396697	+		Gm28092
ENSMUSG00000101380.1	0	0	0	0	0	0	0	0	0	0	0	0	chrY	5695784	5696399	+		Gm28769
ENSMUSG00000101382.1	0	0	0	0	0	0	0	0	0	0	0	0	chrY	37071086	37071701	+		Gm28213
ENSMUSG00000101383.1	0	0	0	0	0	0	0	0	0	0	0	0	chrY	70959370	70984031	+		Gm28843
ENSMUSG00000101388.1	0	0	0	0	0	0	0	0	0	0	0	0	chrY	6724210	6727474	-		Gm28444
ENSMUSG00000101390.1	0	0	0	0	0	0	0	0	0	0	0	0	chrY	63121522	63122216	-		Gm29420
ENSMUSG00000101393.1	0	0	0	0	0	0	0	0	0	0	0	0	chrY	68667604	68670844	-		Gm29447
ENSMUSG00000101396.1	0	0	0	0	0	0	0	0	0	0	0	0	chrY	10412736	10444691	+		Gm28510
ENSMUSG00000101399.1	0	0	0	0	0	0	0	0	0	0	0	0	chrY	57705696	57731932	+		Gm28961
ENSMUSG00000101402.1	0	0	0	0	0	0	0	0	0	0	0	0	chrY	89607658	89610894	-		Gm28673
ENSMUSG00000101403.1	0	0	0	0	0	0	0	0	0	0	0	0	chrY	64227059	64227755	-		Gm20882
ENSMUSG00000101405.1	0	0	0	0	0	0	0	0	0	0	0	0	chrY	84872138	84875484	-		Gm28758
ENSMUSG00000101407.6	0	0	0	0	0	0	0	0	0	0	0	0	chrY	34086380	34088745	+		Gm29532
ENSMUSG00000101408.1	0	0	0	0	0	0	0	0	0	0	0	0	chrY	76500774	76501467	-		Gm21155
ENSMUSG00000101412.6	0	0	0	0	0	0	0	0	0	0	0	0	chrY	29587677	29590910	-		Gm28131
ENSMUSG00000101417.1	0	0	0	0	0	0	0	0	0	0	0	0	chrY	34285081	34316611	+		Gm21647
ENSMUSG00000101418.1	0	0	0	0	0	0	0	0	0	0	0	0	chrY	28703950	28704564	+		Gm28983
ENSMUSG00000101420.1	0	0	0	0	0	0	0	0	0	0	0	0	chrY	53191845	53192541	-		Gm21902
ENSMUSG00000101421.1	0	0	0	0	0	0	0	0	0	0	0	0	chrY	70558411	70558726	-		Gm28433
ENSMUSG00000101422.6	0	0	0	0	0	0	0	0	0	0	0	0	chrY	55151574	55154817	+		Gm29301
ENSMUSG00000101423.6	0	0	0	0	0	0	0	0	0	0	0	0	chrY	31777537	31779902	-		Gm28298
ENSMUSG00000101424.6	0	0	0	0	0	0	0	0	0	0	0	0	chrY	58956280	58958645	-		Gm28073
ENSMUSG00000101425.1	0	0	0	0	0	0	0	0	0	0	0	0	chrY	73425314	73428553	+		Gm29255
ENSMUSG00000101426.1	0	0	0	0	0	0	0	0	0	0	0	0	chrY	59734682	59735210	-		Gm20978
ENSMUSG00000101428.1	0	0	0	0	0	0	0	0	0	0	0	0	chrY	75091898	75092594	-		Gm29272
ENSMUSG00000101434.1	0	0	0	0	0	0	0	0	0	0	0	0	chrY	46692892	46717285	-		Gm29211
ENSMUSG00000101435.1	0	0	0	0	0	0	0	0	0	0	0	0	chrY	38376498	38379839	+		Gm28772
ENSMUSG00000101440.1	0	0	0	0	0	0	0	0	0	0	0	0	chrY	70379762	70383001	+		Gm29425
ENSMUSG00000101441.1	0	0	0	0	0	0	0	0	0	0	0	0	chrY	9022595	9024960	+		Gm29363
ENSMUSG00000101442.1	0	0	0	0	0	0	0	0	0	0	0	0	chrY	66665802	66666497	-		Gm28795
ENSMUSG00000101443.1	0	0	0.901727	0	0	0	0	0	0	0	0	0	chrY	2095391	2095972	+		Rhoay-ps1
ENSMUSG00000101444.6	0	0	0	0	0	0	0	0	0	0	0	0	chrY	72060141	72070812	-		Gm29179
ENSMUSG00000101446.1	0	0	0	0	0	0	0	0	0	0	0	0	chrY	53781509	53782205	-		Gm21749
ENSMUSG00000101455.1	0	0	0	0	0	0	0	0	0	0	0	0	chrY	42735351	42736047	-		Gm21805
ENSMUSG00000101456.1	0	0	0	0	0	0	0	0	0	0	0	0	chrY	8196251	8198619	+		Gm29043
ENSMUSG00000101465.1	0	0	0	0	0	0	0	0	0	0	0	0	chrY	80071841	80075081	+		Gm29190
ENSMUSG00000101466.1	0	0	0	0	0	0	0	0	0	0	0	0	chrY	62603762	62604456	-		Gm29548
ENSMUSG00000101467.1	0	0	0	0	0	0	0	0	0	0	0	0	chrY	26367906	26368601	+		Gm28662
ENSMUSG00000101469.1	0	0	0	0	0	0	0	0	0	0	0	0	chrY	12330535	12331231	-		Gm29556
ENSMUSG00000101471.1	0	0	0	0	0	0	0	0	0	0	0	0	chrY	42550082	42582250	-		Gm29276
ENSMUSG00000101472.1	0	0	0	0	0	0	0	0	0	0	0	0	chrY	34063697	34064225	+		Gm28517
ENSMUSG00000101473.1	0	0	0	0	0	0	0	0	0	0	0	0	chrY	27998839	27999532	+		Gm20893
ENSMUSG00000101474.1	0	0	0	0	0	0	0	0	0	0	0	0	chrY	34186434	34186962	+		Gm29656
ENSMUSG00000101475.1	0	0	0	0	0	0	0	0	0	0	0	0	chrY	49842917	49843610	-		Gm21316
ENSMUSG00000101478.1	0	0	0	0	0	0	0	0	0	0	0	0	chrY	77148729	77149422	-		Gm20859
ENSMUSG00000101479.1	0	0	0	0	0	0	0	0	0	0	0	0	chrY	7196380	7197172	+		Gm28997
ENSMUSG00000101484.1	0	0	0	0	0	0	0	0	0	0	0	0	chrY	28143147	28146485	+		Gm28798
ENSMUSG00000101489.1	0	0	0	0	0	0	0	0	0	0	0	0	chrY	30499156	30523557	+		Gm28090
ENSMUSG00000101490.1	0	0	0	0	0	0	0	0	0	0	0	0	chrY	54968741	54969437	-		Gm20927
ENSMUSG00000101491.1	0	0	0	0	0	0	0	0	0	0	0	0	chrY	69241517	69244757	-		Gm28632
ENSMUSG00000101492.1	0	0	0	0	0	0	0	0	0	0	0	0	chrY	321658	323295	-		Gm29089
ENSMUSG00000101494.1	0	0	0	0	0	0	0	0	0	0	0	0	chrY	88401352	88402048	-		Gm21792
ENSMUSG00000101497.1	0	0	0	0	0	0	0	0	0	0	0	0	chrY	88915555	88916170	-		Gm29391
ENSMUSG00000101499.1	0	0	0	0	0	0	0	0	0	0	0	0	chrY	4005163	4016574	+		Vmn2r-ps139
ENSMUSG00000101507.1	0	0	0	0	0	0	0	0	0	0	0	0	chrY	65315568	65318808	+		Gm29457
ENSMUSG00000101508.1	0	0	0	0	0	0	0	0	0	0	0	0	chrY	83191726	83194964	+		Gm28832
ENSMUSG00000101510.1	0	0	0	0	0	0	0	0	0	0	0	0	chrY	61460024	61460715	-		Gm21573
ENSMUSG00000101512.1	0	0	0	0	0	0	0	0	0	0	0	0	chrY	65831726	65834966	+		Gm28135
ENSMUSG00000101513.6	0	0	0	0	0	0	0	0	0	0	0	0	chrY	26610455	26613352	-		Gm28853
ENSMUSG00000101515.1	0	0	0	0	0	0	0	0	0	0	0	0	chrY	52328334	52329030	-		Gm21899
ENSMUSG00000101516.6	0	0	0	0	0	0	0	0	0	0	0	0	chrY	33321744	33324976	+		Gm29074
ENSMUSG00000101518.1	0	0	0	0	0	0	0	0	0	0	0	0	chrY	71297956	71298649	-		Gm20868
ENSMUSG00000101521.1	0	0	0	0	0	0	0	0	0	0	0	0	chrY	7552847	7556083	+		Gm28393
ENSMUSG00000101525.1	0	0	0	0	0	0	0	0	0	0	0	0	chrY	6259340	6262689	+		Gm28593
ENSMUSG00000101527.1	0	0	0	0	0	0	0	0	0	0	0	0	chrY	31231981	31232677	-		Gm21908
ENSMUSG00000101528.1	0	0	0	0	0	0	0	0	0	0	0	0	chrY	74470530	74496958	+		Gm29110
ENSMUSG00000101529.1	0	0	0	0	0	0	0	0	0	0	0	0	chrY	67716431	67719778	+		Gm29636
ENSMUSG00000101530.1	0	0	0	0	0	0	0	0	0	0	0	0	chrY	64560833	64561527	-		Gm29259
ENSMUSG00000101531.6	0	0	0	0	0	0	0	0	0	0	0	0	chrY	59489252	59492035	+		Gm29672
ENSMUSG00000101533.1	0	0	0	0	0	0	0	0	0	0	0	0	chrY	88994449	88997689	+		Gm29393
ENSMUSG00000101534.1	0	0	0	0	0	0	0	0	0	0	0	0	chrY	55072992	55073607	-		Gm29306
ENSMUSG00000101536.6	0	0	0	0	0	0	0	0	0	0	0	0	chrY	41766833	41769112	-		Gm28834
ENSMUSG00000101538.1	0	0	0	0	0	0	0	0	0	0	0	0	chrY	36839775	36840471	+		Gm29029
ENSMUSG00000101539.1	0	0	0	0	0	0	0	0	0	0	0	0	chrY	64634928	64638168	+		Gm28252
ENSMUSG00000101541.1	0	0	0	0	0	0	0	0	0	0	0	0	chrY	47357939	47358467	+		Gm28554
ENSMUSG00000101542.6	0	0	0	0	0	0	0	0	0	0	0	0	chrY	54604371	54607612	+		Gm29303
ENSMUSG00000101544.1	0	0	0	0	0	0	0	0	0	0	0	0	chrY	63316282	63316976	-		Gm29422
ENSMUSG00000101547.1	0	0	0	0	0	0	0	0	0	0	0	0	chrY	53492166	53495514	-		Gm29252
ENSMUSG00000101552.1	0	0	0	0	0	0	0	0	0	0	0	0	chrY	50733011	50733326	-		Gm29118
ENSMUSG00000101557.1	0	0	0	0	0	0	0	0	0	0	0	0	chrY	51421643	51421988	-		Gm28314
ENSMUSG00000101558.1	0	0	0	0	0	0	0	0	0	0	0	0	chrY	3986024	3986221	-		Gm28647
ENSMUSG00000101560.6	0	0	0	0	0	0	0	0	0	0	0	0	chrY	29219691	29222056	+		Gm28127
ENSMUSG00000101562.1	0	0	0	0	0	0	0	0	0	0	0	0	chrY	78609395	78609734	-		Gm29144
ENSMUSG00000101566.1	0	0	0	0	0	0	0	0	0	0	0	0	chrY	53965559	53968902	-		Gm28276
ENSMUSG00000101569.1	0	0	0	0	0	0	0	0	0	0	0	0	chrY	64939470	64942813	+		Gm28254
ENSMUSG00000101570.1	0	0	0	0	0	0	0	0	0	0	0	0	chrY	53142434	53143976	+		Gm28233
ENSMUSG00000101575.1	0	0	0	0	0	0	0	0	0	0	0	0	chrY	36091590	36092283	+		Gm20898
ENSMUSG00000101576.1	0	0	0	0	0	0	0	0	0	0	0	0	chrY	5440159	5460208	-		Gm20915
ENSMUSG00000101580.1	0	0	0	0	0	0	0	0	0	0	0	0	chrY	55797790	55801133	-		Gm28201
ENSMUSG00000101582.1	0	0	0	0	0	0	0	0	0	0	0	0	chrY	83117630	83118326	-		Gm28828
ENSMUSG00000101592.1	0	0	0	0	0	0	0	0	0	0	0	0	chrY	60585091	60585619	-		Gm28689
ENSMUSG00000101593.1	0	0	0	0	0	0	0	0	0	0	0	0	chrY	72038996	72039692	-		Gm20842
ENSMUSG00000101594.1	0	0	0	0	0	0	0	0	0	0	0	0	chrY	45385635	45386331	-		Gm21779
ENSMUSG00000101598.1	0	0	0	0	0	0	0	0	0	0	0	0	chrY	68388968	68392312	+		Gm29449
ENSMUSG00000101601.1	0	0	0	0	0	0	0	0	0	0	0	0	chrY	33289864	33290311	+		Gm28210
ENSMUSG00000101602.1	0	0	0	0	0	0	0	0	0	0	0	0	chrY	77496198	77507125	+		Gm28700
ENSMUSG00000101607.1	0	0	0	0	0	0	0	0	0	0	0	0	chrY	28667431	28667746	+		Gm28939
ENSMUSG00000101611.1	0	0	0	0	0	0	0	0	0	0	0	0	chrY	5286081	5286779	+		Gm29357
ENSMUSG00000101614.1	0	0	0	0	0	0	0	0	0	0	0	0	chrY	62648295	62651535	+		Gm29547
ENSMUSG00000101616.1	0	0	0	0	0	0	0	0	0	0	0	0	chrY	8087689	8087797	+		Gm29047
ENSMUSG00000101619.1	0	0	0	0	0	0	0	0	0	0	0	0	chrY	6018393	6019091	+		Gm28436
ENSMUSG00000101623.1	0	0	0	0	0	0	0	0	0	0	0	0	chrY	52261930	52262626	-		Gm21245
ENSMUSG00000101626.6	0	0	0	0	0	0	0	0	0	0	0	0	chrY	35190745	35193986	-		Gm29386
ENSMUSG00000101627.1	0	0	0	0	0	0	0	0	0	0	0	0	chrY	70595457	70598696	+		Gm28432
ENSMUSG00000101631.1	0	0	0	0	0	0	0	0	0	0	0	0	chrY	51391152	51391845	-		Gm20884
ENSMUSG00000101632.1	0	0	0	0	0	0	0	0	0	0	0	0	chrY	35551682	35553266	-		Gm28264
ENSMUSG00000101633.1	0	0	0	0	0	0	0	0	0	0	0	0	chrY	39504126	39504624	+		Gm29839
ENSMUSG00000101637.1	0	0	0	0	0	0	0	0	0	0	0	0	chrY	81013391	81014087	-		Gm28896
ENSMUSG00000101642.6	0	0	0	0	0	0	0	0	0	0	0	0	chrY	30155237	30157598	+		Gm29315
ENSMUSG00000101646.1	0	0	0	0	0	0	0	0	0	0	0	0	chrY	87907267	87907882	+		Gm28106
ENSMUSG00000101647.1	0	0	0	0	0	0	0	0	0	0	0	0	chrY	9387097	9387479	-		Gm29534
ENSMUSG00000101649.1	0	0	0	0	0	0	0	0	0	0	0	0	chrY	44821006	44823896	+		Gm29444
ENSMUSG00000101653.1	0	0	0	0	0	0	0	0	0	0	0	0	chrY	48311854	48343871	+		Gm20792
ENSMUSG00000101654.1	0	0	0	0	0	0	0	0	0	0	0	0	chrY	34335628	34336075	+		Gm29653
ENSMUSG00000101657.1	0	0	0	0	0	0	0	0	0	0	0	0	chrY	83927039	83927735	-		Gm20864
ENSMUSG00000101665.1	0	0	0	0	0	0	0	0	0	0	0	0	chrY	53712723	53713418	-		Gm21920
ENSMUSG00000101666.1	0	1.1011	1.80345	2.1015	0	1.01118	0	0.937833	1.08388	0	0.885571	0	chrY	873639	874215	+		Rhoay-ps3
ENSMUSG00000101667.1	0	0	0	0	0	0	0	0	0	0	0	0	chrY	2932581	2939416	+		Gm29289
ENSMUSG00000101668.1	0	0	0	0	0	0	0	0	0	0	0	0	chrY	62878704	62881941	+		Gm29549
ENSMUSG00000101669.1	0	0	0	0	0	0	0	0	0	0	0	0	chrY	28377376	28378071	+		Gm28937
ENSMUSG00000101670.1	0	0	0	0	0	0	0	0	0	0	0	0	chrY	86943623	86944319	-		Gm21470
ENSMUSG00000101672.1	0	0	0	0	0	0	0	0	0	0	0	0	chrY	8612097	8612475	-		Gm28149
ENSMUSG00000101675.1	0	0	0	0	0	0	0	0	0	0	0	0	chrY	45788730	45789258	+		Gm28461
ENSMUSG00000101676.1	0	0	0	0	0	0	0	0	0	0	0	0	chrY	61385171	61385862	-		Gm21832
ENSMUSG00000101679.1	0	0	0	0	0	0	0	0	0	0	0	0	chrY	65648516	65649174	-		Gm20936
ENSMUSG00000101681.6	0	0	0	0	0	0	0	0	0	0	0	0	chrY	33740210	33742489	-		Gm28522
ENSMUSG00000101684.1	0	0	0	0	0	0	0	0	0	0	0	0	chrY	51747027	51747723	-		Gm28946
ENSMUSG00000101686.6	0	0	0	0	0	0	0	0	0	0	0	0	chrY	67366349	67371083	-		Gm29633
ENSMUSG00000101688.1	0	0	0	0	0	0	0	0	0	0	0	0	chrY	80756338	80757034	-		Gm20841
ENSMUSG00000101689.1	0	0	0	0	0	0	0	0	0	0	0	0	chrY	62086943	62087637	-		Gm28599
ENSMUSG00000101690.1	0	0	0	0	0	0	0	0	0	0	0	0	chrY	11763934	11764634	-		Gm28390
ENSMUSG00000101691.1	0	0	0	0	0	0	0	0	0	0	0	0	chrY	35271722	35272337	+		Gm29280
ENSMUSG00000101692.1	0	0	0	0	0	0	0	0	0	0	0	0	chrY	27161576	27163118	-		Gm28244
ENSMUSG00000101694.1	0	0	0	0	0	0	0	0	0	0	0	0	chrY	88959175	88962524	-		Gm29392
ENSMUSG00000101699.1	0	0	0	0	0	0	0	0	0	0	0	0	chrY	10277697	10278393	-		Gm28508
ENSMUSG00000101704.1	0	0	0	0	0	0	0	0	0	0	0	0	chrY	37818061	37818757	+		Gm21878
ENSMUSG00000101706.1	0	0	0	0	0	0	0	0	0	0	0	0	chrY	70560129	70563472	-		Gm28431
ENSMUSG00000101707.1	0	0	0	0	0	0	0	0	0	0	0	0	chrY	6305732	6306431	+		Gm28916
ENSMUSG00000101709.1	0	0	0	0	0	0	0	0	0	0	0	0	chrY	36410762	36435435	-		Gm28337
ENSMUSG00000101710.1	0	0	0	0	0	0	0	0	0	0	0	0	chrY	37884635	37885331	+		Gm20922
ENSMUSG00000101712.1	0	0	0	0	0	0	0	0	0	0	0	0	chrY	3968869	3983656	+		Gm28648
ENSMUSG00000101713.1	0	0	0	0	0	0	0	0	0	0	0	0	chrY	71407249	71410489	+		Gm28668
ENSMUSG00000101715.1	0	0	0	0	0	0	0	0	0	0	0	0	chrY	73383283	73383979	-		Gm21855
ENSMUSG00000101718.1	0	0	0	0	0	0	0	0	0	0	0	0	chrY	83789870	83790566	-		Gm20862
ENSMUSG00000101719.1	0	0	0	0	0	0	0	0	0	0	0	0	chrY	30195251	30195779	+		Gm28216
ENSMUSG00000101723.1	0	0	0	0	0	0	0	0	0	0	0	0	chrY	55574639	55576183	+		Gm28355
ENSMUSG00000101725.6	0	0	0	0	0	0	0	0	0	0	0	0	chrY	70292584	70303287	-		Gm29423
ENSMUSG00000101727.1	0	0	0	0	0	0	0	0	0	0	0	0	chrY	39589768	39614199	+		Gm29495
ENSMUSG00000101728.6	0	0	0	0	0	0	0	0	0	0	0	0	chrY	32817020	32819299	-		Gm28765
ENSMUSG00000101732.1	0	0	0	0	0	0	0	0	0	0	0	0	chrY	8853287	8853396	+		Gm28328
ENSMUSG00000101733.1	0	0	0	0	0	0	0	0	0	0	0	0	chrY	79985618	79986233	-		Gm29189
ENSMUSG00000101737.1	0	0	0	0	0	0	0	0	0	0	0	0	chrY	9420764	9430932	-		Gm28849
ENSMUSG00000101740.6	0	0	0	0	0	0	0	0	0	0	0	0	chrY	38935103	38937383	-		Gm29360
ENSMUSG00000101742.1	0	0	0	0	0	0	0	0	0	0	0	0	chrY	84440268	84440964	-		Gm21380
ENSMUSG00000101743.6	0	0	0	0	0	0	0	0	0	0	0	0	chrY	27065925	27069161	-		Gm28249
ENSMUSG00000101744.6	0	0	0	0	0	0	0	0	0	0	0	0	chrY	58491792	58494156	+		Gm28325
ENSMUSG00000101745.6	0	0	0	0	0	0	0	0	0	0	0	0	chrY	32494400	32497636	-		Gm28764
ENSMUSG00000101747.1	0	0	0	0	0	0	0	0	0	0	0	0	chrY	73313834	73314512	-		Gm21683
ENSMUSG00000101748.1	0	0	0	0	0	0	0	0	0	0	0	0	chrY	79590265	79590961	-		Gm21823
ENSMUSG00000101752.1	0	0	0	0	0	0	0	0	0	0	0	0	chrY	50954835	50955531	-		Gm20887
ENSMUSG00000101753.1	0	0	0	0	0	0	0	0	0	0	0	0	chrY	28105188	28108426	-		Gm28799
ENSMUSG00000101757.1	0	0	0	0	0	0	0	0	0	0	0	0	chrY	73936804	73937499	-		Gm28273
ENSMUSG00000101758.1	0	0	0	0	0	0	0	0	0	0	0	0	chrY	66079218	66085944	+		Gm28137
ENSMUSG00000101761.6	0	0	0	0	0	0	0	0	0	0	0	0	chrY	31840011	31842290	-		Gm28297
ENSMUSG00000101766.1	0	0	0	0	0	0	0	0	0	0	0	0	chrY	64473265	64499452	+		Gm20908
ENSMUSG00000101769.1	0	0	0	0	0	0	0	0	0	0	0	0	chrY	5320597	5320970	+		Gm29356
ENSMUSG00000101770.1	0	0	0	0	0	0	0	0	0	0	0	0	chrY	88179005	88182351	-		Gm28718
ENSMUSG00000101771.6	0	0	0	0	0	0	0	0	0	0	0	0	chrY	38872634	38874998	-		Gm28176
ENSMUSG00000101772.1	0	0	0	0	0	0	0	0	0	0	0	0	chrY	82890985	82891600	-		Gm28829
ENSMUSG00000101774.6	0	0	0	0	0	0	0	0	0	0	0	0	chrY	74118551	74121790	+		Gm29616
ENSMUSG00000101775.6	0	0	0	0	0	0	0	0	0	0	0	0	chrY	30642086	30645319	-		Gm28088
ENSMUSG00000101779.6	0	0	0	0	0	0	0	0	0	0	0	0	chrY	32305045	32307409	+		Gm28170
ENSMUSG00000101781.1	0	0	0	0	0	0	0	0	0	0	0	0	chrY	36308400	36311744	+		Gm28333
ENSMUSG00000101782.1	0	0	0	0	0	0	0	0	0	0	0	0	chrY	57125045	57128288	+		Gm28964
ENSMUSG00000101783.1	0	0	0	0	0	0	0	0	0	0	0	0	chrY	54518820	54519435	-		Gm28698
ENSMUSG00000101785.1	0	0	0	0	0	0	0	0	0	0	0	0	chrY	77476816	77481943	-		Gm28702
ENSMUSG00000101786.6	0	0	0	0	0	0	0	0	0	0	0	0	chrY	70802327	70812605	-		Gm28840
ENSMUSG00000101787.1	0	0	0	0	0	0	0	0	0	0	0	0	chrY	34781125	34781818	+		Gm20853
ENSMUSG00000101788.1	0	0	0	0	0	0	0	0	0	0	0	0	chrY	75025379	75026084	-		Gm20813
ENSMUSG00000101789.1	0	0	0	0	0	0	0	0	0	0	0	0	chrY	11345841	11426704	-		Gm28956
ENSMUSG00000101790.1	0	0	0	0	0	0	0	0	0	0	0	0	chrY	64079627	64079942	-		Gm29059
ENSMUSG00000101794.1	0	0	0	0	0	0	0	0	0	0	0	0	chrY	67678771	67682009	-		Gm29217
ENSMUSG00000101796.1	0	0	0	0	0	0	0	0	0	0	0	0	chrY	206150	207788	+		Gm29277
ENSMUSG00000101802.1	0	0	0	0	0	0	0	0	0	0	0	0	chrY	45044001	45047234	+		Gm29445
ENSMUSG00000101804.1	0	0	0	0	0	0	0	0	0	0	0	0	chrY	78927795	78931033	+		Gm28813
ENSMUSG00000101805.1	0	0	0	0	0	0	0	0	0	0	0	0	chrY	5682516	5682894	+		Gm28768
ENSMUSG00000101806.1	0	0	0	0	0	0	0	0	0	0	0	0	chrY	35539956	35540571	+		Gm28261
ENSMUSG00000101808.1	0	0	0	0	0	0	0	0	0	0	0	0	chrY	34410915	34414265	+		Gm29654
ENSMUSG00000101809.1	0	0	0	0	0	0	0	0	0	0	0	0	chrY	26648449	26651786	+		Gm28852
ENSMUSG00000101811.1	0	0	0	0	0	0	0	0	0	0	0	0	chrY	42833152	42833680	+		Gm28312
ENSMUSG00000101815.1	0	0	0	0	0	0	0	0	0	0	0	0	chrY	36830540	36833887	+		Gm29028
ENSMUSG00000101816.1	0	0	0	0	0	0	0	0	0	0	0	0	chrY	68206801	68207497	+		Gm29659
ENSMUSG00000101820.1	0	0	0	0	0	0	0	0	0	0	0	0	chrY	36884896	36888946	-		Gm29023
ENSMUSG00000101821.1	0	0	0	0	0	0	0	0	0	0	0	0	chrY	49318057	49318753	-		Gm21308
ENSMUSG00000101825.1	0	0	0	0	0	0	0	0	0	0	0	0	chrY	67948841	67949537	+		Gm21806
ENSMUSG00000101829.1	0	0	0	0	0	0	0	0	0	0	0	0	chrY	87012767	87013463	-		Gm21752
ENSMUSG00000101830.1	0	0	0	0	0	0	0	0	0	0	0	0	chrY	64301905	64302598	-		Gm20907
ENSMUSG00000101831.1	0	0	0	0	0	0	0	0	0	0	0	0	chrY	37620891	37621587	+		Gm29412
ENSMUSG00000101833.1	0	0	0	0	0	0	0	0	0	0	0	0	chrY	80681810	80682503	-		Gm20791
ENSMUSG00000101835.1	0	0	0	0	0	0	0	0	0	0	0	0	chrY	85234677	85235373	-		Gm21734
ENSMUSG00000101836.1	0	0	0	0	0	0	0	0	0	0	0	0	chrY	72635211	72635907	-		Gm28968
ENSMUSG00000101837.1	0	0	0	0	0	0	0	0	0	0	0	0	chrY	28733497	28734193	+		Gm20810
ENSMUSG00000101839.1	0	0	0	0	0	0	0	0	0	0	0	0	chrY	26881124	26881820	+		Gm28247
ENSMUSG00000101842.1	0	0	0	0	0	0	0	0	0	0	0	0	chrY	11777110	11777489	-		Gm28391
ENSMUSG00000101844.1	0	0	0	0	0	0	0	0	0	0	0	0	chrY	72382593	72383247	-		Gm20844
ENSMUSG00000101850.1	0	0	0	0	0	0	0	0	0	0	0	0	chrY	88621154	88621850	-		Gm29437
ENSMUSG00000101851.1	0	0	0	0	0	0	0	0	0	0	0	0	chrY	84220599	84220914	-		Gm28474
ENSMUSG00000101852.1	0	0	0	0	0	0	0	0	0	0	0	0	chrY	70706136	70706829	-		Gm20886
ENSMUSG00000101857.1	0	0	0	0	0	0	0	0	0	0	0	0	chrY	72449782	72450478	-		Gm21757
ENSMUSG00000101858.1	0	0	0	0	0	0	0	0	0	0	0	0	chrY	8570057	8570756	-		Gm28144
ENSMUSG00000101861.1	0	0	0	0	0	0	0	0	0	0	0	0	chrY	68353848	68357085	-		Gm29450
ENSMUSG00000101863.1	0	0	0	0	0	0	0	0	0	0	0	0	chrY	27857972	27858667	+		Gm29400
ENSMUSG00000101864.1	0	0	0	0	0	0	0	0	0	0	0	0	chrY	63500904	63501598	-		Gm21634
ENSMUSG00000101866.1	0	0	0	0	0	0	0	0	0	0	0	0	chrY	87674663	87678004	-		Gm28109
ENSMUSG00000101868.1	0	0	0	0	0	0	0	0	0	0	0	0	chrY	49984023	49984503	-		Gm28680
ENSMUSG00000101870.1	0	0	0	0	0	0	0	0	0	0	0	0	chrY	34028188	34028884	-		Gm21745
ENSMUSG00000101871.1	0	0	0	0	0	0	0	0	0	0	0	0	chrY	11800541	11801238	-		Gm28389
ENSMUSG00000101873.1	0	0	0	0	0	0	0	0	0	0	0	0	chrY	38143520	38144135	+		Gm28546
ENSMUSG00000101879.1	0	0	0	0	0	0	0	0	0	0	0	0	chrY	37547327	37550565	-		Gm28820
ENSMUSG00000101881.1	0	0	0	0	0	0	0	0	0	0	0	0	chrY	74788950	74789646	-		Gm21076
ENSMUSG00000101882.1	0	0	0	0	0	0	0	0	0	0	0	0	chrY	62802221	62802915	-		Gm29545
ENSMUSG00000101883.1	0	0	0	0	0	0	0	0	0	0	0	0	chrY	52674917	52675613	-		Gm21840
ENSMUSG00000101884.1	0	0	0	0	0	0	0	0	0	0	0	0	chrY	83390831	83391446	-		Gm28658
ENSMUSG00000101885.1	0	0	0	0	0	0	0	0	0	0	0	0	chrY	53146639	53148054	-		Gm28235
ENSMUSG00000101887.1	0	0	0	0	0	0	0	0	0	0	0	0	chrY	64012427	64013118	-		Gm21654
ENSMUSG00000101891.6	0	0	0	0	0	0	0	0	0	0	0	0	chrY	59771636	59774001	-		Gm29132
ENSMUSG00000101893.1	0	0	0	0	0	0	0	0	0	0	0	0	chrY	71083195	71086543	-		Gm28839
ENSMUSG00000101898.1	0	0	0	0	0	0	0	0	0	0	0	0	chrY	76605449	76606064	-		Gm28122
ENSMUSG00000101902.1	0	0	0	0	0	0	0	0	0	0	0	0	chrY	87410363	87410978	-		Gm29115
ENSMUSG00000101907.1	0	0	0	0	0	0	0	0	0	0	0	0	chrY	82346844	82350188	-		Gm29472
ENSMUSG00000101908.1	0	0	0	0	0	0	0	0	0	0	0	0	chrY	28443742	28444438	+		Gm21642
ENSMUSG00000101910.1	0	0	0	0	0	0	0	0	0	0	0	0	chrY	60335114	60338347	+		Gm28691
ENSMUSG00000101913.1	0	0	0	0	0	0	0	0	0	0	0	0	chrY	7085142	7088378	+		Gm28999
ENSMUSG00000101914.1	0	0	0	0	0	0	0	0	0	0	0	0	chrY	82019228	82019921	-		Gm21790
ENSMUSG00000101915.1	0	0	0	0	0	0	0	0	0	0	0	0	chrY	88053314	88079494	+		Gm28102
ENSMUSG00000101917.1	0	0	0	0	0	0	0	0	0	0	0	0	chrY	77406355	77407051	-		Gm29312
ENSMUSG00000101920.6	0	0	0	0	0	0	0	0	0	0	0	0	chrY	27580749	27583985	-		Gm28454
ENSMUSG00000101928.1	0	0	0	0	0	0	0	0	0	0	0	0	chrY	8257906	8284105	+		Gm20824
ENSMUSG00000101929.6	0	0	0	0	0	0	0	0	0	0	0	0	chrY	26835627	26838863	-		Gm28245
ENSMUSG00000101931.1	0	0	0	0	0	0	0	0	0	0	0	0	chrY	87709965	87713202	+		Gm28108
ENSMUSG00000101933.1	0	0	0	0	0	0	0	0	0	0	0	0	chrY	36709097	36735290	-		Gm20835
ENSMUSG00000101943.1	0	0	0	0	0	0	0	0	0	0	0	0	chrY	57559216	57563464	-		Gm28532
ENSMUSG00000101947.1	0	0	0	0	0	0	0	0	0	0	0	0	chrY	1788575	1789167	+		Gm29167
ENSMUSG00000101950.1	0	0	0	0	0	0	0	0	0	0	0	0	chrY	49401057	49401435	-		Gm29267
ENSMUSG00000101954.1	0	0	0	0	0	0	0	0	0	0	0	0	chrY	29263851	29264379	+		Gm28128
ENSMUSG00000101956.1	0	0	0	0	0	0	0	0	0	0	0	0	chrY	7809402	7810101	-		Gm28574
ENSMUSG00000101957.1	0	0	0	0	0	0	0	0	0	0	0	0	chrY	76090561	76091239	-		Gm29576
ENSMUSG00000101960.1	0	0	0	0	0	0	0	0	0	0	0	0	chrY	77257245	77260032	+		Gm29311
ENSMUSG00000101961.1	0	0	0	0	0	0	0	0	0	0	0	0	chrY	85999758	86002999	+		Gm28220
ENSMUSG00000101962.1	0	0	0	0	0	0	0	0	0	0	0	0	chrY	81618971	81622209	+		Gm28741
ENSMUSG00000101967.6	0	0	0	0	0	0	0	0	0	0	0	0	chrY	55373935	55377172	+		Gm29555
ENSMUSG00000101971.1	0	0	0	0	0	0	0	0	0	0	0	0	chrY	26871886	26875234	+		Gm28246
ENSMUSG00000101977.1	0	0	0	0	0	0	0	0	0	0	0	0	chrY	9494690	9495058	+		Gm28846
ENSMUSG00000101980.1	0	0	0	0	0	0	0	0	0	0	0	0	chrY	75465694	75466372	-		Gm21922
ENSMUSG00000101981.1	0	0	0	0	0	0	0	0	0	0	0	0	chrY	80241171	80244513	-		Gm28157
ENSMUSG00000101982.6	0	0	0	0	0	0	0	0	0	0	0	0	chrY	65227388	65238079	-		Gm28990
ENSMUSG00000101984.1	0	0	0	0	0	0	0	0	0	0	0	0	chrY	88474112	88477024	+		Gm29436
ENSMUSG00000101987.1	0	0	0	0	0	0	0	0	0	0	0	0	chrY	53050790	53051486	-		Gm21268
ENSMUSG00000101988.1	0	0	0	0	0	0	0	0	0	0	0	0	chrY	71816899	71817211	-		Gm28484
ENSMUSG00000101989.1	0	0	0	0	0	0	0	0	0	0	0	0	chrY	85601809	85605156	-		Gm28346
ENSMUSG00000101990.1	0	0	0	0	0	0	0	0	0	0	0	0	chrY	85168101	85168797	-		Gm20856
ENSMUSG00000101991.1	0	0	0	0	0	0	0	0	0	0	0	0	chrY	58368834	58369530	-		Gm21724
ENSMUSG00000101992.1	0	0	0	0	0	0	0	0	0	0	0	0	chrY	53638129	53638825	-		Gm29249
ENSMUSG00000101993.1	0	0	0	0	0	0	0	0	0	0	0	0	chrY	60647204	60647732	-		Gm20987
ENSMUSG00000101998.1	0	0	0	0	0	0	0	0	0	0	0	0	chrY	62980471	62981165	-		Gm21530
ENSMUSG00000102005.6	0	0	0	0	0	0	0	0	0	0	0	0	chrY	69200933	69203089	-		Gm29409
ENSMUSG00000102008.1	0	0	0	0	0	0	0	0	0	0	0	0	chrY	72672208	72672523	-		Gm28495
ENSMUSG00000102010.1	0	0	0	0	0	0	0	0	0	0	0	0	chrY	26918027	26918642	+		Gm28248
ENSMUSG00000102011.1	0	0	0	0	0	0	0	0	0	0	0	0	chrY	89927119	89935013	-		Gm28930
ENSMUSG00000102015.1	0	0	0	0	0	0	0	0	0	0	0	0	chrY	27253915	27254608	+		Gm21476
ENSMUSG00000102016.6	0	0	0	0	0	0	0	0	0	0	0	0	chrY	79773449	79776245	+		Gm29606
ENSMUSG00000102019.1	0	0	0	0	0	0	0	0	0	0	0	0	chrY	80022432	80023128	-		Gm21873
ENSMUSG00000102022.6	0	0	0	0	0	0	0	0	0	0	0	0	chrY	52717903	52721143	+		Gm28735
ENSMUSG00000102025.1	0	0	0	0	0	0	0	0	0	0	0	0	chrY	75838913	75839228	-		Gm29575
ENSMUSG00000102026.1	0	0	0	0	0	0	0	0	0	0	0	0	chrY	7848017	7851362	-		Gm28571
ENSMUSG00000102031.6	0	0	0	0	0	0	0	0	0	0	0	0	chrY	44385912	44388191	-		Gm29426
ENSMUSG00000102032.1	0	0	0	0	0	0	0	0	0	0	0	0	chrY	77604230	77604545	-		Gm28705
ENSMUSG00000102035.1	0	0	0	0	0	0	0	0	0	0	0	0	chrY	55483290	55483986	-		Gm21733
ENSMUSG00000102039.1	0	0	0	0	0	0	0	0	0	0	0	0	chrY	7027310	7028007	-		Gm20788
ENSMUSG00000102042.1	0	0	0	0	0	0	0	0	0	0	0	0	chrY	5973656	5974035	+		Gm29195
ENSMUSG00000102044.1	0	0	0	0	0	0	0	0	0	0	0	0	chrY	52607625	52608321	-		Gm21249
ENSMUSG00000102045.1	0	0	0	0	0	0	0	0	0	0	0	0	chrY	89052805	89079015	+		Gm21294
ENSMUSG00000102050.1	0	0	0	0	0	0	0	0	0	0	0	0	chrY	39344544	39345030	-		Gm29499
ENSMUSG00000102053.1	2.25566	0	0	0	0	0	0	0	0	0	0	0	chrY	2785164	2796205	-		Gm4064
ENSMUSG00000102054.6	0	0	0	0	0	0	0	0	0	0	0	0	chrY	47831931	47835165	-		Gm29373
ENSMUSG00000102056.1	0	0	0	0	0	0	0	0	0	0	0	0	chrY	55587283	55587961	-		Gm28354
ENSMUSG00000102058.6	0	0	0	0	0	0	0	0	0	0	0	0	chrY	35980961	35984200	-		Gm28470
ENSMUSG00000102061.1	0	0	0	0	0	0	0	0	0	0	0	0	chrY	85962133	85965480	-		Gm28823
ENSMUSG00000102065.1	0	0	0	0	0	0	0	0	0	0	0	0	chrY	70049468	70050165	-		Gm28302
ENSMUSG00000102071.1	0	0	0	0	0	0	0	0	0	0	0	0	chrY	78865481	78866096	-		Gm28815
ENSMUSG00000102072.1	0	0	0	0	0	0	0	0	0	0	0	0	chrY	2336695	2337393	-		Gm29551
ENSMUSG00000102077.1	0	0	0	0	0	0	0	0	0	0	0	0	chrY	66806563	66807260	-		Gm29001
ENSMUSG00000102079.1	0	0	0	0	0	0	0	0	0	0	0	0	chrY	85016799	85017495	-		Gm21879
ENSMUSG00000102081.1	0	0	0	0	0	0	0	0	0	0	0	0	chrY	44348301	44348829	-		Gm28886
ENSMUSG00000102087.1	0	0	0	0	0	0	0	0	0	0	0	0	chrY	75055063	75055678	-		Gm28790
ENSMUSG00000102088.6	0	0	0	0	0	0	0	0	0	0	0	0	chrY	4341126	4381726	+		Gm21064
ENSMUSG00000102092.1	0	0	0	0	0	0	0	0	0	0	0	0	chrY	85595214	85595910	-		Gm21892
ENSMUSG00000102102.1	0	0	0	0	0	0	0	0	0	0	0	0	chrY	5472489	5472868	-		Gm29159
ENSMUSG00000102103.1	0	0	0	0	0	0	0	0	0	0	0	0	chrY	56249457	56250153	-		Gm21851
ENSMUSG00000102104.1	0	0	0	0	0	0	0	0	0	0	0	0	chrY	26731224	26731671	-		Gm28858
ENSMUSG00000102107.1	0	0	0	0	0	0	0	0	0	0	0	0	chrY	63833903	63834597	-		Gm29062
ENSMUSG00000102108.1	0	0	0	0	0	0	0	0	0	0	0	0	chrY	62315219	62315532	-		Gm29037
ENSMUSG00000102110.1	0	0	0	0	0	0	0	0	0	0	0	0	chrY	86540205	86543444	+		Gm28440
ENSMUSG00000102111.1	0	0	0	0	0	0	0	0	0	0	0	0	chrY	78147087	78157505	-		Gm29566
ENSMUSG00000102115.1	0	0	0	0	0	0	0	0	0	0	0	0	chrY	5465721	5465955	+		Gm28766
ENSMUSG00000102116.1	0	0	0	0	0	0	0	0	0	0	0	0	chrY	44818409	44827383	-		Gm28887
ENSMUSG00000102118.1	0	0	0	0	0	0	0	0	0	0	0	0	chrY	67544884	67545580	+		Gm29637
ENSMUSG00000102119.6	0	0	0	0	0	0	0	0	0	0	0	0	chrY	68999951	69001511	-		Gm28462
ENSMUSG00000102120.1	0	0	0	0	0	0	0	0	0	0	0	0	chrY	2552499	2552997	+		Gm28630
ENSMUSG00000102122.1	0	0	0	0	0	0	0	0	0	0	0	0	chrY	50608250	50634461	+		Gm20883
ENSMUSG00000102125.6	0	0	0	0	0	0	0	0	0	0	0	0	chrY	33446026	33449259	-		Gm28520
ENSMUSG00000102127.1	0	0	0	0	0	0	0	0	0	0	0	0	chrY	85241277	85244624	-		Gm28972
ENSMUSG00000102129.6	0	0	0	0	0	0	0	0	0	0	0	0	chrY	72989160	72999814	-		Gm28969
ENSMUSG00000102131.1	0	0	0	0	0	0	0	0	0	0	0	0	chrY	69352609	69353305	+		Gm21160
ENSMUSG00000102132.1	0	0	0	0	0	0	0	0	0	0	0	0	chrY	87447168	87447864	-		Gm21813
ENSMUSG00000102138.1	0	0	0	0	0	0	0	0	0	0	0	0	chrY	15490642	15492836	+		Gm31942
ENSMUSG00000102146.1	0	0	0	0	0	0	0	0	0	0	0	0	chrY	21610495	21613843	+		Gm38054
ENSMUSG00000102150.1	0	0	0	0	0	0	0	0	0	0	0	0	chrY	18283694	18284883	+		Gm37473
ENSMUSG00000102159.1	0	0	0	0	0	0	0	0	0	0	0	0	chrY	21619725	21620421	+		Gm37476
ENSMUSG00000102170.1	0	0	0	0	0	0	0	0	0	0	0	0	chrY	17275990	17276683	+		Gm20781
ENSMUSG00000102174.1	0	0	0	0	0	0	0	0	0	0	0	0	chrY	13532808	13533504	+		Gm36398
ENSMUSG00000102177.5	0	0	0	0	0	0	0	0	1.08388	0	0	0	chrY	13423452	13426687	-		Gm37870
ENSMUSG00000102195.5	0	0	0	0	0	0	0	0	0	0	0	0	chrY	19954017	19957248	+		Gm38168
ENSMUSG00000102208.1	0	0	0	0	0	0	0	0	0	0	0	0	chrY	16367089	16393523	+		Gm32033
ENSMUSG00000102230.1	0	0	0	0	0	0	0	0	0	0	0	0	chrY	21771562	21772255	+		Gm31335
ENSMUSG00000102239.1	0	0	0	0	0	0	0	0	0	0	0	0	chrY	24086388	24089731	+		Gm38296
ENSMUSG00000102251.5	0	0	0	0	0	0	0	0	0	0	0	0	chrY	14863839	14867073	+		Gm37654
ENSMUSG00000102255.1	0	0	0	0	0	0	0	0	0	0	0	0	chrY	20698838	20729217	+		Gm36891
ENSMUSG00000102262.1	0	0	0	0	0	0	0	0	0	0	0	0	chrY	21964370	21965066	+		Gm38107
ENSMUSG00000102264.1	0	0	0	0	0	0	0	0	0	0	0	0	chrY	18496224	18526495	+		Gm30638
ENSMUSG00000102265.1	0	0	0	0	0	0	0	0	0	0	0	0	chrY	16449292	16449989	-		Gm32447
ENSMUSG00000102273.5	0	0	0	0	0	0	0	0	0	0	0	0	chrY	18933162	18935442	+		Gm34550
ENSMUSG00000102288.1	0	0	0	0	0	0	0	0	0	0	0	0	chrY	16731146	16731850	-		Gm36998
ENSMUSG00000102290.1	0	0	0	0	0	0	0	0	0	0	0	0	chrY	18742470	18743166	-		Gm21678
ENSMUSG00000102294.1	0	0	0	0	0	0	0	0	0	0	0	0	chrY	18972544	18973072	+		Gm37544
ENSMUSG00000102304.1	0	0	0	0	0	0	0	0	0	0	0	0	chrY	19869286	19899927	+		Gm35843
ENSMUSG00000102318.1	0	0	0	0	0	0	0	0	0	0	0	0	chrY	23277186	23277801	+		Gm37627
ENSMUSG00000102328.1	0	0	0	0	0	0	0	0	0	0	0	0	chrY	25341709	25342404	+		Gm37793
ENSMUSG00000102335.5	0	0	0	0	0	0	0	0	0	0	0	0	chrY	13120039	13122400	-		Gm37231
ENSMUSG00000102338.1	0	0	0	0	0	0	0	0	0	0	0	0	chrY	5912030	5915279	-		Gm37236
ENSMUSG00000102339.1	0	0	0	0	0	0	0	0	0	0	0	0	chrY	25995820	25996516	+		Gm21443
ENSMUSG00000102346.5	0	0	0	0	0	0	0	0	0	0	0	0	chrY	13452287	13454653	-		Gm37378
ENSMUSG00000102347.1	0	0	0	0	0	0	0	0	0	0	0	0	chrY	23031234	23031930	+		Gm21469
ENSMUSG00000102350.5	0	0	0	0	0	0	0	0	0	0	0	0	chrY	24564330	24567568	-		Gm37434
ENSMUSG00000102354.1	0	0	0	0	0	0	0	0	0	0	0	0	chrY	25666953	25667649	+		Gm38350
ENSMUSG00000102358.1	0	0	0	0	0	0	0	0	0	0	0	0	chrY	24969605	24970301	+		Gm21412
ENSMUSG00000102366.1	0	0	0	0	0	0	0	0	0	0	0	0	chrY	14958902	14959595	-		Gm37044
ENSMUSG00000102387.1	0	0	0	0	0	0	0	0	0	0	0	0	chrY	16151240	16151933	+		Gm38145
ENSMUSG00000102388.5	0	0	0	0	0	0	0	0	0	0	0	0	chrY	69321131	69331861	+		Gm33815
ENSMUSG00000102392.5	0	0	0	0	0	0	0	0	0	0	0	0	chrY	15734795	15737530	+		Gm37577
ENSMUSG00000102396.1	0	0	0	0	0	0	0	0	0	0	0	0	chrY	23792728	23796073	+		Gm37574
ENSMUSG00000102400.1	0	0	0	0	0	0	0	0	0	0	0	0	chrY	17804544	17806904	-		Gm37865
ENSMUSG00000102402.1	0	0	0	0	0	0	0	0	0	0	0	0	chrY	23868562	23869258	+		Gm20840
ENSMUSG00000102421.1	0	0	0	0	0	0	0	0	0	0	0	0	chrY	17596833	17597527	+		Gm37325
ENSMUSG00000102429.5	0	0	0	0	0	0	0	0	0	0	0	0	chrY	21346235	21349473	-		Gm37462
ENSMUSG00000102486.1	0	0	0	0	0	0	0	0	0	0	0	0	chrY	22154578	22155273	+		Gm37921
ENSMUSG00000102487.1	0	0	0	0	0	0	0	0	0	0	0	0	chrY	22964786	22965482	+		Gm21871
ENSMUSG00000102492.1	0	0	0	0	0	0	0	0	0	0	0	0	chrY	14525079	14528058	-		Gm36987
ENSMUSG00000102506.1	0	0	0	0	0	0	0	0	0	0	0	0	chrY	21656865	21657480	+		Gm37369
ENSMUSG00000102507.1	0	0	0	0	0	0	0	0	0	0	0	0	chrY	24894924	24895620	+		Gm21350
ENSMUSG00000102513.1	0	0	0	0	0	0	0	0	0	0	0	0	chrY	21426543	21427239	+		Gm32347
ENSMUSG00000102520.5	0	0	0	0	0	0	0	0	0	0	0	0	chrY	17833040	17835401	-		Gm36941
ENSMUSG00000102529.1	0	0	0	0	0	0	0	0	0	0	0	0	chrY	23672820	23697377	-		Gm29740
ENSMUSG00000102547.1	0	0	0	0	0	0	0	0	0	0	0	0	chrY	26138801	26142144	+		Gm38136
ENSMUSG00000102551.1	0	0	0	0	0	0	0	0	0	0	0	0	chrY	20603913	20604441	+		Gm37927
ENSMUSG00000102552.1	0	0	0	0	0	0	0	0	0	0	0	0	chrY	19514318	19515014	-		Gm21763
ENSMUSG00000102576.5	0	0	0	0	0	0	0	0	0	0	0	0	chrY	25590417	25593655	-		Gm37875
ENSMUSG00000102580.1	0	0	0	0	0	0	0	0	0	0	0	0	chrY	18863518	18864085	-		Gm37442
ENSMUSG00000102582.1	0	0	0	0	0	0	0	0	0	0	0	0	chrY	15569794	15572225	-		Gm37440
ENSMUSG00000102583.1	0	0	0	0	0	0	0	0	0	0	0	0	chrY	13569690	13570368	+		Gm37441
ENSMUSG00000102586.5	0	0	0	0	0	0	0	0	0	0	0	0	chrY	17225446	17228678	-		Gm38003
ENSMUSG00000102598.1	0	0	0	0	0	0	0	0	0	0	0	0	chrY	23850729	23852312	-		Gm35670
ENSMUSG00000102613.1	0	0	0	0	0	0	0	0	0	0	0	0	chrY	13910345	13911041	-		Gm20836
ENSMUSG00000102624.1	0	0	0	0	0	0	0	0	0	0	0	0	chrY	15444178	15445304	+		Gm37059
ENSMUSG00000102643.1	0	0	0	0	0	0	0	0	0	0	0	0	chrY	25112580	25115921	+		Gm37547
ENSMUSG00000102668.1	0	0	0	0	0	0	0	0	0	0	0	0	chrY	20967476	20993657	-		Gm29866
ENSMUSG00000102680.1	0	0	0	0	0	0	0	0	0	0	0	0	chrY	4666847	4669808	+		Gm37222
ENSMUSG00000102726.1	0	0	0	0	0	0	0	0	0	0	0	0	chrY	17867024	17870364	+		Gm37937
ENSMUSG00000102730.1	0	0	0	0	0	0	0	0	0	0	0	0	chrY	23611871	23612567	+		Gm38138
ENSMUSG00000102739.1	0	0	0	0	0	0	0	0	0	0	0	0	chrY	17874740	17877179	+		Gm20772
ENSMUSG00000102754.1	0	0	0	0	0	0	0	0	0	0	0	0	chrY	16031249	16039572	-		Gm38183
ENSMUSG00000102772.5	0	0	0	0	0	0	0	0	0	0	0	0	chrY	22109758	22112998	-		Gm32114
ENSMUSG00000102787.5	0	0	0	0	0	0	0	0	0	0	0	0	chrY	14220903	14223183	+		Gm30174
ENSMUSG00000102799.1	0	0	0	0	0	0	0	0	0	0	0	0	chrY	13873382	13874078	-		Gm32295
ENSMUSG00000102826.1	0	0	0	0	0	0	0	0	0	0	0	0	chrY	21686202	21686922	+		Gm38181
ENSMUSG00000102835.5	0	0	0	0	0	0	0	0	0	0	0	0	chrY	15241460	15244691	+		Gm37572
ENSMUSG00000102842.1	0	0	0	0	0	0	0	0	0	0	0	0	chrY	25153875	25154571	+		Gm38035
ENSMUSG00000102847.1	0	0	0	0	0	0	0	0	0	0	0	0	chrY	23001658	23002273	+		Gm34274
ENSMUSG00000102849.1	0	0	0	0	0	0	0	0	0	0	0	0	chrY	21389971	21390286	+		Gm37658
ENSMUSG00000102867.1	0	0	0	0	0	0	0	0	0	0	0	0	chrY	19038588	19039116	+		Gm37635
ENSMUSG00000102906.1	0	0	0	0	0	0	0	0	0	0	0	0	chrY	25727993	25752495	-		Gm20858
ENSMUSG00000102911.1	0	0	0	0	0	0	0	0	0	0	0	0	chrY	24315447	24316142	+		Gm38017
ENSMUSG00000102913.1	0	0	0	0	0	0	0	0	0	0	0	0	chrY	20430180	20430745	-		Gm37723
ENSMUSG00000102957.1	0	0	0	0	0	0	0	0	0	0	0	0	chrY	22513859	22514555	+		Gm21065
ENSMUSG00000102965.1	0	0	0	0	0	0	0	0	0	0	0	0	chrY	23381503	23382199	+		Gm20926
ENSMUSG00000102966.1	0	0	0	0	0	0	0	0	0	0	0	0	chrY	21487903	21512364	-		Gm31123
ENSMUSG00000102968.5	0	0	0	0	0	0	0	0	0	0	0	0	chrY	19059860	19062218	+		Gm35070
ENSMUSG00000102977.5	0	0	0	0	0	0	0	0	0	0	0	0	chrY	26103540	26106778	-		Gm37346
ENSMUSG00000102993.1	0	0	0	0	0	0	0	0	0	0	0	0	chrY	24604270	24604585	+		Gm37765
ENSMUSG00000103005.1	0	0	0	0	0	0	0	0	0	0	0	0	chrY	20537097	20537625	+		Gm37898
ENSMUSG00000103008.1	0	0	0	0	0	0	0	0	0	0	0	0	chrY	24352302	24352917	+		Gm36468
ENSMUSG00000103023.1	0	0	0	0	0	0	0	0	0	0	0	0	chrY	21096897	21097593	+		Gm20910
ENSMUSG00000103029.5	0	0	0	0	0	0	0	0	0	0	0	0	chrY	24051127	24054365	-		Gm37687
ENSMUSG00000103058.1	0	0	0	0	0	0	0	0	0	0	0	0	chrY	24381816	24382512	+		Gm21845
ENSMUSG00000103063.1	0	0	0	0	0	0	0	0	0	0	0	0	chrY	22484123	22484737	+		Gm33163
ENSMUSG00000103064.1	0	0	0	0	0	0	0	0	0	0	0	0	chrY	25117326	25117641	+		Gm36968
ENSMUSG00000103074.1	0	0	0	0	0	0	0	0	0	0	0	0	chrY	23306766	23307462	+		Gm20925
ENSMUSG00000103077.5	0	0	0	0	0	0	0	0	0	0	0	0	chrY	22403302	22406098	-		Gm38371
ENSMUSG00000103086.1	0	0	0	0	0	0	0	0	0	0	0	0	chrY	24127689	24128385	+		Gm38121
ENSMUSG00000103112.1	0	0	0	0	0	0	0	0	0	0	0	0	chrY	16614135	16614828	-		Gm38016
ENSMUSG00000103153.1	0	0	0	0	0	0	0	0	0	0	0	0	chrY	24091136	24091451	+		Gm38290
ENSMUSG00000103167.1	0	0	0	0	0	0	0	0	0	0	0	0	chrY	16092782	16112032	-		Gm38149
ENSMUSG00000103176.1	0	0	0	0	0	0	0	0	0	0	0	0	chrY	13307100	13310334	-		Gm37147
ENSMUSG00000103190.5	0	0	0	0	0	0	0	0	0	0	0	0	chrY	18994761	18997125	+		Gm34716
ENSMUSG00000103231.1	0	0	0	0	0	0	0	0	0	0	0	0	chrY	23240257	23240953	+		Gm21907
ENSMUSG00000103234.1	0	0	0	0	0	0	0	0	0	0	0	0	chrY	16691329	16697033	-		Gm37158
ENSMUSG00000103236.1	0	0	0	0	0	0	0	0	0	0	0	0	chrY	24306235	24309585	+		Gm37157
ENSMUSG00000103250.1	0	0	0	0	0	0	0	0	0	0	0	0	chrY	22191468	22192083	+		Gm32180
ENSMUSG00000103269.1	0	0	0	0	0	0	0	0	0	0	0	0	chrY	22588410	22589106	+		Gm36978
ENSMUSG00000103311.1	0	0	0	0	0	0	0	0	0	0	0	0	chrY	24640851	24641547	+		Gm38229
ENSMUSG00000103327.1	0	0	0	0	0	0	0	0	0	0	0	0	chrY	24188716	24213221	-		Gm36047
ENSMUSG00000103330.1	0	0	0	0	0	0	0	0	0	0	0	0	chrY	12418986	12419685	+		Gm35108
ENSMUSG00000103347.1	0	0	0	0	0	0	0	0	0	0	0	0	chrY	18665416	18667781	+		Gm37734
ENSMUSG00000103352.1	0	0	0	0	0	0	0	0	0	0	0	0	chrY	13091541	13093901	-		Gm38084
ENSMUSG00000103361.1	0	0	0	0	0	0	0	0	0	0	0	0	chrY	12883606	12884300	+		Gm36928
ENSMUSG00000103365.1	0	0	0	0	0	0	0	0	0	0	0	0	chrY	20759356	20759803	+		Gm36929
ENSMUSG00000103371.1	0	0	0	0	0	0	0	0	0	0	0	0	chrY	19113006	19139093	+		Gm35134
ENSMUSG00000103372.1	0	0	0	0	0	0	0	0	0	0	0	0	chrY	25630402	25630717	+		Gm37237
ENSMUSG00000103417.1	0	0	0	0	0	0	0	0	0	0	0	0	chrY	16887480	16888179	-		Gm33112
ENSMUSG00000103425.1	0	0	0	0	0	0	0	0	0	0	0	0	chrY	22145144	22148488	+		Gm37075
ENSMUSG00000103431.5	0	0	0	0	0	0	0	0	0	0	0	0	chrY	14347557	14349915	+		Gm30686
ENSMUSG00000103462.5	0	0	0	0	0	0	0	0	0	0	0	0	chrY	26325924	26329160	-		Gm32181
ENSMUSG00000103468.1	0	0	0	0	0	0	0	0	0	0	0	0	chrY	13252390	13254834	+		Gm21440
ENSMUSG00000103474.1	0	0	0	0	0	0	0	0	0	0	0	0	chrY	13210160	13213395	-		Gm37252
ENSMUSG00000103487.1	0	0	0	0	0	0	0	0	0	0	0	0	chrY	25378536	25379151	+		Gm30858
ENSMUSG00000103489.1	0	0	0	0	0	0	0	0	0	0	0	0	chrY	19157402	19157855	+		Gm37998
ENSMUSG00000103514.1	0	0	0	0	0	0	0	0	0	0	0	0	chrY	18282547	18283225	+		Gm37433
ENSMUSG00000103524.1	0	0	0	0	0	0	0	0	0	0	0	0	chrY	13917047	13920389	-		Gm37263
ENSMUSG00000103528.1	0	0	0	0	0	0	0	0	0	0	0	0	chrY	22025163	22051353	-		Gm31571
ENSMUSG00000103589.5	0	0	0	0	0	0	0	0	0	0	0	0	chrY	23757633	23760872	-		Gm37840
ENSMUSG00000103602.1	0	0	0	0	0	0	0	0	0	0	0	0	chrY	17130889	17131588	+		Gm33191
ENSMUSG00000103612.1	0	0	0	0	0	0	0	0	0	0	0	0	chrY	18749155	18752497	-		Gm37948
ENSMUSG00000103615.5	0	0	0	0	0	0	0	0	0	0	0	0	chrY	24786617	24789853	-		Gm30045
ENSMUSG00000103618.1	0	0	0	0	0	0	0	0	0	0	0	0	chrY	8251025	8254057	-		Gm37951
ENSMUSG00000103639.1	0	0	0	0	0	0	0	0	0	0	0	0	chrY	25408060	25408756	+		Gm21791
ENSMUSG00000103660.5	0	0	0	0	0	0	0	0	0	0	0	0	chrY	25299746	25302982	-		Gm30705
ENSMUSG00000103664.5	0	0	0	0	0	0	0	0	0	0	0	0	chrY	20497511	20499791	+		Gm36261
ENSMUSG00000103666.1	0	0	0	0	0	0	0	0	0	0	0	0	chrY	15615107	15615801	-		Gm38185
ENSMUSG00000103675.1	0	0	0	0	0	0	0	0	0	0	0	0	chrY	26180162	26180858	+		Gm37991
ENSMUSG00000103681.5	0	0	0	0	0	0	0	0	0	0	0	0	chrY	13952700	13955065	+		Gm37130
ENSMUSG00000103689.1	0	0	0	0	0	0	0	0	0	0	0	0	chrY	21133837	21134452	+		Gm30598
ENSMUSG00000103714.1	0	0	0	0	0	0	0	0	0	0	0	0	chrY	25214931	25239462	-		Gm20857
ENSMUSG00000103752.5	0	0	0	0	0	0	0	0	0	0	0	0	chrY	20559990	20562355	+		Gm36467
ENSMUSG00000103757.1	0	0	0	0	0	0	0	0	0	0	0	0	chrY	17922927	17926162	-		Gm37286
ENSMUSG00000103758.1	0	0	0	0	0	0	0	0	0	0	0	0	chrY	24828595	24829290	+		Gm37287
ENSMUSG00000103773.1	0	0	0	0	0	0	0	0	0	0	0	0	chrY	23013405	23014950	-		Gm34217
ENSMUSG00000103782.1	0	0	0	0	0	0	0	0	0	0	0	0	chrY	18293524	18295111	-		Gm37656
ENSMUSG00000103787.1	0	0	0	0	0	0	0	0	0	0	0	0	chrY	22438027	22441376	+		Gm37657
ENSMUSG00000103795.1	0	0	0	0	0	0	0	0	0	0	0	0	chrY	22774087	22774783	+		Gm37990
ENSMUSG00000103796.1	0	0	0	0	0	0	0	0	0	0	0	0	chrY	19237402	19240380	-		Gm38094
ENSMUSG00000103802.1	0	0	0	0	0	0	0	0	0	0	0	0	chrY	18623066	18623762	-		Gm21660
ENSMUSG00000103812.5	0	0	0	0	0	0	0	0	0	0	0	0	chrY	22920119	22923358	-		Gm33954
ENSMUSG00000103813.5	0	0	0	0	0	0	0	0	0	0	0	0	chrY	25812790	25816026	-		Gm31422
ENSMUSG00000103829.5	0	0	0	0	0	0	0	0	0	0	0	0	chrY	20791344	20794578	+		Gm38174
ENSMUSG00000103842.1	0	0	0	0	0	0	0	0	0	0	0	0	chrY	26208874	26209897	+		Gm37808
ENSMUSG00000103871.1	0	0	0	0	0	0	0	0	0	0	0	0	chrY	18557837	18558876	-		Gm38361
ENSMUSG00000103872.5	0	0	0	0	0	0	0	0	0	0	0	0	chrY	14071393	14073759	+		Gm38363
ENSMUSG00000103892.1	0	0	0	0	0	0	0	0	0	0	0	0	chrY	25891626	25892241	+		Gm31572
ENSMUSG00000103894.1	0	0	0	0	0	0	0	0	0	0	0	0	chrY	22737572	22737887	+		Gm37129
ENSMUSG00000103909.1	0	0	0	0	0	0	0	0	0	0	0	0	chrY	15156682	15187324	+		Gm31511
ENSMUSG00000103917.1	0	0	0	0	0	0	0	0	0	0	0	0	chrY	18199138	18202472	+		Gm38072
ENSMUSG00000103919.1	0	0	0	0	0	0	0	0	0	0	0	0	chrY	22835085	22861256	-		Gm21366
ENSMUSG00000103943.5	0	0	0	0	0	0	0	0	0	0	0	0	chrY	15270052	15273287	+		Gm37344
ENSMUSG00000103954.5	0	0	0	0	0	0	0	0	0	0	0	0	chrY	22696441	22699679	-		Gm37721
ENSMUSG00000103969.1	0	0	0	0	0	0	0	0	0	0	0	0	chrY	25921141	25921837	+		Gm21890
ENSMUSG00000103977.5	0	0	0	0	0	0	0	0	0	0	0	0	chrY	25077340	25080578	-		Gm37071
ENSMUSG00000103982.1	0	0	0	0	0	0	0	0	0	0	0	0	chrY	25332502	25335851	+		Gm37451
ENSMUSG00000103987.1	0	0	0	0	0	0	0	0	0	0	0	0	chrY	22447274	22447971	+		Gm37448
ENSMUSG00000103994.1	0	0	0	0	0	0	0	0	0	0	0	0	chrY	17957446	17960787	+		Gm38028
ENSMUSG00000104024.1	0	0	0	0	0	0	0	0	0	0	0	0	chrY	26241149	26265649	-		Gm33571
ENSMUSG00000104032.1	0	0	0	0	0	0	0	0	0	0	0	0	chrY	17757508	17758204	+		Gm20833
ENSMUSG00000104048.1	0	0	0	0	0	0	0	0	0	0	0	0	chrY	13580700	13582258	-		Gm37561
ENSMUSG00000104050.1	0	0	0	0	0	0	0	0	0	0	0	0	chrY	18321026	18322074	+		Gm38127
ENSMUSG00000104062.5	0	0	0	0	0	0	0	0	0	0	0	0	chrY	23212217	23215455	-		Gm37952
ENSMUSG00000104070.1	0	0	0	0	0	0	0	0	0	0	0	0	chrY	24701862	24726367	-		Gm36866
ENSMUSG00000104085.1	0	0	0	0	0	0	0	0	0	0	0	0	chrY	25482700	25483396	+		Gm21427
ENSMUSG00000104127.1	0	0	0	0	0	0	0	0	0	0	0	0	chrY	14029702	14030398	-		Gm20928
ENSMUSG00000104131.5	0	0	0	0	0	0	0	0	0	0	0	0	chrY	21052481	21055721	-		Gm36950
ENSMUSG00000104146.1	0	0	0	0	0	0	0	0	0	0	0	0	chrY	24865430	24866045	+		Gm30175
ENSMUSG00000104191.1	0	0	0	0	0	0	0	0	0	0	0	0	chrY	14400709	14426798	+		Gm30737
ENSMUSG00000104207.1	0	0	0	0	0	0	0	0	0	0	0	0	chrY	15694982	15695679	-		Gm37395
ENSMUSG00000104228.1	0	0	0	0	0	0	0	0	0	0	0	0	chrY	23943342	23944038	+		Gm35955
ENSMUSG00000104247.1	0	0	0	0	0	0	0	0	0	0	0	0	chrY	23802166	23802862	+		Gm21768
ENSMUSG00000104255.1	0	0	0	0	0	0	0	0	0	0	0	0	chrY	23839024	23839639	+		Gm37172
ENSMUSG00000104259.1	0	0	0	0	0	0	0	0	0	0	0	0	chrY	22955349	22958699	+		Gm37538
ENSMUSG00000104260.1	0	0	0	0	0	0	0	0	0	0	0	0	chrY	14801724	14802420	-		Gm31186
ENSMUSG00000104267.1	0	0	0	0	0	0	0	0	0	0	0	0	chrY	13042890	13045326	+		Gm20807
ENSMUSG00000104289.5	0	0	0	0	0	0	0	0	0	0	0	0	chrY	23539193	23542427	-		Gm37454
ENSMUSG00000104321.1	0	0	0	0	0	0	0	0	0	0	0	0	chrY	25854770	25855465	+		Gm37318
ENSMUSG00000104345.5	0	0	0	0	0	0	0	0	0	0	0	0	chrY	21891558	21894794	-		Gm37690
ENSMUSG00000104356.1	0	0	0	0	0	0	0	0	0	0	0	0	chrY	18586094	18586790	-		Gm31260
ENSMUSG00000104381.1	0	0	0	0	0	0	0	0	0	0	0	0	chrY	40188894	40191869	+		Gm37032
ENSMUSG00000104404.1	0	0	0	0	0	0	0	0	0	0	0	0	chrY	13783493	13813771	+		Gm36728
ENSMUSG00000104407.5	0	0	0	0	0	0	0	0	0	0	0	0	chrY	18693356	18696591	+		Gm38013
ENSMUSG00000104409.5	0	0	0	0	0	0	0	0	0	0	0	0	chrY	13980580	13983815	+		Gm37467
ENSMUSG00000104412.1	0	0	0	0	0	0	0	0	0	0	0	0	chrY	25845559	25848910	+		Gm37798
ENSMUSG00000104425.5	0	0	0	0	0	0	0	0	0	0	0	0	chrY	21572630	21575870	-		Gm38370
ENSMUSG00000104426.1	0	0	0	0	0	0	0	0	0	0	0	0	chrY	19671504	19672197	-		Gm38369
ENSMUSG00000104431.1	0	0	0	0	0	0	0	0	0	0	0	0	chrY	24819390	24822739	+		Gm37112
ENSMUSG00000104439.1	0	0	0	0	0	0	0	0	0	0	0	0	chrY	18208480	18209176	+		Gm20851
ENSMUSG00000104442.1	0	0	0	0	0	0	0	0	0	0	0	0	chrY	70367443	70370583	+		4932431L22Rik
ENSMUSG00000104446.1	0	0	0	0	0	0	0	0	0	0	0	0	chrY	18245622	18246318	+		Gm30312
ENSMUSG00000104468.1	0	0	0	0	0	0	0	0	0	0	0	0	chrY	12564102	12564795	+		Gm21736
ENSMUSG00000104472.1	0	0	0	0	0	0	0	0	0	0	0	0	chrY	18629783	18633125	-		Gm38209
ENSMUSG00000104480.1	0	0	0	0	0	0	0	0	0	0	0	0	chrY	23097864	23098560	+		Gm21661
ENSMUSG00000104490.1	0	0	0	0	0	0	0	0	0	0	0	0	chrY	16485908	16486602	-		Gm20770
ENSMUSG00000104499.5	0	0	0	0	0	0	0	0	0	0	0	0	chrY	14282471	14284836	+		Gm30353
ENSMUSG00000104500.5	0	0	0	0	0	0	0	0	0	0	0	0	chrY	24273507	24276742	-		Gm36345
ENSMUSG00000104505.5	0	0	0	0	0	0	0	0	0	0	0	0	chrY	12513576	12516809	-		Gm37739
ENSMUSG00000104506.5	0	0	0	0	0	0	0	0	0	0	0	0	chrY	19983059	19985421	+		Gm37740
ENSMUSG00000104510.1	0	0	0	0	0	0	0	0	0	0	0	0	chrY	17002625	17018392	+		Gm34015
ENSMUSG00000104522.5	0	0	0	0	0	0	0	0	0	0	0	0	chrY	13335782	13338145	-		Gm38159
ENSMUSG00000106618.1	0	0	0	0	0	0	0	0	0	0	0	0	chrY	991656	991716	-		AC145392.1
