# Supplementary material for: Identification of pathological transcription in autosomal dominant polycystic kidney disease epithelia
Source: Sci Rep. 2021 Jul 23;11:15139. doi: 10.1038/s41598-021-94442-8 (PMC8302622; doi:10.1038/s41598-021-94442-8)
Supplement: Supplementary file 11 — Supplementary Information 11. [file 41598_2021_94442_MOESM11_ESM.xlsx]

## Sheet: Pkd1_down_Pkd2_up_GSEA
Overlap Results
Collection(s):	C1, C5, CP:KEGG, H, TFT
# overlaps shown:	10
# genesets in collections:	11864
# genes in comparison (n):	30	Downregulated in Pkd1-/-, upregulated in Pkd2-/-
# genes in universe (N):	38404
Gene Set Name	# Genes in Gene Set (K)	Description	# Genes in Overlap (k)	k/K	p-value	FDR q-value
HALLMARK_INTERFERON_ALPHA_RESPONSE	97	Genes up-regulated in response to alpha interferon proteins.	5	0.0515	1.26e-08	0.000149
GO_RESPONSE_TO_VIRUS	328	Any process that results in a change in state or activity of a cell or an organism (in terms of movement, secretion, enzyme production, gene expression, etc.) as a result of a stimulus from a virus. [GOC:hb]	6	0.0183	1.85e-07	0.0011
HALLMARK_INTERFERON_GAMMA_RESPONSE	200	Genes up-regulated in response to IFNG [GeneID=3458].	5	0.025	4.67e-07	0.00185
GO_NEGATIVE_REGULATION_OF_MULTI_ORGANISM_PROCESS	227	Any process that stops, prevents, or reduces the frequency, rate or extent of a multi-organism process, a process in which an organism has an effect on another organism of the same or different species. [GOC:jl]	5	0.022	8.72e-07	0.00236
GO_RESPONSE_TO_TYPE_I_INTERFERON	97	Any process that results in a change in state or activity of a cell or an organism (in terms of movement, secretion, enzyme production, gene expression, etc.) as a result of a type I interferon stimulus. Type I interferons include the interferon-alpha, beta, delta, episilon, zeta, kappa, tau, and omega gene families. [GOC:add, ISBN:0126896631, PMID:15546383, PMID:16681834]	4	0.0412	9.96e-07	0.00236
GO_DEFENSE_RESPONSE_TO_VIRUS	244	Reactions triggered in response to the presence of a virus that act to protect the cell or organism. [GOC:ai]	5	0.0205	1.24e-06	0.00246
GO_IMMUNE_EFFECTOR_PROCESS	1267	Any process of the immune system that can potentially contribute to an immune response. [GO_REF:0000022, GOC:add, GOC:mtg_15nov05, ISBN:0781735149]	8	0.0063	4.2e-06	0.00708
GO_DEFENSE_RESPONSE	1765	Reactions, triggered in response to the presence of a foreign body or the occurrence of an injury, which result in restriction of damage to the organism attacked or prevention/recovery from the infection caused by the attack. [GOC:go_curators]	9	0.0051	5.33e-06	0.00708
GO_REGULATION_OF_VIRAL_LIFE_CYCLE	148	Any process that modulates the frequency, rate or extent of viral life cycle. [GO_REF:0000058, GOC:TermGenie, PMID:18005716]	4	0.027	5.37e-06	0.00708
GO_NEGATIVE_REGULATION_OF_VIRAL_GENOME_REPLICATION	62	Any process that stops, prevents, or reduces the frequency, rate or extent of viral genome replication. [GOC:go_curators]	3	0.0484	1.58e-05	0.0187
Gene/Gene Set Overlap Matrix
Entrez Gene Id	Gene Symbol	Gene Description	HALLMARK_INTERFERON_ALPHA_RESPONSE	GO_RESPONSE_TO_VIRUS	HALLMARK_INTERFERON_GAMMA_RESPONSE	GO_NEGATIVE_REGULATION_OF_MULTI_ORGANISM_PROCESS	GO_RESPONSE_TO_TYPE_I_INTERFERON	GO_DEFENSE_RESPONSE_TO_VIRUS	GO_IMMUNE_EFFECTOR_PROCESS	GO_DEFENSE_RESPONSE	GO_REGULATION_OF_VIRAL_LIFE_CYCLE	GO_NEGATIVE_REGULATION_OF_VIRAL_GENOME_REPLICATION
4599	MX1	MX dynamin like GTPase 1 [Source:HGNC Symbol;Acc:HGNC:7532]	HALLMARK_INTERFERON_ALPHA_RESPONSE	GO_RESPONSE_TO_VIRUS	HALLMARK_INTERFERON_GAMMA_RESPONSE	GO_NEGATIVE_REGULATION_OF_MULTI_ORGANISM_PROCESS	GO_RESPONSE_TO_TYPE_I_INTERFERON	GO_DEFENSE_RESPONSE_TO_VIRUS	GO_IMMUNE_EFFECTOR_PROCESS	GO_DEFENSE_RESPONSE	GO_REGULATION_OF_VIRAL_LIFE_CYCLE	GO_NEGATIVE_REGULATION_OF_VIRAL_GENOME_REPLICATION
3627	CXCL10	C-X-C motif chemokine ligand 10 [Source:HGNC Symbol;Acc:HGNC:10637]	HALLMARK_INTERFERON_ALPHA_RESPONSE	GO_RESPONSE_TO_VIRUS	HALLMARK_INTERFERON_GAMMA_RESPONSE	GO_DEFENSE_RESPONSE_TO_VIRUS	GO_IMMUNE_EFFECTOR_PROCESS	GO_DEFENSE_RESPONSE
64108	RTP4	receptor transporter protein 4 [Source:HGNC Symbol;Acc:HGNC:23992]	HALLMARK_INTERFERON_ALPHA_RESPONSE	GO_RESPONSE_TO_VIRUS	HALLMARK_INTERFERON_GAMMA_RESPONSE	GO_DEFENSE_RESPONSE_TO_VIRUS	GO_IMMUNE_EFFECTOR_PROCESS	GO_DEFENSE_RESPONSE
4938	OAS1	2'-5'-oligoadenylate synthetase 1 [Source:HGNC Symbol;Acc:HGNC:8086]	HALLMARK_INTERFERON_ALPHA_RESPONSE	GO_RESPONSE_TO_VIRUS	GO_NEGATIVE_REGULATION_OF_MULTI_ORGANISM_PROCESS	GO_RESPONSE_TO_TYPE_I_INTERFERON	GO_DEFENSE_RESPONSE_TO_VIRUS	GO_IMMUNE_EFFECTOR_PROCESS	GO_DEFENSE_RESPONSE	GO_REGULATION_OF_VIRAL_LIFE_CYCLE	GO_NEGATIVE_REGULATION_OF_VIRAL_GENOME_REPLICATION
11274	USP18	ubiquitin specific peptidase 18 [Source:HGNC Symbol;Acc:HGNC:12616]	HALLMARK_INTERFERON_ALPHA_RESPONSE	HALLMARK_INTERFERON_GAMMA_RESPONSE	GO_RESPONSE_TO_TYPE_I_INTERFERON	GO_DEFENSE_RESPONSE
4940	OAS3	2'-5'-oligoadenylate synthetase 3 [Source:HGNC Symbol;Acc:HGNC:8088]	GO_RESPONSE_TO_VIRUS	HALLMARK_INTERFERON_GAMMA_RESPONSE	GO_NEGATIVE_REGULATION_OF_MULTI_ORGANISM_PROCESS	GO_RESPONSE_TO_TYPE_I_INTERFERON	GO_DEFENSE_RESPONSE_TO_VIRUS	GO_IMMUNE_EFFECTOR_PROCESS	GO_DEFENSE_RESPONSE	GO_REGULATION_OF_VIRAL_LIFE_CYCLE	GO_NEGATIVE_REGULATION_OF_VIRAL_GENOME_REPLICATION
3965	LGALS9	galectin 9 [Source:HGNC Symbol;Acc:HGNC:6570]	GO_RESPONSE_TO_VIRUS	GO_NEGATIVE_REGULATION_OF_MULTI_ORGANISM_PROCESS	GO_IMMUNE_EFFECTOR_PROCESS	GO_DEFENSE_RESPONSE	GO_REGULATION_OF_VIRAL_LIFE_CYCLE
27306	HPGDS	hematopoietic prostaglandin D synthase [Source:HGNC Symbol;Acc:HGNC:17890]	GO_NEGATIVE_REGULATION_OF_MULTI_ORGANISM_PROCESS
7133	TNFRSF1B	TNF receptor superfamily member 1B [Source:HGNC Symbol;Acc:HGNC:11917]	GO_IMMUNE_EFFECTOR_PROCESS	GO_DEFENSE_RESPONSE
1832	DSP	desmoplakin [Source:HGNC Symbol;Acc:HGNC:3052]	GO_IMMUNE_EFFECTOR_PROCESS
57118	CAMK1D	calcium/calmodulin dependent protein kinase ID [Source:HGNC Symbol;Acc:HGNC:19341]	GO_DEFENSE_RESPONSE
22998	LIMCH1	LIM and calponin homology domains 1 [Source:HGNC Symbol;Acc:HGNC:29191]
81029	WNT5B	Wnt family member 5B [Source:HGNC Symbol;Acc:HGNC:16265]
5314	PKHD1	PKHD1 ciliary IPT domain containing fibrocystin/polyductin [Source:HGNC Symbol;Acc:HGNC:9016]
2944	GSTM1	glutathione S-transferase mu 1 [Source:HGNC Symbol;Acc:HGNC:4632]
7103	TSPAN8	tetraspanin 8 [Source:HGNC Symbol;Acc:HGNC:11855]
389206	BEND4	BEN domain containing 4 [Source:HGNC Symbol;Acc:HGNC:23815]
56994	CHPT1	choline phosphotransferase 1 [Source:HGNC Symbol;Acc:HGNC:17852]
23255	MTCL1	microtubule crosslinking factor 1 [Source:HGNC Symbol;Acc:HGNC:29121]
28231	SLCO4A1	solute carrier organic anion transporter family member 4A1 [Source:HGNC Symbol;Acc:HGNC:10953]
126969	SLC44A3	solute carrier family 44 member 3 [Source:HGNC Symbol;Acc:HGNC:28689]
1004	CDH6	cadherin 6 [Source:HGNC Symbol;Acc:HGNC:1765]
85443	DCLK3	doublecortin like kinase 3 [Source:HGNC Symbol;Acc:HGNC:19005]
65997	RASL11B	RAS like family 11 member B [Source:HGNC Symbol;Acc:HGNC:23804]
50650	ARHGEF3	Rho guanine nucleotide exchange factor 3 [Source:HGNC Symbol;Acc:HGNC:683]
79822	ARHGAP28	Rho GTPase activating protein 28 [Source:HGNC Symbol;Acc:HGNC:25509]
153020	RASGEF1B	RasGEF domain family member 1B [Source:HGNC Symbol;Acc:HGNC:24881]
388662	SLC6A17	solute carrier family 6 member 17 [Source:HGNC Symbol;Acc:HGNC:31399]
144402	CPNE8	copine 8 [Source:HGNC Symbol;Acc:HGNC:23498]
138639	PTPDC1	protein tyrosine phosphatase domain containing 1 [Source:HGNC Symbol;Acc:HGNC:30184]

## Sheet: Pkd1_up_Pkd2_down_GSEA
Overlap Results
Collection(s):	C1, C5, CP:KEGG, H, TFT
# overlaps shown:	10
# genesets in collections:	11864
# genes in comparison (n):	68	Upregulated in Pkd1-/-, downregulated in Pkd2-/-
# genes in universe (N):	38404
Gene Set Name	# Genes in Gene Set (K)	Description	# Genes in Overlap (k)	k/K	p-value	FDR q-value
TATAAA_TATA_01	1307	Genes having at least one occurence of the highly conserved motif M51 TATAAA sites. The motif matches transcription factor binding site V$TATA_01 (v7.4 TRANSFAC).	19	0.0145	7.72e-13	9.16e-09
GO_CELL_MOTILITY	1758	Any process involved in the controlled self-propelled movement of a cell that results in translocation of the cell from one place to another. [GOC:dgh, GOC:dph, GOC:isa_complete, GOC:mlg]	20	0.0114	1.46e-11	6.08e-08
GO_LOCOMOTION	1984	Self-propelled movement of a cell or organism from one location to another. [GOC:dgh]	21	0.0106	1.54e-11	6.08e-08
GO_BIOLOGICAL_ADHESION	1425	The attachment of a cell or organism to a substrate, another cell, or other organism. Biological adhesion includes intracellular attachment between membrane regions. [GOC:isa_complete]	18	0.0126	3.5e-11	1.04e-07
CAGCTG_AP4_Q5	1520	Genes having at least one occurence of the highly conserved motif M15 CAGCTG sites. The motif matches transcription factor binding site V$AP4_Q5 (v7.4 TRANSFAC).	18	0.0118	9.97e-11	1.99e-07
CAGGTA_AREB6_01	793	Genes having at least one occurence of the highly conserved motif M76 CAGGTA sites. The motif matches transcription factor binding site V$AREB6_01 (v7.4 TRANSFAC).	14	0.0177	1.01e-10	1.99e-07
GO_CELL_CELL_ADHESION	847	The attachment of one cell to another cell via adhesion molecules. [GOC:dos]	14	0.0165	2.37e-10	4.02e-07
GO_NEUROGENESIS	1625	Generation of cells within the nervous system. [GO_REF:0000021, GOC:cls, GOC:curators, GOC:dgh, GOC:dph, GOC:jid, GOC:mtg_15jun06]	18	0.0111	2.92e-10	4.33e-07
AACTTT_UNKNOWN	1919	Genes having at least one occurence of the highly conserved motif M17 AACTTT in the region spanning up to 4 kb around their transcription start sites. The motif does not match any known transcription factor binding site (v7.4 TRANSFAC).	19	0.0099	5.51e-10	7.27e-07
GCANCTGNY_MYOD_Q6	926	Genes having at least one occurence of the highly conserved motif M35 GCANCTGNY sites. The motif matches transcription factor binding site V$MYOD_Q6 (v7.4 TRANSFAC).	14	0.0151	7.51e-10	8.91e-07
Gene/Gene Set Overlap Matrix
Entrez Gene Id	Gene Symbol	Gene Description	TATAAA_TATA_01	GO_CELL_MOTILITY	GO_LOCOMOTION	GO_BIOLOGICAL_ADHESION	CAGCTG_AP4_Q5	CAGGTA_AREB6_01	GO_CELL_CELL_ADHESION	GO_NEUROGENESIS	AACTTT_UNKNOWN	GCANCTGNY_MYOD_Q6
284	ANGPT1	angiopoietin 1 [Source:HGNC Symbol;Acc:HGNC:484]	TATAAA_TATA_01	GO_CELL_MOTILITY	GO_LOCOMOTION	GO_BIOLOGICAL_ADHESION	CAGCTG_AP4_Q5	GCANCTGNY_MYOD_Q6
3557	IL1RN	interleukin 1 receptor antagonist [Source:HGNC Symbol;Acc:HGNC:6000]	TATAAA_TATA_01	GO_CELL_MOTILITY	GO_LOCOMOTION	GO_BIOLOGICAL_ADHESION	CAGGTA_AREB6_01	GO_CELL_CELL_ADHESION
301	ANXA1	annexin A1 [Source:HGNC Symbol;Acc:HGNC:533]	TATAAA_TATA_01	GO_CELL_MOTILITY	GO_LOCOMOTION	GO_BIOLOGICAL_ADHESION	GO_CELL_CELL_ADHESION	GO_NEUROGENESIS
2668	GDNF	glial cell derived neurotrophic factor [Source:HGNC Symbol;Acc:HGNC:4232]	TATAAA_TATA_01	GO_CELL_MOTILITY	GO_LOCOMOTION	CAGCTG_AP4_Q5	GO_NEUROGENESIS
56034	PDGFC	platelet derived growth factor C [Source:HGNC Symbol;Acc:HGNC:8801]	TATAAA_TATA_01	GO_CELL_MOTILITY	GO_LOCOMOTION	CAGGTA_AREB6_01
7291	TWIST1	twist family bHLH transcription factor 1 [Source:HGNC Symbol;Acc:HGNC:12428]	TATAAA_TATA_01	GO_CELL_MOTILITY	GO_LOCOMOTION	GO_NEUROGENESIS
57214	CEMIP	cell migration inducing hyaluronidase 1 [Source:HGNC Symbol;Acc:HGNC:29213]	TATAAA_TATA_01	GO_CELL_MOTILITY	GO_LOCOMOTION
4248	MGAT3	beta-1,4-mannosyl-glycoprotein 4-beta-N-acetylglucosaminyltransferase [Source:HGNC Symbol;Acc:HGNC:7046]	TATAAA_TATA_01	GO_CELL_MOTILITY	GO_LOCOMOTION
2045	EPHA7	EPH receptor A7 [Source:HGNC Symbol;Acc:HGNC:3390]	TATAAA_TATA_01	GO_LOCOMOTION	GO_BIOLOGICAL_ADHESION	CAGGTA_AREB6_01	GO_CELL_CELL_ADHESION	GO_NEUROGENESIS	AACTTT_UNKNOWN
145581	LRFN5	leucine rich repeat and fibronectin type III domain containing 5 [Source:HGNC Symbol;Acc:HGNC:20360]	TATAAA_TATA_01	GO_BIOLOGICAL_ADHESION	CAGCTG_AP4_Q5	CAGGTA_AREB6_01	GO_CELL_CELL_ADHESION	GCANCTGNY_MYOD_Q6
1756	DMD	dystrophin [Source:HGNC Symbol;Acc:HGNC:2928]	TATAAA_TATA_01	CAGCTG_AP4_Q5	CAGGTA_AREB6_01	AACTTT_UNKNOWN	GCANCTGNY_MYOD_Q6
389136	VGLL3	vestigial like family member 3 [Source:HGNC Symbol;Acc:HGNC:24327]	TATAAA_TATA_01	CAGCTG_AP4_Q5
2014	EMP3	epithelial membrane protein 3 [Source:HGNC Symbol;Acc:HGNC:3335]	TATAAA_TATA_01	CAGCTG_AP4_Q5
7345	UCHL1	ubiquitin C-terminal hydrolase L1 [Source:HGNC Symbol;Acc:HGNC:12513]	TATAAA_TATA_01	CAGGTA_AREB6_01	GO_NEUROGENESIS
91851	CHRDL1	chordin like 1 [Source:HGNC Symbol;Acc:HGNC:29861]	TATAAA_TATA_01	AACTTT_UNKNOWN
5077	PAX3	paired box 3 [Source:HGNC Symbol;Acc:HGNC:8617]	TATAAA_TATA_01
4256	MGP	matrix Gla protein [Source:HGNC Symbol;Acc:HGNC:7060]	TATAAA_TATA_01
4675	NAP1L3	nucleosome assembly protein 1 like 3 [Source:HGNC Symbol;Acc:HGNC:7639]	TATAAA_TATA_01
7038	TG	thyroglobulin [Source:HGNC Symbol;Acc:HGNC:11764]	TATAAA_TATA_01
23284	ADGRL3	adhesion G protein-coupled receptor L3 [Source:HGNC Symbol;Acc:HGNC:20974]	GO_CELL_MOTILITY	GO_LOCOMOTION	GO_BIOLOGICAL_ADHESION	CAGCTG_AP4_Q5	GO_CELL_CELL_ADHESION	GO_NEUROGENESIS	GCANCTGNY_MYOD_Q6
2049	EPHB3	EPH receptor B3 [Source:HGNC Symbol;Acc:HGNC:3394]	GO_CELL_MOTILITY	GO_LOCOMOTION	GO_BIOLOGICAL_ADHESION	GO_CELL_CELL_ADHESION	GO_NEUROGENESIS
6091	ROBO1	roundabout guidance receptor 1 [Source:HGNC Symbol;Acc:HGNC:10249]	GO_CELL_MOTILITY	GO_LOCOMOTION	GO_BIOLOGICAL_ADHESION	GO_CELL_CELL_ADHESION	GO_NEUROGENESIS
960	CD44	CD44 molecule (Indian blood group) [Source:HGNC Symbol;Acc:HGNC:1681]	GO_CELL_MOTILITY	GO_LOCOMOTION	GO_BIOLOGICAL_ADHESION	GO_CELL_CELL_ADHESION
2042	EPHA3	EPH receptor A3 [Source:HGNC Symbol;Acc:HGNC:3387]	GO_CELL_MOTILITY	GO_LOCOMOTION	GO_BIOLOGICAL_ADHESION	GO_NEUROGENESIS
8840	CCN4	cellular communication network factor 4 [Source:HGNC Symbol;Acc:HGNC:12769]	GO_CELL_MOTILITY	GO_LOCOMOTION	GO_BIOLOGICAL_ADHESION	AACTTT_UNKNOWN
397	ARHGDIB	Rho GDP dissociation inhibitor beta [Source:HGNC Symbol;Acc:HGNC:679]	GO_CELL_MOTILITY	GO_LOCOMOTION	GO_BIOLOGICAL_ADHESION
6792	CDKL5	cyclin dependent kinase like 5 [Source:HGNC Symbol;Acc:HGNC:11411]	GO_CELL_MOTILITY	GO_LOCOMOTION	CAGCTG_AP4_Q5	CAGGTA_AREB6_01	GO_NEUROGENESIS	AACTTT_UNKNOWN
30011	SH3KBP1	SH3 domain containing kinase binding protein 1 [Source:HGNC Symbol;Acc:HGNC:13867]	GO_CELL_MOTILITY	GO_LOCOMOTION	CAGGTA_AREB6_01	GO_NEUROGENESIS	AACTTT_UNKNOWN
223117	SEMA3D	semaphorin 3D [Source:HGNC Symbol;Acc:HGNC:10726]	GO_CELL_MOTILITY	GO_LOCOMOTION	GO_NEUROGENESIS
153769	SH3RF2	SH3 domain containing ring finger 2 [Source:HGNC Symbol;Acc:HGNC:26299]	GO_CELL_MOTILITY	GO_LOCOMOTION
5627	PROS1	protein S [Source:HGNC Symbol;Acc:HGNC:9456]	GO_CELL_MOTILITY	GO_LOCOMOTION
5101	PCDH9	protocadherin 9 [Source:HGNC Symbol;Acc:HGNC:8661]	GO_BIOLOGICAL_ADHESION	CAGCTG_AP4_Q5	GO_CELL_CELL_ADHESION	AACTTT_UNKNOWN	GCANCTGNY_MYOD_Q6
57575	PCDH10	protocadherin 10 [Source:HGNC Symbol;Acc:HGNC:13404]	GO_BIOLOGICAL_ADHESION	CAGGTA_AREB6_01	GO_CELL_CELL_ADHESION	AACTTT_UNKNOWN
1008	CDH10	cadherin 10 [Source:HGNC Symbol;Acc:HGNC:1749]	GO_BIOLOGICAL_ADHESION	GO_CELL_CELL_ADHESION	AACTTT_UNKNOWN	GCANCTGNY_MYOD_Q6
27328	PCDH11X	protocadherin 11 X-linked [Source:HGNC Symbol;Acc:HGNC:8656]	GO_BIOLOGICAL_ADHESION	GO_CELL_CELL_ADHESION	AACTTT_UNKNOWN
9080	CLDN9	claudin 9 [Source:HGNC Symbol;Acc:HGNC:2051]	GO_BIOLOGICAL_ADHESION	GO_CELL_CELL_ADHESION	GCANCTGNY_MYOD_Q6
3481	IGF2	insulin like growth factor 2 [Source:HGNC Symbol;Acc:HGNC:5466]	GO_BIOLOGICAL_ADHESION	GO_CELL_CELL_ADHESION
203447	NRK	Nik related kinase [Source:HGNC Symbol;Acc:HGNC:25391]	CAGCTG_AP4_Q5	CAGGTA_AREB6_01	GO_NEUROGENESIS	AACTTT_UNKNOWN	GCANCTGNY_MYOD_Q6
339479	BRINP3	BMP/retinoic acid inducible neural specific 3 [Source:HGNC Symbol;Acc:HGNC:22393]	CAGCTG_AP4_Q5	CAGGTA_AREB6_01	GO_NEUROGENESIS	AACTTT_UNKNOWN
7475	WNT6	Wnt family member 6 [Source:HGNC Symbol;Acc:HGNC:12785]	CAGCTG_AP4_Q5	GO_NEUROGENESIS	GCANCTGNY_MYOD_Q6
80326	WNT10A	Wnt family member 10A [Source:HGNC Symbol;Acc:HGNC:13829]	CAGCTG_AP4_Q5	GO_NEUROGENESIS	GCANCTGNY_MYOD_Q6
216	ALDH1A1	aldehyde dehydrogenase 1 family member A1 [Source:HGNC Symbol;Acc:HGNC:402]	CAGCTG_AP4_Q5	AACTTT_UNKNOWN	GCANCTGNY_MYOD_Q6
130497	OSR1	odd-skipped related transcription factor 1 [Source:HGNC Symbol;Acc:HGNC:8111]	CAGCTG_AP4_Q5	AACTTT_UNKNOWN	GCANCTGNY_MYOD_Q6
4052	LTBP1	latent transforming growth factor beta binding protein 1 [Source:HGNC Symbol;Acc:HGNC:6714]	CAGCTG_AP4_Q5	AACTTT_UNKNOWN
287	ANK2	ankyrin 2 [Source:HGNC Symbol;Acc:HGNC:493]	CAGCTG_AP4_Q5	GCANCTGNY_MYOD_Q6
2819	GPD1	glycerol-3-phosphate dehydrogenase 1 [Source:HGNC Symbol;Acc:HGNC:4455]	CAGCTG_AP4_Q5	GCANCTGNY_MYOD_Q6
117154	DACH2	dachshund family transcription factor 2 [Source:HGNC Symbol;Acc:HGNC:16814]	CAGGTA_AREB6_01	AACTTT_UNKNOWN
7447	VSNL1	visinin like 1 [Source:HGNC Symbol;Acc:HGNC:12722]	CAGGTA_AREB6_01
139221	PWWP3B	PWWP domain containing 3B [Source:HGNC Symbol;Acc:HGNC:26583]	CAGGTA_AREB6_01
590	BCHE	butyrylcholinesterase [Source:HGNC Symbol;Acc:HGNC:983]	GO_NEUROGENESIS	AACTTT_UNKNOWN
25861	WHRN	whirlin [Source:HGNC Symbol;Acc:HGNC:16361]	GO_NEUROGENESIS
2070	EYA4	EYA transcriptional coactivator and phosphatase 4 [Source:HGNC Symbol;Acc:HGNC:3522]	AACTTT_UNKNOWN
6476	SI	sucrase-isomaltase [Source:HGNC Symbol;Acc:HGNC:10856]	AACTTT_UNKNOWN
100131755	ARMCX4	armadillo repeat containing X-linked 4 [Source:HGNC Symbol;Acc:HGNC:28615]
79570	NKAIN1	sodium/potassium transporting ATPase interacting 1 [Source:HGNC Symbol;Acc:HGNC:25743]
1301	COL11A1	collagen type XI alpha 1 chain [Source:HGNC Symbol;Acc:HGNC:2186]
525	ATP6V1B1	ATPase H+ transporting V1 subunit B1 [Source:HGNC Symbol;Acc:HGNC:853]
63895	PIEZO2	piezo type mechanosensitive ion channel component 2 [Source:HGNC Symbol;Acc:HGNC:26270]
2012	EMP1	epithelial membrane protein 1 [Source:HGNC Symbol;Acc:HGNC:3333]
204219	CERS3	ceramide synthase 3 [Source:HGNC Symbol;Acc:HGNC:23752]
9452	ITM2A	integral membrane protein 2A [Source:HGNC Symbol;Acc:HGNC:6173]
92126	DSEL	dermatan sulfate epimerase like [Source:HGNC Symbol;Acc:HGNC:18144]
727936	GXYLT2	glucoside xylosyltransferase 2 [Source:HGNC Symbol;Acc:HGNC:33383]
4232	MEST	mesoderm specific transcript [Source:HGNC Symbol;Acc:HGNC:7028]
51454	GULP1	GULP PTB domain containing engulfment adaptor 1 [Source:HGNC Symbol;Acc:HGNC:18649]
132430	PABPC4L	poly(A) binding protein cytoplasmic 4 like [Source:HGNC Symbol;Acc:HGNC:31955]
1519	CTSO	cathepsin O [Source:HGNC Symbol;Acc:HGNC:2542]
613212	CTXN3	cortexin 3 [Source:HGNC Symbol;Acc:HGNC:31110]

## Sheet: Pkd1ko_downregulated_GSEA
Overlap Results
Collection(s):	C1, C5, CP:KEGG, H, TFT
# overlaps shown:	10
# genesets in collections:	11864
# genes in comparison (n):	39	Downregulated in Pkd1-/-, no differential expression in Pkd2-/-
# genes in universe (N):	38404
Gene Set Name	# Genes in Gene Set (K)	Description	# Genes in Overlap (k)	k/K	p-value	FDR q-value
GO_CIRCULATORY_SYSTEM_DEVELOPMENT	1175	The process whose specific outcome is the progression of the circulatory system over time, from its formation to the mature structure. The circulatory system is the organ system that passes nutrients (such as amino acids and electrolytes), gases, hormones, blood cells, etc. to and from cells in the body to help fight diseases and help stabilize body temperature and pH to maintain homeostasis. [GO…	13	0.0111	7.48e-11	8.87e-07
GO_ANIMAL_ORGAN_MORPHOGENESIS	1071	Morphogenesis of an animal organ. An organ is defined as a tissue or set of tissues that work together to perform a specific function or functions. Morphogenesis is the process in which anatomical structures are generated and organized. Organs are commonly observed as visibly distinct structures, but may also exist as loosely associated clusters of cells that work together to perform a specific f…	11	0.0103	6.18e-09	2.46e-05
GO_HEART_DEVELOPMENT	589	The process whose specific outcome is the progression of the heart over time, from its formation to the mature structure. The heart is a hollow, muscular organ, which, by contracting rhythmically, keeps up the circulation of the blood. [GOC:jid, UBERON:0000948]	9	0.0153	6.22e-09	2.46e-05
GO_ANATOMICAL_STRUCTURE_FORMATION_INVOLVED_IN_MORPHOGENESIS	1177	The developmental process pertaining to the initial formation of an anatomical structure from unspecified parts. This process begins with the specific processes that contribute to the appearance of the discrete structure and ends when the structural rudiment is recognizable. An anatomical structure is any biological entity that occupies space and is distinguished from its surroundings. Anatomical…	11	0.0093	1.63e-08	4.84e-05
HNF1A_TARGET_GENES	1892	Genes containing one or more binding sites for UniProt:P20823 (HNF1A) in their promoter region (TSS -1000,+100 bp) as identified by GTRD version 19.10 ChIP-seq harmonization.	13	0.0069	2.36e-08	5.59e-05
GO_TUBE_DEVELOPMENT	1122	The process whose specific outcome is the progression of a tube over time, from its initial formation to a mature structure. Epithelial and endothelial tubes transport gases, liquids and cells from one site to another and form the basic structure of many organs and tissues including lung and trachea, kidney, the mammary gland, the vascular system and the gastrointestinal and urinary-genital tract…	10	0.0089	1.28e-07	0.000253
GO_REGULATION_OF_INTRACELLULAR_SIGNAL_TRANSDUCTION	1863	Any process that modulates the frequency, rate or extent of intracellular signal transduction. [GOC:dph, GOC:signaling, GOC:tb, GOC:TermGenie]	12	0.0064	1.89e-07	0.00032
GO_NEGATIVE_REGULATION_OF_RESPONSE_TO_STIMULUS	1703	Any process that stops, prevents, or reduces the frequency, rate or extent of a response to a stimulus. Response to stimulus is a change in state or activity of a cell or an organism (in terms of movement, secretion, enzyme production, gene expression, etc.) as a result of a stimulus. [GOC:jid]	11	0.0065	6.71e-07	0.000995
GO_UROGENITAL_SYSTEM_DEVELOPMENT	331	The process whose specific outcome is the progression of the urogenital system over time, from its formation to the mature structure. [GOC:go_curators]	6	0.0181	1.01e-06	0.00121
GO_NEGATIVE_REGULATION_OF_INTRACELLULAR_SIGNAL_TRANSDUCTION	542	Any process that stops, prevents or reduces the frequency, rate or extent of intracellular signal transduction. [GOC:dph, GOC:signaling, GOC:tb, GOC:TermGenie]	7	0.0129	1.12e-06	0.00121
Gene/Gene Set Overlap Matrix
Entrez Gene Id	Gene Symbol	Gene Description	GO_CIRCULATORY_SYSTEM_DEVELOPMENT	GO_ANIMAL_ORGAN_MORPHOGENESIS	GO_HEART_DEVELOPMENT	GO_ANATOMICAL_STRUCTURE_FORMATION_INVOLVED_IN_MORPHOGENESIS	HNF1A_TARGET_GENES	GO_TUBE_DEVELOPMENT	GO_REGULATION_OF_INTRACELLULAR_SIGNAL_TRANSDUCTION	GO_NEGATIVE_REGULATION_OF_RESPONSE_TO_STIMULUS	GO_UROGENITAL_SYSTEM_DEVELOPMENT	GO_NEGATIVE_REGULATION_OF_INTRACELLULAR_SIGNAL_TRANSDUCTION
4036	LRP2	LDL receptor related protein 2 [Source:HGNC Symbol;Acc:HGNC:6694]	GO_CIRCULATORY_SYSTEM_DEVELOPMENT	GO_ANIMAL_ORGAN_MORPHOGENESIS	GO_HEART_DEVELOPMENT	GO_ANATOMICAL_STRUCTURE_FORMATION_INVOLVED_IN_MORPHOGENESIS	HNF1A_TARGET_GENES	GO_TUBE_DEVELOPMENT	GO_REGULATION_OF_INTRACELLULAR_SIGNAL_TRANSDUCTION	GO_NEGATIVE_REGULATION_OF_RESPONSE_TO_STIMULUS
8854	ALDH1A2	aldehyde dehydrogenase 1 family member A2 [Source:HGNC Symbol;Acc:HGNC:15472]	GO_CIRCULATORY_SYSTEM_DEVELOPMENT	GO_ANIMAL_ORGAN_MORPHOGENESIS	GO_HEART_DEVELOPMENT	GO_ANATOMICAL_STRUCTURE_FORMATION_INVOLVED_IN_MORPHOGENESIS	HNF1A_TARGET_GENES	GO_TUBE_DEVELOPMENT	GO_UROGENITAL_SYSTEM_DEVELOPMENT
2625	GATA3	GATA binding protein 3 [Source:HGNC Symbol;Acc:HGNC:4172]	GO_CIRCULATORY_SYSTEM_DEVELOPMENT	GO_ANIMAL_ORGAN_MORPHOGENESIS	GO_HEART_DEVELOPMENT	GO_ANATOMICAL_STRUCTURE_FORMATION_INVOLVED_IN_MORPHOGENESIS	GO_TUBE_DEVELOPMENT	GO_REGULATION_OF_INTRACELLULAR_SIGNAL_TRANSDUCTION	GO_NEGATIVE_REGULATION_OF_RESPONSE_TO_STIMULUS	GO_UROGENITAL_SYSTEM_DEVELOPMENT
2302	FOXJ1	forkhead box J1 [Source:HGNC Symbol;Acc:HGNC:3816]	GO_CIRCULATORY_SYSTEM_DEVELOPMENT	GO_ANIMAL_ORGAN_MORPHOGENESIS	GO_HEART_DEVELOPMENT	GO_ANATOMICAL_STRUCTURE_FORMATION_INVOLVED_IN_MORPHOGENESIS	GO_TUBE_DEVELOPMENT	GO_NEGATIVE_REGULATION_OF_RESPONSE_TO_STIMULUS	GO_UROGENITAL_SYSTEM_DEVELOPMENT
27063	ANKRD1	ankyrin repeat domain 1 [Source:HGNC Symbol;Acc:HGNC:15819]	GO_CIRCULATORY_SYSTEM_DEVELOPMENT	GO_ANIMAL_ORGAN_MORPHOGENESIS	GO_HEART_DEVELOPMENT	GO_ANATOMICAL_STRUCTURE_FORMATION_INVOLVED_IN_MORPHOGENESIS	GO_REGULATION_OF_INTRACELLULAR_SIGNAL_TRANSDUCTION
57493	HEG1	heart development protein with EGF like domains 1 [Source:HGNC Symbol;Acc:HGNC:29227]	GO_CIRCULATORY_SYSTEM_DEVELOPMENT	GO_ANIMAL_ORGAN_MORPHOGENESIS	GO_HEART_DEVELOPMENT	GO_TUBE_DEVELOPMENT	GO_REGULATION_OF_INTRACELLULAR_SIGNAL_TRANSDUCTION	GO_NEGATIVE_REGULATION_OF_RESPONSE_TO_STIMULUS	GO_NEGATIVE_REGULATION_OF_INTRACELLULAR_SIGNAL_TRANSDUCTION
5310	PKD1	polycystin 1, transient receptor potential channel interacting [Source:HGNC Symbol;Acc:HGNC:9008]	GO_CIRCULATORY_SYSTEM_DEVELOPMENT	GO_ANIMAL_ORGAN_MORPHOGENESIS	GO_HEART_DEVELOPMENT	GO_TUBE_DEVELOPMENT	GO_UROGENITAL_SYSTEM_DEVELOPMENT
2048	EPHB2	EPH receptor B2 [Source:HGNC Symbol;Acc:HGNC:3393]	GO_CIRCULATORY_SYSTEM_DEVELOPMENT	GO_ANIMAL_ORGAN_MORPHOGENESIS	GO_ANATOMICAL_STRUCTURE_FORMATION_INVOLVED_IN_MORPHOGENESIS	GO_TUBE_DEVELOPMENT	GO_REGULATION_OF_INTRACELLULAR_SIGNAL_TRANSDUCTION	GO_NEGATIVE_REGULATION_OF_RESPONSE_TO_STIMULUS	GO_UROGENITAL_SYSTEM_DEVELOPMENT	GO_NEGATIVE_REGULATION_OF_INTRACELLULAR_SIGNAL_TRANSDUCTION
23554	TSPAN12	tetraspanin 12 [Source:HGNC Symbol;Acc:HGNC:21641]	GO_CIRCULATORY_SYSTEM_DEVELOPMENT	GO_ANIMAL_ORGAN_MORPHOGENESIS	GO_ANATOMICAL_STRUCTURE_FORMATION_INVOLVED_IN_MORPHOGENESIS	GO_TUBE_DEVELOPMENT
8470	SORBS2	sorbin and SH3 domain containing 2 [Source:HGNC Symbol;Acc:HGNC:24098]	GO_CIRCULATORY_SYSTEM_DEVELOPMENT	GO_HEART_DEVELOPMENT	HNF1A_TARGET_GENES
8814	CDKL1	cyclin dependent kinase like 1 [Source:HGNC Symbol;Acc:HGNC:1781]	GO_CIRCULATORY_SYSTEM_DEVELOPMENT	GO_HEART_DEVELOPMENT	HNF1A_TARGET_GENES
83478	ARHGAP24	Rho GTPase activating protein 24 [Source:HGNC Symbol;Acc:HGNC:25361]	GO_CIRCULATORY_SYSTEM_DEVELOPMENT	GO_ANATOMICAL_STRUCTURE_FORMATION_INVOLVED_IN_MORPHOGENESIS	HNF1A_TARGET_GENES	GO_TUBE_DEVELOPMENT	GO_REGULATION_OF_INTRACELLULAR_SIGNAL_TRANSDUCTION
1285	COL4A3	collagen type IV alpha 3 chain [Source:HGNC Symbol;Acc:HGNC:2204]	GO_CIRCULATORY_SYSTEM_DEVELOPMENT	GO_ANATOMICAL_STRUCTURE_FORMATION_INVOLVED_IN_MORPHOGENESIS	GO_TUBE_DEVELOPMENT	GO_UROGENITAL_SYSTEM_DEVELOPMENT
3673	ITGA2	integrin subunit alpha 2 [Source:HGNC Symbol;Acc:HGNC:6137]	GO_ANIMAL_ORGAN_MORPHOGENESIS	GO_ANATOMICAL_STRUCTURE_FORMATION_INVOLVED_IN_MORPHOGENESIS
79365	BHLHE41	basic helix-loop-helix family member e41 [Source:HGNC Symbol;Acc:HGNC:16617]	GO_ANIMAL_ORGAN_MORPHOGENESIS
4324	MMP15	matrix metallopeptidase 15 [Source:HGNC Symbol;Acc:HGNC:7161]	GO_ANATOMICAL_STRUCTURE_FORMATION_INVOLVED_IN_MORPHOGENESIS	HNF1A_TARGET_GENES
6653	SORL1	sortilin related receptor 1 [Source:HGNC Symbol;Acc:HGNC:11185]	HNF1A_TARGET_GENES	GO_REGULATION_OF_INTRACELLULAR_SIGNAL_TRANSDUCTION	GO_NEGATIVE_REGULATION_OF_RESPONSE_TO_STIMULUS	GO_NEGATIVE_REGULATION_OF_INTRACELLULAR_SIGNAL_TRANSDUCTION
79674	VEPH1	ventricular zone expressed PH domain containing 1 [Source:HGNC Symbol;Acc:HGNC:25735]	HNF1A_TARGET_GENES	GO_NEGATIVE_REGULATION_OF_RESPONSE_TO_STIMULUS
3934	LCN2	lipocalin 2 [Source:HGNC Symbol;Acc:HGNC:6526]	HNF1A_TARGET_GENES
81706	PPP1R14C	protein phosphatase 1 regulatory inhibitor subunit 14C [Source:HGNC Symbol;Acc:HGNC:14952]	HNF1A_TARGET_GENES
1356	CP	ceruloplasmin [Source:HGNC Symbol;Acc:HGNC:2295]	HNF1A_TARGET_GENES
3773	KCNJ16	potassium inwardly rectifying channel subfamily J member 16 [Source:HGNC Symbol;Acc:HGNC:6262]	HNF1A_TARGET_GENES
92579	G6PC3	glucose-6-phosphatase catalytic subunit 3 [Source:HGNC Symbol;Acc:HGNC:24861]	HNF1A_TARGET_GENES
79132	DHX58	DExH-box helicase 58 [Source:HGNC Symbol;Acc:HGNC:29517]	GO_REGULATION_OF_INTRACELLULAR_SIGNAL_TRANSDUCTION	GO_NEGATIVE_REGULATION_OF_RESPONSE_TO_STIMULUS	GO_NEGATIVE_REGULATION_OF_INTRACELLULAR_SIGNAL_TRANSDUCTION
5563	PRKAA2	protein kinase AMP-activated catalytic subunit alpha 2 [Source:HGNC Symbol;Acc:HGNC:9377]	GO_REGULATION_OF_INTRACELLULAR_SIGNAL_TRANSDUCTION	GO_NEGATIVE_REGULATION_OF_RESPONSE_TO_STIMULUS	GO_NEGATIVE_REGULATION_OF_INTRACELLULAR_SIGNAL_TRANSDUCTION
4582	MUC1	mucin 1, cell surface associated [Source:HGNC Symbol;Acc:HGNC:7508]	GO_REGULATION_OF_INTRACELLULAR_SIGNAL_TRANSDUCTION	GO_NEGATIVE_REGULATION_OF_RESPONSE_TO_STIMULUS	GO_NEGATIVE_REGULATION_OF_INTRACELLULAR_SIGNAL_TRANSDUCTION
84952	CGNL1	cingulin like 1 [Source:HGNC Symbol;Acc:HGNC:25931]	GO_REGULATION_OF_INTRACELLULAR_SIGNAL_TRANSDUCTION	GO_NEGATIVE_REGULATION_OF_RESPONSE_TO_STIMULUS	GO_NEGATIVE_REGULATION_OF_INTRACELLULAR_SIGNAL_TRANSDUCTION
11043	MID2	midline 2 [Source:HGNC Symbol;Acc:HGNC:7096]	GO_REGULATION_OF_INTRACELLULAR_SIGNAL_TRANSDUCTION
91543	RSAD2	radical S-adenosyl methionine domain containing 2 [Source:HGNC Symbol;Acc:HGNC:30908]
80303	EFHD1	EF-hand domain family member D1 [Source:HGNC Symbol;Acc:HGNC:29556]
1968	EIF2S3	eukaryotic translation initiation factor 2 subunit gamma [Source:HGNC Symbol;Acc:HGNC:3267]
64901	RANBP17	RAN binding protein 17 [Source:HGNC Symbol;Acc:HGNC:14428]
5178	PEG3	paternally expressed 3 [Source:HGNC Symbol;Acc:HGNC:8826]
115361	GBP4	guanylate binding protein 4 [Source:HGNC Symbol;Acc:HGNC:20480]
192668	CYS1	cystin 1 [Source:HGNC Symbol;Acc:HGNC:18525]
54039	PCBP3	poly(rC) binding protein 3 [Source:HGNC Symbol;Acc:HGNC:8651]
221061	FAM171A1	family with sequence similarity 171 member A1 [Source:HGNC Symbol;Acc:HGNC:23522]
8653	DDX3Y	DEAD-box helicase 3 Y-linked [Source:HGNC Symbol;Acc:HGNC:2699]
57663	USP29	ubiquitin specific peptidase 29 [Source:HGNC Symbol;Acc:HGNC:18563]

## Sheet: Pkd1ko_upregulated_GSEA
Overlap Results
Collection(s):	C1, C5, CP:KEGG, H, TFT
# overlaps shown:	10
# genesets in collections:	11864
# genes in comparison (n):	21	Upregulated in Pkd1-/-, no differential expression in Pkd2-/-
# genes in universe (N):	38404
Gene Set Name	# Genes in Gene Set (K)	Description	# Genes in Overlap (k)	k/K	p-value	FDR q-value
GO_CELL_PROJECTION_ORGANIZATION	1545	A process that is carried out at the cellular level which results in the assembly, arrangement of constituent parts, or disassembly of a prolongation or process extending from a cell, e.g. a flagellum or axon. [GOC:jl, GOC:mah, http://www.cogsci.princeton.edu/~wn/]	9	0.0058	5.11e-08	0,0003
GO_NEURON_DEVELOPMENT	1114	The process whose specific outcome is the progression of a neuron over time, from initial commitment of the cell to a specific fate, to the fully functional differentiated cell. [GOC:dph]	8	0.0072	7.11e-08	0,0003
GO_NEGATIVE_REGULATION_OF_CELLULAR_COMPONENT_ORGANIZATION	724	Any process that stops, prevents, or reduces the frequency, rate or extent of a process involved in the formation, arrangement of constituent parts, or disassembly of cell structures, including the plasma membrane and any external encapsulating structures such as the cell wall and cell envelope. [GOC:ai]	7	0.0097	7.6e-08	0,0003
GO_NEURON_DIFFERENTIATION	1365	The process in which a relatively unspecialized cell acquires specialized features of a neuron. [GOC:mah]	8	0.0059	3.36e-07	0.000996
GO_NEUROGENESIS	1625	Generation of cells within the nervous system. [GO_REF:0000021, GOC:cls, GOC:curators, GOC:dgh, GOC:dph, GOC:jid, GOC:mtg_15jun06]	8	0.0049	1.25e-06	0.00298
GO_CELL_MORPHOGENESIS_INVOLVED_IN_DIFFERENTIATION	748	The change in form (cell shape and size) that occurs when relatively unspecialized cells, e.g. embryonic or regenerative cells, acquire specialized structural and/or functional features that characterize the cells, tissues, or organs of the mature organism or some other relatively stable phase of the organism's life history. [GOC:go_curators]	6	0.008	2.26e-06	0.00447
GO_NEGATIVE_REGULATION_OF_DEVELOPMENTAL_PROCESS	1047	Any process that stops, prevents or reduces the rate or extent of development, the biological process whose specific outcome is the progression of an organism over time from an initial condition (e.g. a zygote, or a young adult) to a later condition (e.g. a multicellular animal or an aged adult). [GOC:ai]	6	0.0057	1.55e-05	0.0262
GO_NEGATIVE_REGULATION_OF_NERVOUS_SYSTEM_DEVELOPMENT	310	Any process that stops, prevents, or reduces the frequency, rate or extent of nervous system development, the origin and formation of nervous tissue. [GOC:ai]	4	0.0129	2.24e-05	0.0306
GO_CELLULAR_COMPONENT_MORPHOGENESIS	1141	The process in which cellular structures, including whole cells or cell parts, are generated and organized. [GOC:dph, GOC:mah, GOC:tb]	6	0.0053	2.51e-05	0.0306
GO_REGULATION_OF_CELL_PROJECTION_ORGANIZATION	687	Any process that modulates the frequency, rate or extent of a process involved in the formation, arrangement of constituent parts, or disassembly of cell projections. [GOC:mah]	5	0.0073	2.9e-05	0.0306
Gene/Gene Set Overlap Matrix
Entrez Gene Id	Gene Symbol	Gene Description	GO_CELL_PROJECTION_ORGANIZATION	GO_NEURON_DEVELOPMENT	GO_NEGATIVE_REGULATION_OF_CELLULAR_COMPONENT_ORGANIZATION	GO_NEURON_DIFFERENTIATION	GO_NEUROGENESIS	GO_CELL_MORPHOGENESIS_INVOLVED_IN_DIFFERENTIATION	GO_NEGATIVE_REGULATION_OF_DEVELOPMENTAL_PROCESS	GO_NEGATIVE_REGULATION_OF_NERVOUS_SYSTEM_DEVELOPMENT	GO_CELLULAR_COMPONENT_MORPHOGENESIS	GO_REGULATION_OF_CELL_PROJECTION_ORGANIZATION
65078	RTN4R	reticulon 4 receptor [Source:HGNC Symbol;Acc:HGNC:18601]	GO_CELL_PROJECTION_ORGANIZATION	GO_NEURON_DEVELOPMENT	GO_NEGATIVE_REGULATION_OF_CELLULAR_COMPONENT_ORGANIZATION	GO_NEURON_DIFFERENTIATION	GO_NEUROGENESIS	GO_CELL_MORPHOGENESIS_INVOLVED_IN_DIFFERENTIATION	GO_NEGATIVE_REGULATION_OF_DEVELOPMENTAL_PROCESS	GO_NEGATIVE_REGULATION_OF_NERVOUS_SYSTEM_DEVELOPMENT	GO_CELLULAR_COMPONENT_MORPHOGENESIS	GO_REGULATION_OF_CELL_PROJECTION_ORGANIZATION
6092	ROBO2	roundabout guidance receptor 2 [Source:HGNC Symbol;Acc:HGNC:10250]	GO_CELL_PROJECTION_ORGANIZATION	GO_NEURON_DEVELOPMENT	GO_NEGATIVE_REGULATION_OF_CELLULAR_COMPONENT_ORGANIZATION	GO_NEURON_DIFFERENTIATION	GO_NEUROGENESIS	GO_CELL_MORPHOGENESIS_INVOLVED_IN_DIFFERENTIATION	GO_NEGATIVE_REGULATION_OF_DEVELOPMENTAL_PROCESS	GO_NEGATIVE_REGULATION_OF_NERVOUS_SYSTEM_DEVELOPMENT	GO_CELLULAR_COMPONENT_MORPHOGENESIS	GO_REGULATION_OF_CELL_PROJECTION_ORGANIZATION
10631	POSTN	periostin [Source:HGNC Symbol;Acc:HGNC:16953]	GO_CELL_PROJECTION_ORGANIZATION	GO_NEURON_DEVELOPMENT	GO_NEGATIVE_REGULATION_OF_CELLULAR_COMPONENT_ORGANIZATION	GO_NEURON_DIFFERENTIATION	GO_NEUROGENESIS	GO_CELL_MORPHOGENESIS_INVOLVED_IN_DIFFERENTIATION	GO_NEGATIVE_REGULATION_OF_DEVELOPMENTAL_PROCESS	GO_CELLULAR_COMPONENT_MORPHOGENESIS
7025	NR2F1	nuclear receptor subfamily 2 group F member 1 [Source:HGNC Symbol;Acc:HGNC:7975]	GO_CELL_PROJECTION_ORGANIZATION	GO_NEURON_DEVELOPMENT	GO_NEGATIVE_REGULATION_OF_CELLULAR_COMPONENT_ORGANIZATION	GO_NEURON_DIFFERENTIATION	GO_NEUROGENESIS	GO_NEGATIVE_REGULATION_OF_DEVELOPMENTAL_PROCESS	GO_NEGATIVE_REGULATION_OF_NERVOUS_SYSTEM_DEVELOPMENT	GO_REGULATION_OF_CELL_PROJECTION_ORGANIZATION
7431	VIM	vimentin [Source:HGNC Symbol;Acc:HGNC:12692]	GO_CELL_PROJECTION_ORGANIZATION	GO_NEURON_DEVELOPMENT	GO_NEGATIVE_REGULATION_OF_CELLULAR_COMPONENT_ORGANIZATION	GO_NEURON_DIFFERENTIATION	GO_NEUROGENESIS	GO_NEGATIVE_REGULATION_OF_DEVELOPMENTAL_PROCESS	GO_NEGATIVE_REGULATION_OF_NERVOUS_SYSTEM_DEVELOPMENT	GO_REGULATION_OF_CELL_PROJECTION_ORGANIZATION
84189	SLITRK6	SLIT and NTRK like family member 6 [Source:HGNC Symbol;Acc:HGNC:23503]	GO_CELL_PROJECTION_ORGANIZATION	GO_NEURON_DEVELOPMENT	GO_NEURON_DIFFERENTIATION	GO_NEUROGENESIS	GO_CELL_MORPHOGENESIS_INVOLVED_IN_DIFFERENTIATION	GO_CELLULAR_COMPONENT_MORPHOGENESIS
285220	EPHA6	EPH receptor A6 [Source:HGNC Symbol;Acc:HGNC:19296]	GO_CELL_PROJECTION_ORGANIZATION	GO_NEURON_DEVELOPMENT	GO_NEURON_DIFFERENTIATION	GO_NEUROGENESIS	GO_CELL_MORPHOGENESIS_INVOLVED_IN_DIFFERENTIATION	GO_CELLULAR_COMPONENT_MORPHOGENESIS
83715	ESPN	espin [Source:HGNC Symbol;Acc:HGNC:13281]	GO_CELL_PROJECTION_ORGANIZATION	GO_NEGATIVE_REGULATION_OF_CELLULAR_COMPONENT_ORGANIZATION	GO_REGULATION_OF_CELL_PROJECTION_ORGANIZATION
124602	KIF19	kinesin family member 19 [Source:HGNC Symbol;Acc:HGNC:26735]	GO_CELL_PROJECTION_ORGANIZATION
6096	RORB	RAR related orphan receptor B [Source:HGNC Symbol;Acc:HGNC:10259]	GO_NEURON_DEVELOPMENT	GO_NEURON_DIFFERENTIATION	GO_NEUROGENESIS	GO_NEGATIVE_REGULATION_OF_DEVELOPMENTAL_PROCESS
84168	ANTXR1	ANTXR cell adhesion molecule 1 [Source:HGNC Symbol;Acc:HGNC:21014]	GO_NEGATIVE_REGULATION_OF_CELLULAR_COMPONENT_ORGANIZATION	GO_CELL_MORPHOGENESIS_INVOLVED_IN_DIFFERENTIATION	GO_CELLULAR_COMPONENT_MORPHOGENESIS
5099	PCDH7	protocadherin 7 [Source:HGNC Symbol;Acc:HGNC:8659]
1602	DACH1	dachshund family transcription factor 1 [Source:HGNC Symbol;Acc:HGNC:2663]
27253	PCDH17	protocadherin 17 [Source:HGNC Symbol;Acc:HGNC:14267]
2650	GCNT1	glucosaminyl (N-acetyl) transferase 1 [Source:HGNC Symbol;Acc:HGNC:4203]
3075	CFH	complement factor H [Source:HGNC Symbol;Acc:HGNC:4883]
9194	SLC16A7	solute carrier family 16 member 7 [Source:HGNC Symbol;Acc:HGNC:10928]
9617	MTRF1	mitochondrial translation release factor 1 [Source:HGNC Symbol;Acc:HGNC:7469]
81622	UNC93B1	unc-93 homolog B1, TLR signaling regulator [Source:HGNC Symbol;Acc:HGNC:13481]
54033	RBM11	RNA binding motif protein 11 [Source:HGNC Symbol;Acc:HGNC:9897]
131583	FAM43A	family with sequence similarity 43 member A [Source:HGNC Symbol;Acc:HGNC:26888]

## Sheet: Pkd2ko_downregulated_GSEA
Overlap Results
Collection(s):	C1, C5, CP:KEGG, H, TFT
# overlaps shown:	10
# genesets in collections:	11864
# genes in comparison (n):	142	Downregulated in Pkd2-/-, no differential expression in Pkd1-/-
# genes in universe (N):	38404
Gene Set Name	# Genes in Gene Set (K)	Description	# Genes in Overlap (k)	k/K	p-value	FDR q-value
GO_BIOLOGICAL_ADHESION	1425	The attachment of a cell or organism to a substrate, another cell, or other organism. Biological adhesion includes intracellular attachment between membrane regions. [GOC:isa_complete]	29	0.0204	5.95e-14	5.55e-10
GO_CELL_CELL_ADHESION	847	The attachment of one cell to another cell via adhesion molecules. [GOC:dos]	23	0.0272	9.36e-14	5.55e-10
GO_NEUROGENESIS	1625	Generation of cells within the nervous system. [GO_REF:0000021, GOC:cls, GOC:curators, GOC:dgh, GOC:dph, GOC:jid, GOC:mtg_15jun06]	30	0.0185	2.51e-13	9.92e-10
GO_CELL_CELL_SIGNALING	1665	Any process that mediates the transfer of information from one cell to another. This process includes signal transduction in the receiving cell and, where applicable, release of a ligand and any processes that actively facilitate its transport and presentation to the receiving cell. Examples include signaling via soluble ligands, via cell adhesion molecules and via gap junctions. [GOC:dos, GOC:ma…	30	0.018	4.66e-13	1.27e-09
AACTTT_UNKNOWN	1919	Genes having at least one occurence of the highly conserved motif M17 AACTTT in the region spanning up to 4 kb around their transcription start sites. The motif does not match any known transcription factor binding site (v7.4 TRANSFAC).	32	0.0167	5.37e-13	1.27e-09
GO_REGULATION_OF_NERVOUS_SYSTEM_DEVELOPMENT	928	Any process that modulates the frequency, rate or extent of nervous system development, the origin and formation of nervous tissue. [GOC:ai]	22	0.0237	4.89e-12	9.67e-09
GO_NEURON_DIFFERENTIATION	1365	The process in which a relatively unspecialized cell acquires specialized features of a neuron. [GOC:mah]	26	0.019	6.23e-12	1.06e-08
GO_ENDOPLASMIC_RETICULUM	1392	The irregular network of unit membranes, visible only by electron microscopy, that occurs in the cytoplasm of many eukaryotic cells. The membranes form a complex meshwork of tubular channels, which are often expanded into slitlike cavities called cisternae. The ER takes two forms, rough (or granular), with ribosomes adhering to the outer surface, and smooth (with no ribosomes attached). [ISBN:019…	26	0.0187	9.61e-12	1.43e-08
GO_TUBE_DEVELOPMENT	1122	The process whose specific outcome is the progression of a tube over time, from its initial formation to a mature structure. Epithelial and endothelial tubes transport gases, liquids and cells from one site to another and form the basic structure of many organs and tissues including lung and trachea, kidney, the mammary gland, the vascular system and the gastrointestinal and urinary-genital tract…	23	0.0205	2.82e-11	3.71e-08
GO_REGULATION_OF_NEURON_DIFFERENTIATION	659	Any process that modulates the frequency, rate or extent of neuron differentiation. [GOC:go_curators]	18	0.0273	5.13e-11	6.09e-08
Gene/Gene Set Overlap Matrix
Entrez Gene Id	Gene Symbol	Gene Description	GO_BIOLOGICAL_ADHESION	GO_CELL_CELL_ADHESION	GO_NEUROGENESIS	GO_CELL_CELL_SIGNALING	AACTTT_UNKNOWN	GO_REGULATION_OF_NERVOUS_SYSTEM_DEVELOPMENT	GO_NEURON_DIFFERENTIATION	GO_ENDOPLASMIC_RETICULUM	GO_TUBE_DEVELOPMENT	GO_REGULATION_OF_NEURON_DIFFERENTIATION
9423	NTN1	netrin 1 [Source:HGNC Symbol;Acc:HGNC:8029]	GO_BIOLOGICAL_ADHESION	GO_CELL_CELL_ADHESION	GO_NEUROGENESIS	AACTTT_UNKNOWN	GO_REGULATION_OF_NERVOUS_SYSTEM_DEVELOPMENT	GO_NEURON_DIFFERENTIATION	GO_TUBE_DEVELOPMENT	GO_REGULATION_OF_NEURON_DIFFERENTIATION
182	JAG1	jagged canonical Notch ligand 1 [Source:HGNC Symbol;Acc:HGNC:6188]	GO_BIOLOGICAL_ADHESION	GO_CELL_CELL_ADHESION	GO_NEUROGENESIS	AACTTT_UNKNOWN	GO_REGULATION_OF_NERVOUS_SYSTEM_DEVELOPMENT	GO_NEURON_DIFFERENTIATION	GO_TUBE_DEVELOPMENT	GO_REGULATION_OF_NEURON_DIFFERENTIATION
3956	LGALS1	galectin 1 [Source:HGNC Symbol;Acc:HGNC:6561]	GO_BIOLOGICAL_ADHESION	GO_CELL_CELL_ADHESION	GO_NEUROGENESIS	GO_REGULATION_OF_NERVOUS_SYSTEM_DEVELOPMENT	GO_NEURON_DIFFERENTIATION	GO_ENDOPLASMIC_RETICULUM	GO_REGULATION_OF_NEURON_DIFFERENTIATION
5058	PAK1	p21 (RAC1) activated kinase 1 [Source:HGNC Symbol;Acc:HGNC:8590]	GO_BIOLOGICAL_ADHESION	GO_CELL_CELL_ADHESION	GO_NEUROGENESIS	GO_REGULATION_OF_NERVOUS_SYSTEM_DEVELOPMENT	GO_NEURON_DIFFERENTIATION	GO_TUBE_DEVELOPMENT	GO_REGULATION_OF_NEURON_DIFFERENTIATION
5063	PAK3	p21 (RAC1) activated kinase 3 [Source:HGNC Symbol;Acc:HGNC:8592]	GO_BIOLOGICAL_ADHESION	GO_CELL_CELL_ADHESION	GO_NEUROGENESIS	GO_REGULATION_OF_NERVOUS_SYSTEM_DEVELOPMENT	GO_NEURON_DIFFERENTIATION	GO_REGULATION_OF_NEURON_DIFFERENTIATION
23022	PALLD	palladin, cytoskeletal associated protein [Source:HGNC Symbol;Acc:HGNC:17068]	GO_BIOLOGICAL_ADHESION	GO_CELL_CELL_ADHESION	GO_NEUROGENESIS	GO_NEURON_DIFFERENTIATION
2239	GPC4	glypican 4 [Source:HGNC Symbol;Acc:HGNC:4452]	GO_BIOLOGICAL_ADHESION	GO_CELL_CELL_ADHESION	GO_CELL_CELL_SIGNALING	AACTTT_UNKNOWN	GO_REGULATION_OF_NERVOUS_SYSTEM_DEVELOPMENT
10082	GPC6	glypican 6 [Source:HGNC Symbol;Acc:HGNC:4454]	GO_BIOLOGICAL_ADHESION	GO_CELL_CELL_ADHESION	GO_CELL_CELL_SIGNALING	AACTTT_UNKNOWN	GO_REGULATION_OF_NERVOUS_SYSTEM_DEVELOPMENT
3485	IGFBP2	insulin like growth factor binding protein 2 [Source:HGNC Symbol;Acc:HGNC:5471]	GO_BIOLOGICAL_ADHESION	GO_CELL_CELL_ADHESION	GO_CELL_CELL_SIGNALING
56126	PCDHB10	protocadherin beta 10 [Source:HGNC Symbol;Acc:HGNC:8681]	GO_BIOLOGICAL_ADHESION	GO_CELL_CELL_ADHESION	GO_CELL_CELL_SIGNALING
57717	PCDHB16	protocadherin beta 16 [Source:HGNC Symbol;Acc:HGNC:14546]	GO_BIOLOGICAL_ADHESION	GO_CELL_CELL_ADHESION	GO_CELL_CELL_SIGNALING
9073	CLDN8	claudin 8 [Source:HGNC Symbol;Acc:HGNC:2050]	GO_BIOLOGICAL_ADHESION	GO_CELL_CELL_ADHESION	AACTTT_UNKNOWN	GO_ENDOPLASMIC_RETICULUM
23705	CADM1	cell adhesion molecule 1 [Source:HGNC Symbol;Acc:HGNC:5951]	GO_BIOLOGICAL_ADHESION	GO_CELL_CELL_ADHESION	AACTTT_UNKNOWN
54510	PCDH18	protocadherin 18 [Source:HGNC Symbol;Acc:HGNC:14268]	GO_BIOLOGICAL_ADHESION	GO_CELL_CELL_ADHESION	AACTTT_UNKNOWN
22859	ADGRL1	adhesion G protein-coupled receptor L1 [Source:HGNC Symbol;Acc:HGNC:20973]	GO_BIOLOGICAL_ADHESION	GO_CELL_CELL_ADHESION	GO_REGULATION_OF_NERVOUS_SYSTEM_DEVELOPMENT
1296	COL8A2	collagen type VIII alpha 2 chain [Source:HGNC Symbol;Acc:HGNC:2216]	GO_BIOLOGICAL_ADHESION	GO_CELL_CELL_ADHESION	GO_ENDOPLASMIC_RETICULUM	GO_TUBE_DEVELOPMENT
3678	ITGA5	integrin subunit alpha 5 [Source:HGNC Symbol;Acc:HGNC:6141]	GO_BIOLOGICAL_ADHESION	GO_CELL_CELL_ADHESION	GO_ENDOPLASMIC_RETICULUM	GO_TUBE_DEVELOPMENT
5294	PIK3CG	phosphatidylinositol-4,5-bisphosphate 3-kinase catalytic subunit gamma [Source:HGNC Symbol;Acc:HGNC:8978]	GO_BIOLOGICAL_ADHESION	GO_CELL_CELL_ADHESION	GO_TUBE_DEVELOPMENT
28984	RGCC	regulator of cell cycle [Source:HGNC Symbol;Acc:HGNC:20369]	GO_BIOLOGICAL_ADHESION	GO_CELL_CELL_ADHESION	GO_TUBE_DEVELOPMENT
9076	CLDN1	claudin 1 [Source:HGNC Symbol;Acc:HGNC:2032]	GO_BIOLOGICAL_ADHESION	GO_CELL_CELL_ADHESION
10398	MYL9	myosin light chain 9 [Source:HGNC Symbol;Acc:HGNC:15754]	GO_BIOLOGICAL_ADHESION	GO_CELL_CELL_ADHESION
4907	NT5E	5'-nucleotidase ecto [Source:HGNC Symbol;Acc:HGNC:8021]	GO_BIOLOGICAL_ADHESION	GO_CELL_CELL_ADHESION
56128	PCDHB8	protocadherin beta 8 [Source:HGNC Symbol;Acc:HGNC:8693]	GO_BIOLOGICAL_ADHESION	GO_CELL_CELL_ADHESION
6423	SFRP2	secreted frizzled related protein 2 [Source:HGNC Symbol;Acc:HGNC:10777]	GO_BIOLOGICAL_ADHESION	GO_NEUROGENESIS	GO_CELL_CELL_SIGNALING	GO_REGULATION_OF_NERVOUS_SYSTEM_DEVELOPMENT	GO_NEURON_DIFFERENTIATION	GO_TUBE_DEVELOPMENT	GO_REGULATION_OF_NEURON_DIFFERENTIATION
2185	PTK2B	protein tyrosine kinase 2 beta [Source:HGNC Symbol;Acc:HGNC:9612]	GO_BIOLOGICAL_ADHESION	GO_NEUROGENESIS	GO_CELL_CELL_SIGNALING	GO_REGULATION_OF_NERVOUS_SYSTEM_DEVELOPMENT	GO_NEURON_DIFFERENTIATION	GO_TUBE_DEVELOPMENT	GO_REGULATION_OF_NEURON_DIFFERENTIATION
2335	FN1	fibronectin 1 [Source:HGNC Symbol;Acc:HGNC:3778]	GO_BIOLOGICAL_ADHESION	GO_NEUROGENESIS	GO_REGULATION_OF_NERVOUS_SYSTEM_DEVELOPMENT	GO_NEURON_DIFFERENTIATION	GO_ENDOPLASMIC_RETICULUM	GO_TUBE_DEVELOPMENT	GO_REGULATION_OF_NEURON_DIFFERENTIATION
10232	MSLN	mesothelin [Source:HGNC Symbol;Acc:HGNC:7371]	GO_BIOLOGICAL_ADHESION	GO_ENDOPLASMIC_RETICULUM
1955	MEGF9	multiple EGF like domains 9 [Source:HGNC Symbol;Acc:HGNC:3234]	GO_BIOLOGICAL_ADHESION
398	ARHGDIG	Rho GDP dissociation inhibitor gamma [Source:HGNC Symbol;Acc:HGNC:680]	GO_BIOLOGICAL_ADHESION
51704	GPRC5B	G protein-coupled receptor class C group 5 member B [Source:HGNC Symbol;Acc:HGNC:13308]	GO_NEUROGENESIS	GO_CELL_CELL_SIGNALING	AACTTT_UNKNOWN	GO_REGULATION_OF_NERVOUS_SYSTEM_DEVELOPMENT	GO_NEURON_DIFFERENTIATION	GO_REGULATION_OF_NEURON_DIFFERENTIATION
2697	GJA1	gap junction protein alpha 1 [Source:HGNC Symbol;Acc:HGNC:4274]	GO_NEUROGENESIS	GO_CELL_CELL_SIGNALING	AACTTT_UNKNOWN	GO_NEURON_DIFFERENTIATION	GO_TUBE_DEVELOPMENT
6664	SOX11	SRY-box transcription factor 11 [Source:HGNC Symbol;Acc:HGNC:11191]	GO_NEUROGENESIS	GO_CELL_CELL_SIGNALING	GO_REGULATION_OF_NERVOUS_SYSTEM_DEVELOPMENT	GO_NEURON_DIFFERENTIATION	GO_TUBE_DEVELOPMENT	GO_REGULATION_OF_NEURON_DIFFERENTIATION
8321	FZD1	frizzled class receptor 1 [Source:HGNC Symbol;Acc:HGNC:4038]	GO_NEUROGENESIS	GO_CELL_CELL_SIGNALING	GO_REGULATION_OF_NERVOUS_SYSTEM_DEVELOPMENT	GO_NEURON_DIFFERENTIATION	GO_TUBE_DEVELOPMENT	GO_REGULATION_OF_NEURON_DIFFERENTIATION
23237	ARC	activity regulated cytoskeleton associated protein [Source:HGNC Symbol;Acc:HGNC:648]	GO_NEUROGENESIS	GO_CELL_CELL_SIGNALING	GO_REGULATION_OF_NERVOUS_SYSTEM_DEVELOPMENT	GO_NEURON_DIFFERENTIATION	GO_REGULATION_OF_NEURON_DIFFERENTIATION
59352	LGR6	leucine rich repeat containing G protein-coupled receptor 6 [Source:HGNC Symbol;Acc:HGNC:19719]	GO_NEUROGENESIS	GO_CELL_CELL_SIGNALING	GO_NEURON_DIFFERENTIATION
2250	FGF5	fibroblast growth factor 5 [Source:HGNC Symbol;Acc:HGNC:3683]	GO_NEUROGENESIS	GO_CELL_CELL_SIGNALING
747	DAGLA	diacylglycerol lipase alpha [Source:HGNC Symbol;Acc:HGNC:1165]	GO_NEUROGENESIS	GO_CELL_CELL_SIGNALING
10371	SEMA3A	semaphorin 3A [Source:HGNC Symbol;Acc:HGNC:10723]	GO_NEUROGENESIS	AACTTT_UNKNOWN	GO_REGULATION_OF_NERVOUS_SYSTEM_DEVELOPMENT	GO_NEURON_DIFFERENTIATION	GO_REGULATION_OF_NEURON_DIFFERENTIATION
1123	CHN1	chimerin 1 [Source:HGNC Symbol;Acc:HGNC:1943]	GO_NEUROGENESIS	AACTTT_UNKNOWN	GO_REGULATION_OF_NERVOUS_SYSTEM_DEVELOPMENT	GO_NEURON_DIFFERENTIATION	GO_REGULATION_OF_NEURON_DIFFERENTIATION
84530	SRRM4	serine/arginine repetitive matrix 4 [Source:HGNC Symbol;Acc:HGNC:29389]	GO_NEUROGENESIS	AACTTT_UNKNOWN	GO_NEURON_DIFFERENTIATION
4854	NOTCH3	notch receptor 3 [Source:HGNC Symbol;Acc:HGNC:7883]	GO_NEUROGENESIS	GO_REGULATION_OF_NERVOUS_SYSTEM_DEVELOPMENT	GO_NEURON_DIFFERENTIATION	GO_TUBE_DEVELOPMENT	GO_REGULATION_OF_NEURON_DIFFERENTIATION
3400	ID4	inhibitor of DNA binding 4, HLH protein [Source:HGNC Symbol;Acc:HGNC:5363]	GO_NEUROGENESIS	GO_REGULATION_OF_NERVOUS_SYSTEM_DEVELOPMENT	GO_NEURON_DIFFERENTIATION	GO_REGULATION_OF_NEURON_DIFFERENTIATION
9315	NREP	neuronal regeneration related protein [Source:HGNC Symbol;Acc:HGNC:16834]	GO_NEUROGENESIS	GO_REGULATION_OF_NERVOUS_SYSTEM_DEVELOPMENT	GO_NEURON_DIFFERENTIATION	GO_REGULATION_OF_NEURON_DIFFERENTIATION
4133	MAP2	microtubule associated protein 2 [Source:HGNC Symbol;Acc:HGNC:6839]	GO_NEUROGENESIS	GO_REGULATION_OF_NERVOUS_SYSTEM_DEVELOPMENT	GO_NEURON_DIFFERENTIATION	GO_REGULATION_OF_NEURON_DIFFERENTIATION
10014	HDAC5	histone deacetylase 5 [Source:HGNC Symbol;Acc:HGNC:14068]	GO_NEUROGENESIS	GO_NEURON_DIFFERENTIATION	GO_TUBE_DEVELOPMENT
3235	HOXD9	homeobox D9 [Source:HGNC Symbol;Acc:HGNC:5140]	GO_NEUROGENESIS	GO_NEURON_DIFFERENTIATION
4647	MYO7A	myosin VIIA [Source:HGNC Symbol;Acc:HGNC:7606]	GO_NEUROGENESIS	GO_NEURON_DIFFERENTIATION
729920	CRPPA	CDP-L-ribitol pyrophosphorylase A [Source:HGNC Symbol;Acc:HGNC:37276]	GO_NEUROGENESIS	GO_NEURON_DIFFERENTIATION
1191	CLU	clusterin [Source:HGNC Symbol;Acc:HGNC:2095]	GO_NEUROGENESIS	GO_ENDOPLASMIC_RETICULUM
10397	NDRG1	N-myc downstream regulated 1 [Source:HGNC Symbol;Acc:HGNC:7679]	GO_NEUROGENESIS
25928	SOSTDC1	sclerostin domain containing 1 [Source:HGNC Symbol;Acc:HGNC:21748]	GO_CELL_CELL_SIGNALING	AACTTT_UNKNOWN	GO_TUBE_DEVELOPMENT
4355	MPP2	membrane palmitoylated protein 2 [Source:HGNC Symbol;Acc:HGNC:7220]	GO_CELL_CELL_SIGNALING	AACTTT_UNKNOWN
8913	CACNA1G	calcium voltage-gated channel subunit alpha1 G [Source:HGNC Symbol;Acc:HGNC:1394]	GO_CELL_CELL_SIGNALING	AACTTT_UNKNOWN
83439	TCF7L1	transcription factor 7 like 1 [Source:HGNC Symbol;Acc:HGNC:11640]	GO_CELL_CELL_SIGNALING	AACTTT_UNKNOWN
2261	FGFR3	fibroblast growth factor receptor 3 [Source:HGNC Symbol;Acc:HGNC:3690]	GO_CELL_CELL_SIGNALING	GO_ENDOPLASMIC_RETICULUM
140606	SELENOM	selenoprotein M [Source:HGNC Symbol;Acc:HGNC:30397]	GO_CELL_CELL_SIGNALING	GO_ENDOPLASMIC_RETICULUM
9982	FGFBP1	fibroblast growth factor binding protein 1 [Source:HGNC Symbol;Acc:HGNC:19695]	GO_CELL_CELL_SIGNALING	GO_TUBE_DEVELOPMENT
2706	GJB2	gap junction protein beta 2 [Source:HGNC Symbol;Acc:HGNC:4284]	GO_CELL_CELL_SIGNALING	GO_TUBE_DEVELOPMENT
51741	WWOX	WW domain containing oxidoreductase [Source:HGNC Symbol;Acc:HGNC:12799]	GO_CELL_CELL_SIGNALING
668	FOXL2	forkhead box L2 [Source:HGNC Symbol;Acc:HGNC:1092]	GO_CELL_CELL_SIGNALING
4163	MCC	MCC regulator of WNT signaling pathway [Source:HGNC Symbol;Acc:HGNC:6935]	GO_CELL_CELL_SIGNALING
8425	LTBP4	latent transforming growth factor beta binding protein 4 [Source:HGNC Symbol;Acc:HGNC:6717]	GO_CELL_CELL_SIGNALING
2171	FABP5	fatty acid binding protein 5 [Source:HGNC Symbol;Acc:HGNC:3560]	GO_CELL_CELL_SIGNALING
8629	JRK	Jrk helix-turn-helix protein [Source:HGNC Symbol;Acc:HGNC:6199]	GO_CELL_CELL_SIGNALING
94121	SYTL4	synaptotagmin like 4 [Source:HGNC Symbol;Acc:HGNC:15588]	GO_CELL_CELL_SIGNALING
79589	RNF128	ring finger protein 128 [Source:HGNC Symbol;Acc:HGNC:21153]	AACTTT_UNKNOWN	GO_ENDOPLASMIC_RETICULUM
56704	JPH1	junctophilin 1 [Source:HGNC Symbol;Acc:HGNC:14201]	AACTTT_UNKNOWN	GO_ENDOPLASMIC_RETICULUM
7043	TGFB3	transforming growth factor beta 3 [Source:HGNC Symbol;Acc:HGNC:11769]	AACTTT_UNKNOWN	GO_TUBE_DEVELOPMENT
8503	PIK3R3	phosphoinositide-3-kinase regulatory subunit 3 [Source:HGNC Symbol;Acc:HGNC:8981]	AACTTT_UNKNOWN	GO_TUBE_DEVELOPMENT
80144	FRAS1	Fraser extracellular matrix complex subunit 1 [Source:HGNC Symbol;Acc:HGNC:19185]	AACTTT_UNKNOWN
56937	PMEPA1	prostate transmembrane protein, androgen induced 1 [Source:HGNC Symbol;Acc:HGNC:14107]	AACTTT_UNKNOWN
8809	IL18R1	interleukin 18 receptor 1 [Source:HGNC Symbol;Acc:HGNC:5988]	AACTTT_UNKNOWN
56256	SERTAD4	SERTA domain containing 4 [Source:HGNC Symbol;Acc:HGNC:25236]	AACTTT_UNKNOWN
2122	MECOM	MDS1 and EVI1 complex locus [Source:HGNC Symbol;Acc:HGNC:3498]	AACTTT_UNKNOWN
5325	PLAGL1	PLAG1 like zinc finger 1 [Source:HGNC Symbol;Acc:HGNC:9046]	AACTTT_UNKNOWN
10690	FUT9	fucosyltransferase 9 [Source:HGNC Symbol;Acc:HGNC:4020]	AACTTT_UNKNOWN
377677	CA13	carbonic anhydrase 13 [Source:HGNC Symbol;Acc:HGNC:14914]	AACTTT_UNKNOWN
112399	EGLN3	egl-9 family hypoxia inducible factor 3 [Source:HGNC Symbol;Acc:HGNC:14661]	AACTTT_UNKNOWN
11163	NUDT4	nudix hydrolase 4 [Source:HGNC Symbol;Acc:HGNC:8051]	AACTTT_UNKNOWN
2217	FCGRT	Fc fragment of IgG receptor and transporter [Source:HGNC Symbol;Acc:HGNC:3621]	AACTTT_UNKNOWN
50865	HEBP1	heme binding protein 1 [Source:HGNC Symbol;Acc:HGNC:17176]	AACTTT_UNKNOWN
1075	CTSC	cathepsin C [Source:HGNC Symbol;Acc:HGNC:2528]	GO_REGULATION_OF_NERVOUS_SYSTEM_DEVELOPMENT	GO_ENDOPLASMIC_RETICULUM
57333	RCN3	reticulocalbin 3 [Source:HGNC Symbol;Acc:HGNC:21145]	GO_ENDOPLASMIC_RETICULUM	GO_TUBE_DEVELOPMENT
258010	SVIP	small VCP interacting protein [Source:HGNC Symbol;Acc:HGNC:25238]	GO_ENDOPLASMIC_RETICULUM
29940	DSE	dermatan sulfate epimerase [Source:HGNC Symbol;Acc:HGNC:21144]	GO_ENDOPLASMIC_RETICULUM
148327	CREB3L4	cAMP responsive element binding protein 3 like 4 [Source:HGNC Symbol;Acc:HGNC:18854]	GO_ENDOPLASMIC_RETICULUM
9911	TMCC2	transmembrane and coiled-coil domain family 2 [Source:HGNC Symbol;Acc:HGNC:24239]	GO_ENDOPLASMIC_RETICULUM
8974	P4HA2	prolyl 4-hydroxylase subunit alpha 2 [Source:HGNC Symbol;Acc:HGNC:8547]	GO_ENDOPLASMIC_RETICULUM
283208	P4HA3	prolyl 4-hydroxylase subunit alpha 3 [Source:HGNC Symbol;Acc:HGNC:30135]	GO_ENDOPLASMIC_RETICULUM
493869	GPX8	glutathione peroxidase 8 (putative) [Source:HGNC Symbol;Acc:HGNC:33100]	GO_ENDOPLASMIC_RETICULUM
3140	MR1	major histocompatibility complex, class I-related [Source:HGNC Symbol;Acc:HGNC:4975]	GO_ENDOPLASMIC_RETICULUM
79603	CERS4	ceramide synthase 4 [Source:HGNC Symbol;Acc:HGNC:23747]	GO_ENDOPLASMIC_RETICULUM
54511	HMGCLL1	3-hydroxymethyl-3-methylglutaryl-CoA lyase like 1 [Source:HGNC Symbol;Acc:HGNC:21359]	GO_ENDOPLASMIC_RETICULUM
55733	HHAT	hedgehog acyltransferase [Source:HGNC Symbol;Acc:HGNC:18270]	GO_ENDOPLASMIC_RETICULUM
60559	SPCS3	signal peptidase complex subunit 3 [Source:HGNC Symbol;Acc:HGNC:26212]	GO_ENDOPLASMIC_RETICULUM
133022	TRAM1L1	translocation associated membrane protein 1 like 1 [Source:HGNC Symbol;Acc:HGNC:28371]	GO_ENDOPLASMIC_RETICULUM
153572	IRX2	iroquois homeobox 2 [Source:HGNC Symbol;Acc:HGNC:14359]	GO_TUBE_DEVELOPMENT
51129	ANGPTL4	angiopoietin like 4 [Source:HGNC Symbol;Acc:HGNC:16039]	GO_TUBE_DEVELOPMENT
5066	PAM	peptidylglycine alpha-amidating monooxygenase [Source:HGNC Symbol;Acc:HGNC:8596]
3234	HOXD8	homeobox D8 [Source:HGNC Symbol;Acc:HGNC:5139]
7114	TMSB4X	thymosin beta 4 X-linked [Source:HGNC Symbol;Acc:HGNC:11881]
57509	MTUS1	microtubule associated scaffold protein 1 [Source:HGNC Symbol;Acc:HGNC:29789]
23604	DAPK2	death associated protein kinase 2 [Source:HGNC Symbol;Acc:HGNC:2675]
151354	LRATD1	LRAT domain containing 1 [Source:HGNC Symbol;Acc:HGNC:20743]
4053	LTBP2	latent transforming growth factor beta binding protein 2 [Source:HGNC Symbol;Acc:HGNC:6715]
55128	TRIM68	tripartite motif containing 68 [Source:HGNC Symbol;Acc:HGNC:21161]
6715	SRD5A1	steroid 5 alpha-reductase 1 [Source:HGNC Symbol;Acc:HGNC:11284]
84709	MGARP	mitochondria localized glutamic acid rich protein [Source:HGNC Symbol;Acc:HGNC:29969]
8836	GGH	gamma-glutamyl hydrolase [Source:HGNC Symbol;Acc:HGNC:4248]
6443	SGCB	sarcoglycan beta [Source:HGNC Symbol;Acc:HGNC:10806]
57645	POGK	pogo transposable element derived with KRAB domain [Source:HGNC Symbol;Acc:HGNC:18800]
9468	PCYT1B	phosphate cytidylyltransferase 1, choline, beta [Source:HGNC Symbol;Acc:HGNC:8755]
5569	PKIA	cAMP-dependent protein kinase inhibitor alpha [Source:HGNC Symbol;Acc:HGNC:9017]
27075	TSPAN13	tetraspanin 13 [Source:HGNC Symbol;Acc:HGNC:21643]
5638	PRRG1	proline rich and Gla domain 1 [Source:HGNC Symbol;Acc:HGNC:9469]
4007	PRICKLE3	prickle planar cell polarity protein 3 [Source:HGNC Symbol;Acc:HGNC:6645]
1491	CTH	cystathionine gamma-lyase [Source:HGNC Symbol;Acc:HGNC:2501]
30846	EHD2	EH domain containing 2 [Source:HGNC Symbol;Acc:HGNC:3243]
23406	COTL1	coactosin like F-actin binding protein 1 [Source:HGNC Symbol;Acc:HGNC:18304]
30832	ZNF354C	zinc finger protein 354C [Source:HGNC Symbol;Acc:HGNC:16736]
79739	TTLL7	tubulin tyrosine ligase like 7 [Source:HGNC Symbol;Acc:HGNC:26242]
222584	FAM83B	family with sequence similarity 83 member B [Source:HGNC Symbol;Acc:HGNC:21357]
9143	SYNGR3	synaptogyrin 3 [Source:HGNC Symbol;Acc:HGNC:11501]
196996	GRAMD2A	GRAM domain containing 2A [Source:HGNC Symbol;Acc:HGNC:27287]
9755	TBKBP1	TBK1 binding protein 1 [Source:HGNC Symbol;Acc:HGNC:30140]
5480	PPIC	peptidylprolyl isomerase C [Source:HGNC Symbol;Acc:HGNC:9256]
140733	MACROD2	mono-ADP ribosylhydrolase 2 [Source:HGNC Symbol;Acc:HGNC:16126]
149428	BNIPL	BCL2 interacting protein like [Source:HGNC Symbol;Acc:HGNC:16976]
205	AK4	adenylate kinase 4 [Source:HGNC Symbol;Acc:HGNC:363]
1466	CSRP2	cysteine and glycine rich protein 2 [Source:HGNC Symbol;Acc:HGNC:2470]
22949	PTGR1	prostaglandin reductase 1 [Source:HGNC Symbol;Acc:HGNC:18429]
26353	HSPB8	heat shock protein family B (small) member 8 [Source:HGNC Symbol;Acc:HGNC:30171]
4061	LY6E	lymphocyte antigen 6 family member E [Source:HGNC Symbol;Acc:HGNC:6727]
548596	CKMT1A	creatine kinase, mitochondrial 1A [Source:HGNC Symbol;Acc:HGNC:31736]
10650	PRELID3A	PRELI domain containing 3A [Source:HGNC Symbol;Acc:HGNC:24639]
53344	CHIC1	cysteine rich hydrophobic domain 1 [Source:HGNC Symbol;Acc:HGNC:1934]
80765	STARD5	StAR related lipid transfer domain containing 5 [Source:HGNC Symbol;Acc:HGNC:18065]
56911	MAP3K7CL	MAP3K7 C-terminal like [Source:HGNC Symbol;Acc:HGNC:16457]
51337	THEM6	thioesterase superfamily member 6 [Source:HGNC Symbol;Acc:HGNC:29656]
669	BPGM	bisphosphoglycerate mutase [Source:HGNC Symbol;Acc:HGNC:1093]
93109	TMEM44	transmembrane protein 44 [Source:HGNC Symbol;Acc:HGNC:25120]
100526694	MSANTD3-TMEFF1	MSANTD3-TMEFF1 readthrough [Source:HGNC Symbol;Acc:HGNC:38838]

## Sheet: Pkd2ko_upregulated_GSEA
Overlap Results
Collection(s):	C1, C5, CP:KEGG, H, TFT
# overlaps shown:	10
# genesets in collections:	11864
# genes in comparison (n):	119	Upregulated in Pkd2-/-, no differential expression in Pkd1-/-
# genes in universe (N):	38404
Gene Set Name	# Genes in Gene Set (K)	Description	# Genes in Overlap (k)	k/K	p-value	FDR q-value
HALLMARK_TNFA_SIGNALING_VIA_NFKB	200	Genes regulated by NF-kB in response to TNF [GeneID=7124].	12	0.06	1.66e-12	1.82e-08
GO_DNA_BINDING_TRANSCRIPTION_FACTOR_ACTIVITY_RNA_POLYMERASE_II_SPECIFIC	1094	A protein or a member of a complex that interacts selectively and non-covalently with a specific DNA sequence (sometimes referred to as a motif) within the regulatory region of a RNA polymerase II-transcribed gene to modulate transcription. Regulatory regions include promoters (proximal and distal) and enhancers. Genes are transcriptional units. [GOC:txnOH-2018]	22	0.0201	3.06e-12	1.82e-08
GO_TRANSCRIPTION_REGULATOR_ACTIVITY	1718	A molecular function that controls the rate, timing and/or magnitude of transcription of genetic information. The function of transcriptional regulators is to modulate gene expression at the transcription step so that they are expressed in the right cell at the right time and in the right amount throughout the life of the cell and the organism. [GOC:pg, GOC:txnOH-2018, Wikipedia:Transcription_fac…	25	0.0146	8.85e-11	3.5e-07
GO_DNA_BINDING_TRANSCRIPTION_FACTOR_ACTIVITY	1334	A protein or a member of a complex that interacts selectively and non-covalently with a specific DNA sequence (sometimes referred to as a motif) within the regulatory region of a gene to modulate transcription. Regulatory regions include promoters (proximal and distal) and enhancers. Genes are transcriptional units, and include bacterial operons. [GOC:txnOH-2018]	22	0.0165	1.38e-10	4.09e-07
GO_RESPONSE_TO_OXYGEN_CONTAINING_COMPOUND	1698	Any process that results in a change in state or activity of a cell or an organism (in terms of movement, secretion, enzyme production, gene expression, etc.) as a result of an oxygen-containing compound stimulus. [GOC:pr, GOC:TermGenie]	24	0.0141	4.03e-10	9.55e-07
GO_RIBONUCLEOTIDE_BINDING	1893	Interacting selectively and non-covalently with a ribonucleotide, any compound consisting of a ribonucleoside that is esterified with (ortho)phosphate or an oligophosphate at any hydroxyl group on the ribose moiety. [GOC:mah]	25	0.0132	6.63e-10	1.31e-06
GO_RESPONSE_TO_ORGANIC_CYCLIC_COMPOUND	973	Any process that results in a change in state or activity of a cell or an organism (in terms of movement, secretion, enzyme production, gene expression, etc.) as a result of an organic cyclic compound stimulus. [GOC:ef]	18	0.0185	1.32e-09	2.25e-06
GO_CHROMATIN	1226	The ordered and organized complex of DNA, protein, and sometimes RNA, that forms the chromosome. [GOC:elh, PMID:20404130]	19	0.0155	7.89e-09	1.17e-05
HALLMARK_INTERFERON_GAMMA_RESPONSE	200	Genes up-regulated in response to IFNG [GeneID=3458].	9	0.045	1.39e-08	1.6e-05
GO_RESPONSE_TO_NITROGEN_COMPOUND	1135	Any process that results in a change in state or activity of a cell or an organism (in terms of movement, secretion, enzyme production, gene expression, etc.) as a result of a nitrogen compound stimulus. [GOC:pr, GOC:TermGenie]	18	0.0159	1.44e-08	1.6e-05
Gene/Gene Set Overlap Matrix
Entrez Gene Id	Gene Symbol	Gene Description	HALLMARK_TNFA_SIGNALING_VIA_NFKB	GO_DNA_BINDING_TRANSCRIPTION_FACTOR_ACTIVITY_RNA_POLYMERASE_II_SPECIFIC	GO_TRANSCRIPTION_REGULATOR_ACTIVITY	GO_DNA_BINDING_TRANSCRIPTION_FACTOR_ACTIVITY	GO_RESPONSE_TO_OXYGEN_CONTAINING_COMPOUND	GO_RIBONUCLEOTIDE_BINDING	GO_RESPONSE_TO_ORGANIC_CYCLIC_COMPOUND	GO_CHROMATIN	HALLMARK_INTERFERON_GAMMA_RESPONSE	GO_RESPONSE_TO_NITROGEN_COMPOUND
2353	FOS	Fos proto-oncogene, AP-1 transcription factor subunit [Source:HGNC Symbol;Acc:HGNC:3796]	HALLMARK_TNFA_SIGNALING_VIA_NFKB	GO_DNA_BINDING_TRANSCRIPTION_FACTOR_ACTIVITY_RNA_POLYMERASE_II_SPECIFIC	GO_TRANSCRIPTION_REGULATOR_ACTIVITY	GO_DNA_BINDING_TRANSCRIPTION_FACTOR_ACTIVITY	GO_RESPONSE_TO_OXYGEN_CONTAINING_COMPOUND	GO_RESPONSE_TO_ORGANIC_CYCLIC_COMPOUND	GO_CHROMATIN	GO_RESPONSE_TO_NITROGEN_COMPOUND
2354	FOSB	FosB proto-oncogene, AP-1 transcription factor subunit [Source:HGNC Symbol;Acc:HGNC:3797]	HALLMARK_TNFA_SIGNALING_VIA_NFKB	GO_DNA_BINDING_TRANSCRIPTION_FACTOR_ACTIVITY_RNA_POLYMERASE_II_SPECIFIC	GO_TRANSCRIPTION_REGULATOR_ACTIVITY	GO_DNA_BINDING_TRANSCRIPTION_FACTOR_ACTIVITY	GO_RESPONSE_TO_OXYGEN_CONTAINING_COMPOUND	GO_RESPONSE_TO_ORGANIC_CYCLIC_COMPOUND	GO_CHROMATIN	GO_RESPONSE_TO_NITROGEN_COMPOUND
1051	CEBPB	CCAAT enhancer binding protein beta [Source:HGNC Symbol;Acc:HGNC:1834]	HALLMARK_TNFA_SIGNALING_VIA_NFKB	GO_DNA_BINDING_TRANSCRIPTION_FACTOR_ACTIVITY_RNA_POLYMERASE_II_SPECIFIC	GO_TRANSCRIPTION_REGULATOR_ACTIVITY	GO_DNA_BINDING_TRANSCRIPTION_FACTOR_ACTIVITY	GO_RESPONSE_TO_OXYGEN_CONTAINING_COMPOUND	GO_RESPONSE_TO_ORGANIC_CYCLIC_COMPOUND	GO_CHROMATIN	GO_RESPONSE_TO_NITROGEN_COMPOUND
7832	BTG2	BTG anti-proliferation factor 2 [Source:HGNC Symbol;Acc:HGNC:1131]	HALLMARK_TNFA_SIGNALING_VIA_NFKB	GO_DNA_BINDING_TRANSCRIPTION_FACTOR_ACTIVITY_RNA_POLYMERASE_II_SPECIFIC	GO_TRANSCRIPTION_REGULATOR_ACTIVITY	GO_DNA_BINDING_TRANSCRIPTION_FACTOR_ACTIVITY	GO_RESPONSE_TO_OXYGEN_CONTAINING_COMPOUND	GO_RESPONSE_TO_ORGANIC_CYCLIC_COMPOUND	GO_RESPONSE_TO_NITROGEN_COMPOUND
1959	EGR2	early growth response 2 [Source:HGNC Symbol;Acc:HGNC:3239]	HALLMARK_TNFA_SIGNALING_VIA_NFKB	GO_DNA_BINDING_TRANSCRIPTION_FACTOR_ACTIVITY_RNA_POLYMERASE_II_SPECIFIC	GO_TRANSCRIPTION_REGULATOR_ACTIVITY	GO_DNA_BINDING_TRANSCRIPTION_FACTOR_ACTIVITY	GO_RESPONSE_TO_OXYGEN_CONTAINING_COMPOUND	GO_CHROMATIN	GO_RESPONSE_TO_NITROGEN_COMPOUND
467	ATF3	activating transcription factor 3 [Source:HGNC Symbol;Acc:HGNC:785]	HALLMARK_TNFA_SIGNALING_VIA_NFKB	GO_DNA_BINDING_TRANSCRIPTION_FACTOR_ACTIVITY_RNA_POLYMERASE_II_SPECIFIC	GO_TRANSCRIPTION_REGULATOR_ACTIVITY	GO_DNA_BINDING_TRANSCRIPTION_FACTOR_ACTIVITY	GO_CHROMATIN
9592	IER2	immediate early response 2 [Source:HGNC Symbol;Acc:HGNC:28871]	HALLMARK_TNFA_SIGNALING_VIA_NFKB	GO_DNA_BINDING_TRANSCRIPTION_FACTOR_ACTIVITY_RNA_POLYMERASE_II_SPECIFIC	GO_TRANSCRIPTION_REGULATOR_ACTIVITY	GO_DNA_BINDING_TRANSCRIPTION_FACTOR_ACTIVITY
64135	IFIH1	interferon induced with helicase C domain 1 [Source:HGNC Symbol;Acc:HGNC:18873]	HALLMARK_TNFA_SIGNALING_VIA_NFKB	GO_RIBONUCLEOTIDE_BINDING	GO_RESPONSE_TO_ORGANIC_CYCLIC_COMPOUND	HALLMARK_INTERFERON_GAMMA_RESPONSE	GO_RESPONSE_TO_NITROGEN_COMPOUND
7127	TNFAIP2	TNF alpha induced protein 2 [Source:HGNC Symbol;Acc:HGNC:11895]	HALLMARK_TNFA_SIGNALING_VIA_NFKB	HALLMARK_INTERFERON_GAMMA_RESPONSE
5329	PLAUR	plasminogen activator, urokinase receptor [Source:HGNC Symbol;Acc:HGNC:9053]	HALLMARK_TNFA_SIGNALING_VIA_NFKB
1844	DUSP2	dual specificity phosphatase 2 [Source:HGNC Symbol;Acc:HGNC:3068]	HALLMARK_TNFA_SIGNALING_VIA_NFKB
1847	DUSP5	dual specificity phosphatase 5 [Source:HGNC Symbol;Acc:HGNC:3071]	HALLMARK_TNFA_SIGNALING_VIA_NFKB
4306	NR3C2	nuclear receptor subfamily 3 group C member 2 [Source:HGNC Symbol;Acc:HGNC:7979]	GO_DNA_BINDING_TRANSCRIPTION_FACTOR_ACTIVITY_RNA_POLYMERASE_II_SPECIFIC	GO_TRANSCRIPTION_REGULATOR_ACTIVITY	GO_DNA_BINDING_TRANSCRIPTION_FACTOR_ACTIVITY	GO_RESPONSE_TO_ORGANIC_CYCLIC_COMPOUND	GO_CHROMATIN
57169	ZNFX1	zinc finger NFX1-type containing 1 [Source:HGNC Symbol;Acc:HGNC:29271]	GO_DNA_BINDING_TRANSCRIPTION_FACTOR_ACTIVITY_RNA_POLYMERASE_II_SPECIFIC	GO_TRANSCRIPTION_REGULATOR_ACTIVITY	GO_DNA_BINDING_TRANSCRIPTION_FACTOR_ACTIVITY	GO_CHROMATIN	HALLMARK_INTERFERON_GAMMA_RESPONSE
3665	IRF7	interferon regulatory factor 7 [Source:HGNC Symbol;Acc:HGNC:6122]	GO_DNA_BINDING_TRANSCRIPTION_FACTOR_ACTIVITY_RNA_POLYMERASE_II_SPECIFIC	GO_TRANSCRIPTION_REGULATOR_ACTIVITY	GO_DNA_BINDING_TRANSCRIPTION_FACTOR_ACTIVITY	GO_CHROMATIN	HALLMARK_INTERFERON_GAMMA_RESPONSE
1649	DDIT3	DNA damage inducible transcript 3 [Source:HGNC Symbol;Acc:HGNC:2726]	GO_DNA_BINDING_TRANSCRIPTION_FACTOR_ACTIVITY_RNA_POLYMERASE_II_SPECIFIC	GO_TRANSCRIPTION_REGULATOR_ACTIVITY	GO_DNA_BINDING_TRANSCRIPTION_FACTOR_ACTIVITY	GO_CHROMATIN
64651	CSRNP1	cysteine and serine rich nuclear protein 1 [Source:HGNC Symbol;Acc:HGNC:14300]	GO_DNA_BINDING_TRANSCRIPTION_FACTOR_ACTIVITY_RNA_POLYMERASE_II_SPECIFIC	GO_TRANSCRIPTION_REGULATOR_ACTIVITY	GO_DNA_BINDING_TRANSCRIPTION_FACTOR_ACTIVITY	GO_CHROMATIN
161882	ZFPM1	zinc finger protein, FOG family member 1 [Source:HGNC Symbol;Acc:HGNC:19762]	GO_DNA_BINDING_TRANSCRIPTION_FACTOR_ACTIVITY_RNA_POLYMERASE_II_SPECIFIC	GO_TRANSCRIPTION_REGULATOR_ACTIVITY	GO_DNA_BINDING_TRANSCRIPTION_FACTOR_ACTIVITY	GO_CHROMATIN
79191	IRX3	iroquois homeobox 3 [Source:HGNC Symbol;Acc:HGNC:14360]	GO_DNA_BINDING_TRANSCRIPTION_FACTOR_ACTIVITY_RNA_POLYMERASE_II_SPECIFIC	GO_TRANSCRIPTION_REGULATOR_ACTIVITY	GO_DNA_BINDING_TRANSCRIPTION_FACTOR_ACTIVITY	GO_CHROMATIN
22809	ATF5	activating transcription factor 5 [Source:HGNC Symbol;Acc:HGNC:790]	GO_DNA_BINDING_TRANSCRIPTION_FACTOR_ACTIVITY_RNA_POLYMERASE_II_SPECIFIC	GO_TRANSCRIPTION_REGULATOR_ACTIVITY	GO_DNA_BINDING_TRANSCRIPTION_FACTOR_ACTIVITY	GO_CHROMATIN
56917	MEIS3	Meis homeobox 3 [Source:HGNC Symbol;Acc:HGNC:29537]	GO_DNA_BINDING_TRANSCRIPTION_FACTOR_ACTIVITY_RNA_POLYMERASE_II_SPECIFIC	GO_TRANSCRIPTION_REGULATOR_ACTIVITY	GO_DNA_BINDING_TRANSCRIPTION_FACTOR_ACTIVITY	GO_CHROMATIN
6666	SOX12	SRY-box transcription factor 12 [Source:HGNC Symbol;Acc:HGNC:11198]	GO_DNA_BINDING_TRANSCRIPTION_FACTOR_ACTIVITY_RNA_POLYMERASE_II_SPECIFIC	GO_TRANSCRIPTION_REGULATOR_ACTIVITY	GO_DNA_BINDING_TRANSCRIPTION_FACTOR_ACTIVITY	GO_CHROMATIN
159296	NKX2-3	NK2 homeobox 3 [Source:HGNC Symbol;Acc:HGNC:7836]	GO_DNA_BINDING_TRANSCRIPTION_FACTOR_ACTIVITY_RNA_POLYMERASE_II_SPECIFIC	GO_TRANSCRIPTION_REGULATOR_ACTIVITY	GO_DNA_BINDING_TRANSCRIPTION_FACTOR_ACTIVITY	GO_CHROMATIN
10194	TSHZ1	teashirt zinc finger homeobox 1 [Source:HGNC Symbol;Acc:HGNC:10669]	GO_DNA_BINDING_TRANSCRIPTION_FACTOR_ACTIVITY_RNA_POLYMERASE_II_SPECIFIC	GO_TRANSCRIPTION_REGULATOR_ACTIVITY	GO_DNA_BINDING_TRANSCRIPTION_FACTOR_ACTIVITY	GO_CHROMATIN
84458	LCOR	ligand dependent nuclear receptor corepressor [Source:HGNC Symbol;Acc:HGNC:29503]	GO_DNA_BINDING_TRANSCRIPTION_FACTOR_ACTIVITY_RNA_POLYMERASE_II_SPECIFIC	GO_TRANSCRIPTION_REGULATOR_ACTIVITY	GO_DNA_BINDING_TRANSCRIPTION_FACTOR_ACTIVITY
7091	TLE4	TLE family member 4, transcriptional corepressor [Source:HGNC Symbol;Acc:HGNC:11840]	GO_DNA_BINDING_TRANSCRIPTION_FACTOR_ACTIVITY_RNA_POLYMERASE_II_SPECIFIC	GO_TRANSCRIPTION_REGULATOR_ACTIVITY	GO_DNA_BINDING_TRANSCRIPTION_FACTOR_ACTIVITY
165	AEBP1	AE binding protein 1 [Source:HGNC Symbol;Acc:HGNC:303]	GO_DNA_BINDING_TRANSCRIPTION_FACTOR_ACTIVITY_RNA_POLYMERASE_II_SPECIFIC	GO_TRANSCRIPTION_REGULATOR_ACTIVITY	GO_DNA_BINDING_TRANSCRIPTION_FACTOR_ACTIVITY
57761	TRIB3	tribbles pseudokinase 3 [Source:HGNC Symbol;Acc:HGNC:16228]	GO_TRANSCRIPTION_REGULATOR_ACTIVITY	GO_RESPONSE_TO_OXYGEN_CONTAINING_COMPOUND	GO_RIBONUCLEOTIDE_BINDING	GO_RESPONSE_TO_NITROGEN_COMPOUND
6595	SMARCA2	SWI/SNF related, matrix associated, actin dependent regulator of chromatin, subfamily a, member 2 [Source:HGNC Symbol;Acc:HGNC:11098]	GO_TRANSCRIPTION_REGULATOR_ACTIVITY	GO_RIBONUCLEOTIDE_BINDING	GO_CHROMATIN
3084	NRG1	neuregulin 1 [Source:HGNC Symbol;Acc:HGNC:7997]	GO_TRANSCRIPTION_REGULATOR_ACTIVITY
5292	PIM1	Pim-1 proto-oncogene, serine/threonine kinase [Source:HGNC Symbol;Acc:HGNC:8986]	GO_RESPONSE_TO_OXYGEN_CONTAINING_COMPOUND	GO_RIBONUCLEOTIDE_BINDING	GO_RESPONSE_TO_ORGANIC_CYCLIC_COMPOUND	HALLMARK_INTERFERON_GAMMA_RESPONSE
440	ASNS	asparagine synthetase (glutamine-hydrolyzing) [Source:HGNC Symbol;Acc:HGNC:753]	GO_RESPONSE_TO_OXYGEN_CONTAINING_COMPOUND	GO_RIBONUCLEOTIDE_BINDING	GO_RESPONSE_TO_ORGANIC_CYCLIC_COMPOUND	GO_RESPONSE_TO_NITROGEN_COMPOUND
2180	ACSL1	acyl-CoA synthetase long chain family member 1 [Source:HGNC Symbol;Acc:HGNC:3569]	GO_RESPONSE_TO_OXYGEN_CONTAINING_COMPOUND	GO_RIBONUCLEOTIDE_BINDING	GO_RESPONSE_TO_ORGANIC_CYCLIC_COMPOUND
58528	RRAGD	Ras related GTP binding D [Source:HGNC Symbol;Acc:HGNC:19903]	GO_RESPONSE_TO_OXYGEN_CONTAINING_COMPOUND	GO_RIBONUCLEOTIDE_BINDING	GO_RESPONSE_TO_NITROGEN_COMPOUND
345611	IRGM	immunity related GTPase M [Source:HGNC Symbol;Acc:HGNC:29597]	GO_RESPONSE_TO_OXYGEN_CONTAINING_COMPOUND	GO_RIBONUCLEOTIDE_BINDING
5029	P2RY2	purinergic receptor P2Y2 [Source:HGNC Symbol;Acc:HGNC:8541]	GO_RESPONSE_TO_OXYGEN_CONTAINING_COMPOUND	GO_RESPONSE_TO_ORGANIC_CYCLIC_COMPOUND	GO_RESPONSE_TO_NITROGEN_COMPOUND
3709	ITPR2	inositol 1,4,5-trisphosphate receptor type 2 [Source:HGNC Symbol;Acc:HGNC:6181]	GO_RESPONSE_TO_OXYGEN_CONTAINING_COMPOUND	GO_RESPONSE_TO_ORGANIC_CYCLIC_COMPOUND	GO_RESPONSE_TO_NITROGEN_COMPOUND
26	AOC1	amine oxidase copper containing 1 [Source:HGNC Symbol;Acc:HGNC:80]	GO_RESPONSE_TO_OXYGEN_CONTAINING_COMPOUND	GO_RESPONSE_TO_ORGANIC_CYCLIC_COMPOUND	GO_RESPONSE_TO_NITROGEN_COMPOUND
64170	CARD9	caspase recruitment domain family member 9 [Source:HGNC Symbol;Acc:HGNC:16391]	GO_RESPONSE_TO_OXYGEN_CONTAINING_COMPOUND	GO_RESPONSE_TO_ORGANIC_CYCLIC_COMPOUND	GO_RESPONSE_TO_NITROGEN_COMPOUND
6812	STXBP1	syntaxin binding protein 1 [Source:HGNC Symbol;Acc:HGNC:11444]	GO_RESPONSE_TO_OXYGEN_CONTAINING_COMPOUND	GO_RESPONSE_TO_ORGANIC_CYCLIC_COMPOUND
3490	IGFBP7	insulin like growth factor binding protein 7 [Source:HGNC Symbol;Acc:HGNC:5476]	GO_RESPONSE_TO_OXYGEN_CONTAINING_COMPOUND	GO_RESPONSE_TO_ORGANIC_CYCLIC_COMPOUND
7804	LRP8	LDL receptor related protein 8 [Source:HGNC Symbol;Acc:HGNC:6700]	GO_RESPONSE_TO_OXYGEN_CONTAINING_COMPOUND	GO_RESPONSE_TO_ORGANIC_CYCLIC_COMPOUND
29126	CD274	CD274 molecule [Source:HGNC Symbol;Acc:HGNC:17635]	GO_RESPONSE_TO_OXYGEN_CONTAINING_COMPOUND	HALLMARK_INTERFERON_GAMMA_RESPONSE
7049	TGFBR3	transforming growth factor beta receptor 3 [Source:HGNC Symbol;Acc:HGNC:11774]	GO_RESPONSE_TO_OXYGEN_CONTAINING_COMPOUND	GO_RESPONSE_TO_NITROGEN_COMPOUND
9518	GDF15	growth differentiation factor 15 [Source:HGNC Symbol;Acc:HGNC:30142]	GO_RESPONSE_TO_OXYGEN_CONTAINING_COMPOUND	GO_RESPONSE_TO_NITROGEN_COMPOUND
140710	SOGA1	suppressor of glucose, autophagy associated 1 [Source:HGNC Symbol;Acc:HGNC:16111]	GO_RESPONSE_TO_OXYGEN_CONTAINING_COMPOUND	GO_RESPONSE_TO_NITROGEN_COMPOUND
9882	TBC1D4	TBC1 domain family member 4 [Source:HGNC Symbol;Acc:HGNC:19165]	GO_RESPONSE_TO_OXYGEN_CONTAINING_COMPOUND	GO_RESPONSE_TO_NITROGEN_COMPOUND
55107	ANO1	anoctamin 1 [Source:HGNC Symbol;Acc:HGNC:21625]	GO_RESPONSE_TO_OXYGEN_CONTAINING_COMPOUND
10257	ABCC4	ATP binding cassette subfamily C member 4 [Source:HGNC Symbol;Acc:HGNC:55]	GO_RIBONUCLEOTIDE_BINDING	GO_RESPONSE_TO_ORGANIC_CYCLIC_COMPOUND	GO_RESPONSE_TO_NITROGEN_COMPOUND
1119	CHKA	choline kinase alpha [Source:HGNC Symbol;Acc:HGNC:1937]	GO_RIBONUCLEOTIDE_BINDING	GO_RESPONSE_TO_ORGANIC_CYCLIC_COMPOUND
6196	RPS6KA2	ribosomal protein S6 kinase A2 [Source:HGNC Symbol;Acc:HGNC:10431]	GO_RIBONUCLEOTIDE_BINDING
5129	CDK18	cyclin dependent kinase 18 [Source:HGNC Symbol;Acc:HGNC:8751]	GO_RIBONUCLEOTIDE_BINDING
379	ARL4D	ADP ribosylation factor like GTPase 4D [Source:HGNC Symbol;Acc:HGNC:656]	GO_RIBONUCLEOTIDE_BINDING
6447	SCG5	secretogranin V [Source:HGNC Symbol;Acc:HGNC:10816]	GO_RIBONUCLEOTIDE_BINDING
5141	PDE4A	phosphodiesterase 4A [Source:HGNC Symbol;Acc:HGNC:8780]	GO_RIBONUCLEOTIDE_BINDING
102724428	SIK1B	salt inducible kinase 1B (putative) [Source:HGNC Symbol;Acc:HGNC:52389]	GO_RIBONUCLEOTIDE_BINDING
89797	NAV2	neuron navigator 2 [Source:HGNC Symbol;Acc:HGNC:15997]	GO_RIBONUCLEOTIDE_BINDING
26052	DNM3	dynamin 3 [Source:HGNC Symbol;Acc:HGNC:29125]	GO_RIBONUCLEOTIDE_BINDING
3801	KIFC3	kinesin family member C3 [Source:HGNC Symbol;Acc:HGNC:6326]	GO_RIBONUCLEOTIDE_BINDING
51655	RASD1	ras related dexamethasone induced 1 [Source:HGNC Symbol;Acc:HGNC:15828]	GO_RIBONUCLEOTIDE_BINDING
401720	FIGNL2	fidgetin like 2 [Source:HGNC Symbol;Acc:HGNC:13287]	GO_RIBONUCLEOTIDE_BINDING
10381	TUBB3	tubulin beta 3 class III [Source:HGNC Symbol;Acc:HGNC:20772]	GO_RIBONUCLEOTIDE_BINDING
2634	GBP2	guanylate binding protein 2 [Source:HGNC Symbol;Acc:HGNC:4183]	GO_RIBONUCLEOTIDE_BINDING
64781	CERK	ceramide kinase [Source:HGNC Symbol;Acc:HGNC:19256]	GO_RIBONUCLEOTIDE_BINDING
10079	ATP9A	ATPase phospholipid transporting 9A (putative) [Source:HGNC Symbol;Acc:HGNC:13540]	GO_RIBONUCLEOTIDE_BINDING
8971	H1-10	H1.10 linker histone [Source:HGNC Symbol;Acc:HGNC:4722]	GO_CHROMATIN
9636	ISG15	ISG15 ubiquitin like modifier [Source:HGNC Symbol;Acc:HGNC:4053]	HALLMARK_INTERFERON_GAMMA_RESPONSE
57674	RNF213	ring finger protein 213 [Source:HGNC Symbol;Acc:HGNC:14539]	HALLMARK_INTERFERON_GAMMA_RESPONSE
54739	XAF1	XIAP associated factor 1 [Source:HGNC Symbol;Acc:HGNC:30932]	HALLMARK_INTERFERON_GAMMA_RESPONSE
23769	FLRT1	fibronectin leucine rich transmembrane protein 1 [Source:HGNC Symbol;Acc:HGNC:3760]
8817	FGF18	fibroblast growth factor 18 [Source:HGNC Symbol;Acc:HGNC:3674]
3672	ITGA1	integrin subunit alpha 1 [Source:HGNC Symbol;Acc:HGNC:6134]
79616	CCNJL	cyclin J like [Source:HGNC Symbol;Acc:HGNC:25876]
7436	VLDLR	very low density lipoprotein receptor [Source:HGNC Symbol;Acc:HGNC:12698]
29968	PSAT1	phosphoserine aminotransferase 1 [Source:HGNC Symbol;Acc:HGNC:19129]
9397	NMT2	N-myristoyltransferase 2 [Source:HGNC Symbol;Acc:HGNC:7858]
5795	PTPRJ	protein tyrosine phosphatase receptor type J [Source:HGNC Symbol;Acc:HGNC:9673]
384	ARG2	arginase 2 [Source:HGNC Symbol;Acc:HGNC:664]
91683	SYT12	synaptotagmin 12 [Source:HGNC Symbol;Acc:HGNC:18381]
6536	SLC6A9	solute carrier family 6 member 9 [Source:HGNC Symbol;Acc:HGNC:11056]
272	AMPD3	adenosine monophosphate deaminase 3 [Source:HGNC Symbol;Acc:HGNC:470]
1363	CPE	carboxypeptidase E [Source:HGNC Symbol;Acc:HGNC:2303]
93100	NAPRT	nicotinate phosphoribosyltransferase [Source:HGNC Symbol;Acc:HGNC:30450]
127435	PODN	podocan [Source:HGNC Symbol;Acc:HGNC:23174]
53405	CLIC5	chloride intracellular channel 5 [Source:HGNC Symbol;Acc:HGNC:13517]
65009	NDRG4	NDRG family member 4 [Source:HGNC Symbol;Acc:HGNC:14466]
9510	ADAMTS1	ADAM metallopeptidase with thrombospondin type 1 motif 1 [Source:HGNC Symbol;Acc:HGNC:217]
56172	ANKH	ANKH inorganic pyrophosphate transport regulator [Source:HGNC Symbol;Acc:HGNC:15492]
92840	REEP6	receptor accessory protein 6 [Source:HGNC Symbol;Acc:HGNC:30078]
91404	SESTD1	SEC14 and spectrin domain containing 1 [Source:HGNC Symbol;Acc:HGNC:18379]
64116	SLC39A8	solute carrier family 39 member 8 [Source:HGNC Symbol;Acc:HGNC:20862]
79683	ZDHHC14	zinc finger DHHC-type containing 14 [Source:HGNC Symbol;Acc:HGNC:20341]
130733	TMEM178A	transmembrane protein 178A [Source:HGNC Symbol;Acc:HGNC:28517]
29780	PARVB	parvin beta [Source:HGNC Symbol;Acc:HGNC:14653]
83959	SLC4A11	solute carrier family 4 member 11 [Source:HGNC Symbol;Acc:HGNC:16438]
6509	SLC1A4	solute carrier family 1 member 4 [Source:HGNC Symbol;Acc:HGNC:10942]
586	BCAT1	branched chain amino acid transaminase 1 [Source:HGNC Symbol;Acc:HGNC:976]
4118	MAL	mal, T cell differentiation protein [Source:HGNC Symbol;Acc:HGNC:6817]
79056	PRRG4	proline rich and Gla domain 4 [Source:HGNC Symbol;Acc:HGNC:30799]
5420	PODXL	podocalyxin like [Source:HGNC Symbol;Acc:HGNC:9171]
57134	MAN1C1	mannosidase alpha class 1C member 1 [Source:HGNC Symbol;Acc:HGNC:19080]
1368	CPM	carboxypeptidase M [Source:HGNC Symbol;Acc:HGNC:2311]
6578	SLCO2A1	solute carrier organic anion transporter family member 2A1 [Source:HGNC Symbol;Acc:HGNC:10955]
22837	COBLL1	cordon-bleu WH2 repeat protein like 1 [Source:HGNC Symbol;Acc:HGNC:23571]
51573	GDE1	glycerophosphodiester phosphodiesterase 1 [Source:HGNC Symbol;Acc:HGNC:29644]
83543	AIF1L	allograft inflammatory factor 1 like [Source:HGNC Symbol;Acc:HGNC:28904]
79094	CHAC1	ChaC glutathione specific gamma-glutamylcyclotransferase 1 [Source:HGNC Symbol;Acc:HGNC:28680]
10331	B3GNT3	UDP-GlcNAc:betaGal beta-1,3-N-acetylglucosaminyltransferase 3 [Source:HGNC Symbol;Acc:HGNC:13528]
51809	GALNT7	polypeptide N-acetylgalactosaminyltransferase 7 [Source:HGNC Symbol;Acc:HGNC:4129]
152519	NIPAL1	NIPA like domain containing 1 [Source:HGNC Symbol;Acc:HGNC:27194]
92369	SPSB4	splA/ryanodine receptor domain and SOCS box containing 4 [Source:HGNC Symbol;Acc:HGNC:30630]
22901	ARSG	arylsulfatase G [Source:HGNC Symbol;Acc:HGNC:24102]
55184	DZANK1	double zinc ribbon and ankyrin repeat domains 1 [Source:HGNC Symbol;Acc:HGNC:15858]
2838	GPR15	G protein-coupled receptor 15 [Source:HGNC Symbol;Acc:HGNC:4469]
54852	PAQR5	progestin and adipoQ receptor family member 5 [Source:HGNC Symbol;Acc:HGNC:29645]
27254	CSDC2	cold shock domain containing C2 [Source:HGNC Symbol;Acc:HGNC:30359]
220323	OAF	out at first homolog [Source:HGNC Symbol;Acc:HGNC:28752]
253039	CUTALP	cutA divalent cation tolerance homolog-like, pseudogene [Source:HGNC Symbol;Acc:HGNC:27367]
111216278	OASL2P	2'-5' oligoadenylate synthetase like 2, pseudogene [Source:HGNC Symbol;Acc:HGNC:53738]
